# Supplementary material for: Computational prediction of CRISPR cassettes in gut metagenome samples from Chinese type-2 diabetic patients and healthy controls
Source: BMC Syst Biol. 2016 Jan 11;10(Suppl 1):5. doi: 10.1186/s12918-015-0248-x (PMC4895601; doi:10.1186/s12918-015-0248-x)
Supplement: Additional file 1: — Information of the metagenome samples. The Chinese dataset consisted in faecal samples belonging to 145 Chinese individuals living in the south of China, collected by Shenzhen Second People’s Hospital, Peking University Shenzhen Hospital and Medical Research Center of Guangdong General Hospital. The set comprised 71 type-2 diabetic individuals - classified DLF, DLM, DOF and DOM - and 74 healthy controls - NLF, NLM, NOF and NOM. (XLSX 27 kb) [file 12918_2015_248_MOESM1_ESM.xlsx]

## Sheet: Chinese DNA samples info
Supplementary Table 1. Sample Information
Stage	Sample ID	Gender	Age	Height (cm)	Weight (kg)	BMI (kg/m2)	Diabetic (Y or N)	FBG (mmol/L)	SBP (mm Hg)	DBP (mm Hg)	FINS (mU/L)	FCP (ng/ml)	HBALC (%)	TG (mmol/L)	TCHO (mmol/L)	HDL (mmol/L)	LDL (mmol/L)
stage I	DLF001	female	59	165	54	19.83	Y	11.01	150	90	13.22	-	10.8	2.03	5.82	1.13	3.66
	DLF002	female	43	160	45	17.58	Y	8.47	110	80	34.6	-	9.1	2.31	4.88	1.05	2.69		-	Missing data
	DLF003	female	46	160	52	20.31	Y	7.6	110	70	12.29	-	5.5	3.48	4.99	0.9	2.48		BMI	Body mass index
	DLF004	female	25	159	50	19.78	Y	4.31	110	75	2.89	-	5.7	1.65	5.5	1.11	4.06		FBG	Fasting blood glucose
	DLF005	female	60	158	46	18.43	Y	12.5	120	80	23.93	-	10.5	1.73	5.53	1.21	2.75		SBP	Systolic blood pressure
	DLF006	female	71	150	36	16	Y	9.7	125	80	29	-	9.9	4.14	5.82	0.89	4.04		DBP	Diastolic blood pressure
	DLF007	female	62	176	61	19.69	Y	7.25	135	85	20.01	-	7	1.16	5.35	1.18	3.44		FINS	Fasting serum insulin
	DLF008	female	54	154	46	19.4	Y	9.85	120	75	26.5	-	7.7	1.85	4.29	0.84	2.81		FCP	Fasting serum C-peptide
	DLF009	female	53	156	45	18.49	Y	7.43	130	80	13.81	-	8.5	1.35	5.74	1.71	3.54		HBALC	Glycosylated hemoglobin HbAlc
	DLF010	female	51	161	50	19.29	Y	10.78	145	90	8.45	-	10.6	1.75	4.29	0.9	3.1		TG	Triglyceride
	DLF012	female	52	165	53	19.47	Y	7.33	120	70	8.3	-	6.3	1.48	5.1	1.11	3.62		TCHO	Total cholesterol
	DLF013	female	49	158	49	19.63	Y	7.52	130	80	7.57	-	6.2	1.59	5.12	1.26	3.81		HDL	High density lipoprotein
	DLF014	female	61	155	48	19.98	Y	12.21	130	80	15.23	-	13.1	1.4	5.5	1.14	3.89		LDL	Low density lipoprotein
	DLM001	male	46	175	62	20.24	Y	6.73	135	90	11.3	-	6.1	1.51	4.35	1.26	3.26
	DLM002	male	29	174.5	54	17.73	Y	16.16	120	70	11.34	-	12.1	1.4	6.5	1.39	4.27
	DLM003	male	41	167	58	20.8	Y	7.5	110	70	8.82	-	10.8	1.73	4.85	1.07	2.6
	DLM004	male	38	178	64	20.2	Y	11.09	130	80	19.19	-	7.3	3.52	8.73	0.88	6.26
	DLM005	male	35	167	55	19.72	Y	5.33	130	90	10.05	-	6.5	1.43	4.64	1.21	2.99
	DLM006	male	28	172	55	18.59	Y	7.39	120	70	10.69	-	11.4	1.58	5.16	1.26	3.6
	DLM007	male	43	173	60	20.05	Y	10.8	130	90	7.93	-	12.2	1.24	4.85	1.19	2.82
	DLM008	male	38	175	60	19.59	Y	13.39	125	65	14.1	-	8.8	3.03	5.32	1.04	3.43
	DLM009	male	30	173	60	20.05	Y	8.3	120	65	13.06	-	7.2	2.45	4.65	1.07	2.81
	DLM010	male	37	170	55	19.03	Y	8.11	140	90	9.47	-	11	2.13	4.2	0.91	3.25
	DLM011	male	49	173	60	20.05	Y	10.08	125	60	11.39	-	9.3	2.46	5.91	0.98	3.46
	DLM012	male	55	175	63	20.57	Y	6.6	145	85	16.5	-	7.5	2.85	6.35	0.99	5.04
	DLM013	male	51	165	50	18.37	Y	8.62	110	70	10.18	-	12.8	1.35	4.8	1.18	3.02
	DLM014	male	48	169	58	20.31	Y	7.93	165	80	9.39	-	10.6	3.01	4.23	0.96	3.06
	DLM015	male	56	170	61	21.11	Y	8.4	140	80	8.52	-	10.2	1.79	4.53	1.03	3.08
	DLM016	male	70	168	59	20.9	Y	7.18	110	60	9.84	-	6.8	1.44	5.69	1.25	4.63
	DLM017	male	52	180	61	18.83	Y	9.77	130	80	7.82	-	11.3	1.5	4.8	1.27	3.4
	DLM018	male	49	170	58	20.07	Y	6.82	150	80	7.14	-	5.7	2.31	5.98	1.02	4.6
	DLM019	male	47	167	56	20.08	Y	7.72	120	75	2.25	-	7.9	2.76	4.41	0.96	3.27
	DLM020	male	41	172	61	20.62	Y	6.97	130	70	17.83	-	8.7	1.97	6.27	0.93	4.33
	DLM021	male	58	169	52	18.21	Y	13.88	150	80	7.38	-	11	3.69	4.95	0.86	2.93
	DLM022	male	53	168	56	19.84	Y	8.48	130	80	8.76	-	6.3	2.09	4.84	1.09	3.38
	DLM023	male	45	174	63	20.81	Y	6.22	135	90	6.28	-	7.3	2.16	4.99	0.93	3.7
	DLM024	male	39	165	56	20.57	Y	8.17	120	70	15.87	-	10.6	4.96	4.25	0.76	3.24
	DLM027	male	70	180	70	21.6	Y	7.73	130	100	10.2	-	10.2	3.66	6.01	0.77	4.9
	DLM028	male	63	170	59	20.42	Y	6.96	140	80	11.9	-	7	2.26	4.49	0.74	3.52
	DOF002	female	56	154	60	25.3	Y	8.78	150	75	15.64	-	11.2	1.75	4.89	1.08	3.21
	DOF003	female	59	156	65	26.71	Y	11.6	130	75	19.19	-	11.8	1.16	5.02	1.23	3.59
	DOF004	female	63	155	61	25.39	Y	6.97	130	75	15.36	-	6.4	1.43	4.76	1.35	3.1
	DOF006	female	51	158	65	26.04	Y	7.42	150	80	14.6	-	12.5	1.11	5.46	1.09	3.47
	DOF007	female	70	150	58	25.78	Y	6.78	105	80	23.16	-	8	2.55	5.7	0.81	4.61
	DOF008	female	40	153	60.5	25.84	Y	9.56	145	80	15.87	-	10.3	1.23	5.49	1.24	4.41
	DOF009	female	68	158	69	27.64	Y	6.99	140	70	11.23	-	9.9	2.31	4.9	1.11	2.56
	DOF010	female	62	161	72	27.78	Y	8.32	140	90	19.31	-	9.4	2.72	4.95	1.05	3.36
	DOF011	female	48	155	65	27.06	Y	12.93	110	70	9.39	-	10.2	1.7	5.29	0.96	4.15
	DOF012	female	61	160	69.5	27.15	Y	7.26	140	75	18.82	-	7.5	4.36	5.98	0.76	4.14
	DOF013	female	53	163	69	25.97	Y	12.5	120	75	23.93	-	10.5	1.73	4.53	0.96	2.98
	DOF014	female	63	156	72.5	29.79	Y	7.83	150	70	11.5	-	6.8	2.35	5.31	0.75	4.03
	DOM001	male	59	170	73	25.26	Y	7.67	130	90	15.12	-	6.8	4.7	4.78	0.83	3.39
	DOM003	male	53	168	71	25.16	Y	9.26	110	60	7.42	-	8.5	1.04	4.93	1.21	2.3
	DOM005	male	49	171	74	25.31	Y	9.52	140	100	17.15	-	9.7	1.51	5.25	1.25	3.13
	DOM008	male	75	155	61	25.39	Y	9.72	150	90	16.5	-	6.8	2.18	6.57	1.01	4.45
	DOM010	male	74	173.5	77.5	25.75	Y	9.67	140	90	18.1	-	6.5	2.52	5.57	0.97	3.76
	DOM012	male	57	172	76	25.69	Y	9.95	130	85	19.31	-	9.7	4.54	4.31	0.66	2.88
	DOM013	male	36	170	77.5	26.82	Y	9.5	130	80	11.9	-	9.7	2.38	4.81	0.97	2.98
	DOM014	male	71	160	65	25.39	Y	7.93	140	80	17.83	-	9.6	1.76	5.53	1.03	3.95
	DOM015	male	68	172	75	25.35	Y	10.44	120	75	17.32	-	9.4	3.26	5.69	1.01	4.1
	DOM016	male	39	166	76	27.58	Y	7.07	130	70	8.45	-	10.2	2.04	4.72	0.8	3.83
	DOM017	male	41	172	82	27.72	Y	6.2	120	85	18.7	-	7.6	1.67	5.41	1.21	3.98
	DOM018	male	68	171.5	75	25.5	Y	8.51	140	70	19.57	-	9.8	1.71	4.55	1.13	3.13
	DOM019	male	53	171	74	25.31	Y	7.94	110	80	15.04	-	8.3	2.07	5.6	1.13	3.32
	DOM020	male	43	171	75	25.65	Y	6.47	130	90	19.69	-	9.1	1.79	5.13	1.07	3.59
	DOM021	male	72	165	70	25.71	Y	8.81	150	70	13.8	-	6.7	1.25	6.73	1.13	4.58
	DOM022	male	31	175	84	27.43	Y	7.3	130	90	11.34	-	6.4	1.51	6.72	1.26	4.24
	DOM023	male	39	168	72	25.51	Y	9.09	120	70	18.36	-	5.9	2.45	5.52	0.88	4.16
	DOM024	male	42	160	65	25.39	Y	9.47	130	80	16.55	-	6.3	4.85	5.06	0.79	4.85
	DOM025	male	62	173	76	25.39	Y	6.27	145	90	16.97	-	6.4	2.58	5.7	0.85	3.83
	DOM026	male	36	168	77	27.28	Y	6.6	120	70	14.6	-	6.8	1.89	6.25	1	4.26
	NLF001	female	31	153	42	17.94	N	5.6	135	70	11.25	-	5.5	1.37	5.54	1.49	3.45
	NLF002	female	34	160	46	17.97	N	5.18	120	70	8.45	-	5.4	0.81	5.17	1.26	3.61
	NLF005	female	44	164	52	19.33	N	5.31	140	90	7.3	-	5.2	0.65	5.78	1.4	3.06
	NLF006	female	27	159	45	17.8	N	5.23	115	70	15.57	-	5.6	0.68	4.76	1.13	2.9
	NLF007	female	39	165	56	20.57	N	5.09	130	90	7.46	-	5.2	1.31	4.47	1.07	2.91
	NLF008	female	26	158	45	18.03	N	5.23	115	70	22.01	-	5.4	1.72	4.84	1.06	3.26
	NLF009	female	27	159	48	18.99	N	5.05	110	70	6.29	-	5.2	1.96	5.99	1.11	4.14
	NLF010	female	35	159	51	20.17	N	5.41	140	90	3.83	-	5.7	1.99	5.06	0.89	2.89
	NLF011	female	25	161	48	18.52	N	5.53	125	75	13.4	-	5.3	1.17	5.05	1.38	3.61
	NLF012	female	27	160	50	19.53	N	5.51	110	80	14.52	-	5.2	1.97	7.04	1.48	4.81
	NLF013	female	32	159	46	18.2	N	5.44	130	80	15.92	-	5.6	1.54	4.75	1.24	2.77
	NLF014	female	37	162	49	18.67	N	5.73	130	85	4.05	-	5.3	0.98	5.44	1.3	3.66
	NLF015	female	59	155	46	19.15	N	4.66	120	70	5.23	-	6	1.44	4.94	1.02	3.31
	NLM001	male	32	160	49	19.14	N	5.54	130	80	6.35	-	5.2	0.81	4.05	1.23	2.41
	NLM002	male	23	176	58	18.72	N	5.53	100	70	32.02	-	5.8	1.47	6.4	1.47	4.79
	NLM003	male	23	168	55	19.49	N	5.7	100	60	12.26	-	5.8	0.96	4.92	1.09	2.38
	NLM004	male	24	179	62	19.35	N	4.83	100	60	6	-	5.9	2.08	5.77	1.08	3.99
	NLM005	male	42	168	54	19.13	N	5.83	130	80	14.55	-	5.9	2	6.11	1.16	3.94
	NLM006	male	24	170	55	19.03	N	5.61	120	80	5.31	-	5.9	1.36	5.54	1.37	3.53
	NLM007	male	22	175	61	19.92	N	5.43	120	70	10.71	-	5.9	1.47	5.01	1.15	3.6
	NLM008	male	22	178	62	19.57	N	5.25	120	80	15.08	-	5.9	1.24	6.32	1.47	4.27
	NLM009	male	24	165	50	18.37	N	5.46	115	85	9.06	-	5.9	1.76	4.76	0.94	3.44
	NLM010	male	23	169	57	19.96	N	5.71	100	70	8.63	-	5.1	1.59	5.1	0.97	2.81
	NLM015	male	23	168	51	18.07	N	5.88	130	70	12.08	-	5.3	1.48	5.14	1.06	2.95
	NLM016	male	23	165	53	19.47	N	5.14	100	70	16.8	-	5.3	1.26	5.98	1.49	3.64
	NLM017	male	23	174	58	19.16	N	5.8	110	80	9.87	-	5.4	1.8	5.3	1.05	3.73
	NLM021	male	25	164	50	18.59	N	5.08	125	85	7.11	-	5.4	0.86	5.04	2.03	2.46
	NLM022	male	29	171	58	19.84	N	4.74	135	80	8.45	-	5.4	2.35	5.21	0.99	3.29
	NLM023	male	38	170	56	19.38	N	5.05	130	67	7.82	-	5.4	1.49	6.16	1.16	4.14
	NLM024	male	23	170	56	19.38	N	4.38	120	80	5.42	-	5.1	2.24	7.13	1.12	5.15
	NLM025	male	19	154	41	17.29	N	5.99	110	80	28.71	-	5.5	1.2	5.94	1.1	4.15
	NLM026	male	24	176	64	20.66	N	5.51	110	80	8.78	-	5.5	2.12	5.24	0.92	3.91
	NLM027	male	22	167	54	19.36	N	4.91	120	70	5.87	-	5.5	1.5	4.58	1.13	2.85
	NLM028	male	21	173	57	19.05	N	4.91	115	60	30.49	-	5.5	1.47	6.56	1.68	4.62
	NLM029	male	25	180	63	19.44	N	4.97	100	70	14.36	-	5.6	2.65	6.01	0.82	4.31
	NLM031	male	33	169	58	20.31	N	5.02	130	80	18.82	-	5.6	2.08	5.89	1.13	3.5
	NLM032	male	39	174	59	19.49	N	5.4	140	80	14.12	-	5.6	1.35	4.32	1.2	2.9
	NOF001	female	45	168	72	25.51	N	5.36	135	75	18.51	-	5.5	2.21	5.01	0.88	3.22
	NOF002	female	51	160	68	26.56	N	5.4	100	70	14.1	-	5.3	1.25	4.53	1.36	2.3
	NOF004	female	33	156	61	25.07	N	5.47	110	80	13.18	-	5.3	1.98	4.93	1.01	3.1
	NOF005	female	32	160	65	25.39	N	5.64	125	65	17.38	-	5.4	2.9	6.18	0.89	4.68
	NOF006	female	35	166	72	26.13	N	5.69	120	80	25.19	-	5.5	2.57	4.59	1.01	2.52
	NOF007	female	32	150	56	24.89	N	5.66	135	80	13.56	-	5.5	1.32	5.46	1.24	3.07
	NOF008	female	30	156	65	26.71	N	5.9	135	75	11.3	-	5.5	2.16	5.25	1.08	2.96
	NOF009	female	26	158	63	25.24	N	5.44	100	70	13.7	-	5.2	1.42	5.22	1.2	3.47
	NOF010	female	40	150	56	24.89	N	5.81	120	80	16.71	-	5.5	1.36	5.78	1.28	3.74
	NOF011	female	30	160	65	25.39	N	5.62	130	75	15.4	-	5.2	2.19	5.24	1.03	3.27
	NOF012	female	38	155	62	25.81	N	5.4	135	90	13.5	-	5.6	1.35	6.07	1.26	4.24
	NOF013	female	41	156	62	25.48	N	4.8	130	70	17.66	-	5.6	1.17	4.47	1.35	2.48
	NOF014	female	42	163	68	25.59	N	5.68	130	90	19.14	-	5.4	1.6	5.82	1.23	3.93
	NOM001	male	48	165	72	26.45	N	5.5	132	80	14.1	-	5.1	1.75	5.67	1.07	3.7
	NOM002	male	68	155	68	28.3	N	5.7	135	85	16.88	-	5.1	1.03	6.01	1.21	3.46
	NOM004	male	32	169	83	29.06	N	5.35	130	80	9.14	-	5.2	0.6	5.1	1.47	2.9
	NOM005	male	46	166	70	25.4	N	5.29	140	90	18.21	-	5.1	2.43	6.01	1.02	4.06
	NOM007	male	72	172	70	23.66	N	5.62	160	100	14.48	-	5.6	2	5.04	0.96	3.33
	NOM008	male	54	168	75	26.57	N	4.82	110	70	8.72	-	5.2	0.99	6.25	1.41	4.07
	NOM009	male	33	176	78	25.18	N	4.91	130	70	11.28	-	5.6	1.76	5.06	0.91	3.71
	NOM010	male	30	165	70	25.71	N	4.74	120	80	21.5	-	5.6	1.01	4.95	1.54	2.95
	NOM012	male	32	165	70	25.71	N	5.16	110	70	20.19	-	5.6	1.13	6.21	1.43	4.14
	NOM013	male	42	155	63	26.22	N	5.02	120	60	25.49	-	5.2	1.02	5.77	1.47	3.78
	NOM014	male	41	174	76	25.1	N	5.46	115	65	14.79	-	5.6	2.6	5.59	0.98	4.08
	NOM015	male	32	173	77	25.73	N	5.65	100	65	15.6	-	5.2	1.13	4.98	1.45	3.32
	NOM016	male	37	162	65	24.77	N	5.02	140	90	13.97	-	5.6	0.81	4.75	1.29	3.26
	NOM017	male	39	158	68	27.24	N	5.61	135	90	10.83	-	5.2	1.12	5.12	1.31	3.44
	NOM018	male	43	180	81	25	N	5.57	110	70	7.06	-	5.2	1.37	4.5	1.78	2.7
	NOM019	male	26	175	78	25.47	N	5.23	110	70	18.85	-	5.7	1.37	5.36	1.13	3.2
	NOM020	male	24	169	72	25.21	N	5.73	120	70	15.31	-	5.7	1.57	4.7	0.97	2.98
	NOM022	male	23	173	80	26.73	N	5.82	130	80	14.5	-	5.7	1.57	5.04	1.56	3.26
	NOM023	male	46	176	84	27.12	N	5.31	120	75	15.87	-	5.7	1.46	5.12	1.28	3.45
	NOM025	male	28	163	68	25.59	N	5.02	130	80	19.19	-	5.7	1.34	5.31	1.41	3.43
	NOM026	male	52	159	65	25.71	N	5.61	130	80	22.37	-	5.2	1.75	6.03	1.04	4.73
	NOM027	male	38	165	70	25.71	N	5.26	125	80	20.78	-	5.7	1.14	4.58	1.34	2.49
	NOM028	male	47	168	75	26.57	N	5.53	140	80	12.25	-	5.2	0.93	5.08	1.5	3.1
	NOM029	male	14	176.5	101.5	32.58	N	5.81	110	70	15.3	-	5.8	1.34	6.05	1.25	4.21
