# Supplementary material for: Computational prediction of CRISPR cassettes in gut metagenome samples from Chinese type-2 diabetic patients and healthy controls
Source: BMC Syst Biol. 2016 Jan 11;10(Suppl 1):5. doi: 10.1186/s12918-015-0248-x (PMC4895601; doi:10.1186/s12918-015-0248-x)
Supplement: Additional file 2: — PILER-CR predicted CRISPR cassettes. This file shows the detailed info about the predicted CRISPR cassettes with PILER-CR software. The number of cassettes found in each individual, cassette origin scaffold, length (in base pairs), number of spacers and repeat consensus sequences. (XLSX 257 kb) [file 12918_2015_248_MOESM2_ESM.xlsx]

## Sheet: PILER CR
			Supplementary Table 2. PILER-CR predicted CRISPR cassettes
Sample ID	CRISPR found	Origin Contig (named Scaffold in dataset)	Contig length (bp)	CRISPR Array NumberID	CRISPR length (bp)	Repeat consensus	# Spacers	Repeat Length
DLF001	8	scaffold5294_36	1558	1	957	ATTCAAAAACAACCTTTGTTACTGTTAATC	14	30
		scaffold25914_1	12915	2	231	ATTTCAATCCATGCAATCCGGTAGATTGCATC	3	32
		C297106_1	612	3	553	ATTTAACTTTAACAAGTGTTGTATTTGAAT	8	30
		scaffold1250_5	692	4	164	ATTCAAATACAACACTTGTTAAAGTTAAATT	2	31
		scaffold17721_1	1164	5	360	ATTCAAATACAACACTTGTTAAAGTTAAAT	5	30
		scaffold737_43	774	6	227	GTTCAAATACAACACTTGTTAAAGTTAAAT	3	30
		scaffold16021_4	1141	7	221	GATAAATATCAACAGATGCTGTACGAA	3	27
		scaffold25544_2	69943	8	825	GTCACACCCTGCGTGGGTGTGTGGATTGAAAC	12	32
DLF002	9	scaffold32224_4	59808	1	363	GTTTCAATCCACACACCCACGTAGGGTGTGAC	5	32
		scaffold240_14	8741	2	1727	GTTGAATAGTAACATTAGATGTATTGAAAT	26	30
		scaffold240_14	8741	3	229	GTTGAATAGTAACATTAGATGTATTGAAATAT--C	3	35
		scaffold240_14	8741	4	617	GTTGAATAGTAACATTAGATGTATTGAAAT	9	30
		scaffold17077_17	2025	5	233	CTGGCAACCCACTTGTCTACGAGGATTGCAAC	3	32
		scaffold32804_2	41062	6	247	GTTATTGCCCTCTATATCGGGCTATTTTCAC	3	31
		scaffold147_43	7618	7	670	GTATTAATTGTACCTTATGGAATTGAAAT	10	29
		scaffold6720_1	785	8	759	GGATCACCCCCGCGTGGGCGGGGAAAAG	12	28
		scaffold9850_2	4340	9	455	CTTTTCCCCGCCCACGCGGGGGTGATCC	7	28
DLF003	4	scaffold545_1	1361	1	297	GATATACATTACCTATAAGGAATTGACAC	4	29
		scaffold48485_1	585	2	355	GATGTATCTTACCCGC	5	16
		scaffold43897_2	700	3	620	CTTTACATTCCATTCTGGTTAAATCTATAC	9	30
		scaffold48951_1	693	4	689	GTCGCACCCTACGTGGGTGCGTGGATTGAAAC	10	32
DLF004	12	scaffold4408_18	808	1	228	GTTTAAATACCAATCTACTTGGTTTTAGTC	3	30
		scaffold1135_9	9065	2	812	GATTAACATTAACATGAGATGTATTGAAAT	12	30
		scaffold1135_9	9065	3	225	CGATTAACATTAACATGAGATGTATTGAAAT	3	31
		scaffold1135_9	9065	4	2054	GATTAACATTAACATGAGATGTATTGAAAT	31	30
		scaffold5625_1_1	1561	5	229	ATGTCGCACCCTCACGGGTGCGTGGATTGAAAC	3	33
		scaffold21839_5	1032	6	291	GTCGCACTCTCACGAGTGCGTGGATTGAAAC	4	31
		scaffold21839_5	1032	7	163	AAGTCGCACTCTCACGAGTGCGTGGATTGAAAC	2	33
		scaffold36589_1	9264	8	1339	ATTTCAATTCCATAAAGGTACAATTAGAAC	20	30
		scaffold33220_3	22342	9	2586	ATTTCAATTCCATAAAGGTACAATTAGAAC	39	30
		scaffold10669_1	899	10	301	ATTTCTATCCACGCCCTCCGCGAGGAGGGCGAC	4	33
		scaffold12305_4	899	11	232	GTTTCAATCCACGCACCCACACGGGGTGCGAC	3	32
		scaffold1135_7	5307	12	163	GAGATTAACATTAACATGAGATGTATTGAAATT	2	33
DLF005	41	scaffold35515_8	902	1	152	ACTTTTCCCCGCATAGGCGGGGGTGATCCTG	2	31
		scaffold35515_8	902	2	457	CTTTTCCCCGCATAGGCGGGGGTGATCC	7	28
		scaffold4062_1	3357	3	424	ATTTAACTTTAACAAGTGTTGTATTTGAAT	6	30
		scaffold35515_1	7196	4	153	GTCTTTTCCCCGCATAGGCGGGGGTGATCCC	2	31
		scaffold35515_1	7196	5	394	CTTTTCCCCGCATAGGCGGGGGTGATCC	6	29
		scaffold34750_4	875	6	607	TTTAAATTCCATTATGATTCTATTAATTCT	3	31
		scaffold34750_9	588	7	555	ATTTAAATTCCATTATGATTCTATTAATTC	8	30
		scaffold35515_5	952	8	886	CTTTTCCCCGCATAGGCGGGGGTGATCC	14	29
		scaffold110_7	1739	9	617	ATTTCAATACATCTCATGTTAATGTTAATC	9	30
		scaffold4452_31	4074	10	878	GTCGGACATTACCTATGAGGAATTGACAC	12	29
		scaffold4452_31	4074	11	190	TGTCGGACATTACCTATGAGGAATTGACAC	2	30
		scaffold782_2	676	12	333	ATATTCCCCGCATACGCGGGGTTGAACC	5	28
		scaffold782_2	676	13	151	ATATTCCCCGCATACGCGGGGTTGAACCT	2	29
		scaffold4062_48	10405	14	619	ATTCAAATACAACTCTTGTTTCTATTAATC	9	30
		scaffold31813_2	521	15	436	GAAACAACTTACACCCCGCAAGGGGACG	6	28
		scaffold35515_2	785	16	762	CTTTTCCCCGCATAGGCGGGGGTGATCC	12	28
		scaffold31945_3	4235	17	233	CTACTACACTGGTGCAAATTTGCACTAGTCTAAAAC	3	36
		scaffold8734_39	3583	18	296	ATTTCAATCCACGCCCTCGTGAAGAGGGCGAC	4	32
		scaffold56532_4	10787	19	227	GTTGCAACTTACGCATAGGTGTAAAATACGAG	3	32
		scaffold39643_2	1685	20	1598	ATTTACATCCCACTATGTATCTATTAATTC	24	30
		scaffold110_6	13643	21	3756	ATTTCAATACATCTCATGTTAATGTTAATC	57	30
		scaffold110_6	13643	22	1923	ATTTCAATACATCTCATGTTAATGTTAATC	29	30
		scaffold110_6	13643	23	1531	ATTTCAATACATCTCATGTTAATGTTAATC	23	30
		scaffold11480_7	53172	24	167	ATATTTTAGTAACTGAATAATTTACGTGACTGTAAAAT	2	38
		scaffold4452_28	1828	25	169	GCTGTCGGACATTACCTATGAGGAATTGACACA	2	33
		scaffold34750_7	974	26	234	CACATTTAAATTCCATTATGATTCTATTAATTC	3	33
		scaffold34750_7	974	27	297	ATTTAAATTCCATTATGATTCTATTAATTC	4	30
		scaffold20272_2	1174	28	1147	ATTTACATCCCACTATGTAACTATTAATTC	17	30
		scaffold25785_13	14283	29	360	GATAAATATCAACAGGTGCTGTACGAAAAC	5	30
		scaffold16285_1	3320	30	624	ATTCAAATACAACTCTTGTTAAAGTTAAAT	9	30
		scaffold14933_6	1347	31	384	GCGTTAATCCTTAATAAGTATGATATCTAAC	5	31
		scaffold54306_3	8812	32	184	TGTTCCATTTTAAATTCAAAATA	3	23
		scaffold35515_6	946	33	884	CTTTTCCCCGCATAGGCGGGGGTGATCC	14	28
		scaffold31945_2	537	34	169	ACCTACTACACTAGTGCGAATTTGTACTAGTCTAAAAC	2	38
		scaffold50703_1	560	35	493	GTCGCCCTCTTTACGAGGGCGTGGATTGAAAT	3	32
		scaffold16485_2	716	36	305	ATTTCAATCCACGTACCCCGTGCGGGGTGCGAC	4	33
		scaffold21572_19	9903	37	885	GGATCACCCCCGCCTATGCGGGGAAAAG	14	28
		scaffold21572_19	9903	38	1004	GGATCACCCCCGCCTATGCGGGGAAAAG	16	28
		scaffold782_3	1503	39	518	ATATTCCCCGCATACGCGGGGTTGAACCT	8	29
		scaffold23948_42	5890	40	748	ATTCAAATACAACTCTTGTTAAAGTTAAAT	11	30
		scaffold6791_5	2021	41	742	ATTTCAAAACATCCTATGTTACTGTTTAAC	11	30
DLF006	7	scaffold22052_3	4981	1	3296	ATTTCAATACATCTCATGTTACGGTTTATC	50	30
		scaffold15526_2	3549	2	754	GTTTCAATCCACACACCCACGCAGGGTGTGAC	11	32
		C613580_1	566	3	231	GTTTCAATCCACACACCCACGTAGGGTGTGAC	3	32
		scaffold35795_2	530	4	186	TCCACCTACGGAGAGAGACGG	2	21
		scaffold39217_1	17768	5	363	TTTATACAATATATTTATATATCATAAACA	5	30
		scaffold29034_5	1504	6	268	GTTAACTGCCGCATAGGCAGCTTAGAAA	4	28
		scaffold17113_25	2602	7	220	CGCATCCGGCATTCACCGCCTGATGCGACGCTGACGCGTCTTATCAGGCC	4	50
DLF007	7	scaffold19483_2	6144	1	226	GTTTCAATACATCCCATGTTAATGTTTATC	3	30
		scaffold7398_1	10246	2	495	TTTTCAACTCACGACCTCTCGTGGAGGTCGAC	7	33
		scaffold20181_4	2791	3	626	GATAAACTTTAACATGAGATGTTTTGAAAT	9	30
		scaffold76_14	4733	4	364	GTCGAGGCTCGCGAGAGCCTTGTGGATTGAAAT	5	33
		scaffold9744_2	1094	5	439	GTGTCAATTCCTCATAGGTAATGTAAAAC	6	29
		scaffold14359_2	1496	6	157	TCACCACCTTCACGGTTGTAAG	2	22
		scaffold4493_1	3218	7	168	GGTCGCACCCCGTGTGGGTGCGTGGATTGAAACA	2	35
DLF008	13	scaffold17535_1	6874	1	517	GAGTTCCCCGCGCCAGCGGGGATAAACCG	8	29
		scaffold434_11	6336	2	334	GTGTTCCCCGCGCCAGCGGGGATAAACCG	5	29
		scaffold14748_1	761	3	500	GATCAGGCTCTCGCGAGCCTGCGGATTGAAAC	7	32
		scaffold17503_2	72823	4	227	AGTCACACCCTGCGTGGGTGTGTGGATTGAAAC	3	33
		scaffold5434_3	29248	5	358	TAATAAATAATGGTTTAATAACAG	4	25
		scaffold17159_1	58238	6	1001	ATTGAATATCAACTGATAAGTTTTTAAAT	15	29
		scaffold16981_5	42471	7	1196	ATTTAAAAACTTCAAAGTTACTGTTATAC	18	29
		scaffold4125_2	589	8	233	GTCACTCCCTTCGCGGGAGTGTGGATTGAAATT	3	33
		scaffold12115_1	20463	9	1801	TTTAAAAACTTATCAAGTTACTAGTCAAT	27	29
		scaffold16981_6	27580	10	2498	ATTTAAAAACTACTCAGTTAATATTCAAC	38	29
		scaffold2406_16	4425	11	477	GTATTAATTGTACCTTATGGAATTGAAAT	7	29
		scaffold106_2	9492	12	294	GTTTCAATCCGCAGGCTCGCGAGAGCCTGATC	4	32
		scaffold106_2	9492	13	301	GTTTCAATCCGCAGGCTCGCGAGAGCCTGATCT	4	33
DLF009	17	scaffold5945_16	9223	1	1258	CCCCCCTCGCGGGGGGCGTGGATTGAAAT	18	29
		scaffold13937_17	3014	2	2959	GTTTGCCCCGCATGCGCGGGGATGATCCG	48	29
		scaffold5671_8	651	3	586	GTGCTCCCCGCGTATGCGGGGATGATCCC	9	29
		scaffold26894_2_1	4545	4	151	CAAGTTTGCCCCGCACGCGCGGGGATGATCCG	2	33
		scaffold16253_11	29256	5	1748	GTGGTCTAAGTCTTTGATCTGACAGGCATCTGAAAC	26	36
		scaffold23414_2	805	6	755	GTTGTGGTTTGATGTAGGAATCAAAAGATATACAAC	11	36
		scaffold5671_4	1648	7	772	GTGCTCCCCGCGTATGCGGGGATGATCC	12	28
		scaffold34887_2	24897	8	4051	GTTTCAATCCACGCACTCCTTGCGGAGTGCGAC	53	33
		scaffold34887_2	24897	9	502	GTTTCAATCCACGCACTCCTTGCGGAGTGCGAC	7	33
		scaffold34887_2	24897	10	290	GTTTCAATCCACGCACTCGTGAGAGTGCGAC	4	31
		scaffold27713_4	778	11	774	ATTTCAATCCACACCTTCCTTGCGGAAGGCGAC	11	33
		scaffold13937_16	3579	12	1859	GTTTGCCCCGCATGCGCGGGGATGATCCG	30	30
		scaffold13353_2	66148	13	397	CGGTTTATCCCCGCTGGCGCGGGGAACTC	6	29
		scaffold10136_4	16010	14	183	GCTAGATGTTACAGATTGAGAT	2	22
		scaffold28641_7	15198	15	1264	GTTTCAATTCACGCACCCGTGTGGGTGCGAC	19	31
		scaffold27713_2	1195	16	171	TAATATTTCAATCCACACCTTCCTTGCGGAAGGCGACAC	2	39
		scaffold28776_7	2607	17	970	GTTTCAATCCACGCACCCACACGGGGTGCGAC	14	33
DLF010	17	scaffold66_5	13631	1	298	GTCGCCCCTCCCGCAGGGGCGTGAGTAGAAAT	4	32
		scaffold66_5	13631	2	1505	GTCGCCCCTCCCGCAGGGGCGTGAGTAGAAAT	22	32
		scaffold19954_1	1403	3	164	GTTTCAATCCACACACCCATACAGGGTGTGAC	2	32
		scaffold354_8	19977	4	365	ATTTCAACCCACGCGCCCCTTGCGGGGCGCGAC	5	33
		scaffold142_1	625	5	625	GTCACACCCTGTATGGGTGTGTGGATTGAAAC	9	32
		scaffold24759_3	835	6	625	GTCGCATCTTTTACAGATGCGTGGATTGAAAC	9	32
		scaffold48066_1	10087	7	293	GTCACACCCTGTATGGGTGTGTGGATTGAAAC	4	32
		scaffold150_2	4040	8	168	CGTCGCGCCCCGCAAGGGGCGCGTGGATTGAAAT	2	34
		scaffold10705_1	5392	9	870	TTTCTAAACTGCCTATGCGGCAGTGAAC	14	28
		scaffold27114_5	635	10	571	GTTACCGTCCCCTTACGGGGATAAGTTGTAAT	8	32
		scaffold8494_4	8288	11	1408	TTTCTAAACTGCCTATGCGGCAGTGAAC	23	28
		scaffold52515_2	552	12	171	AATCGACTTATCCTACGTCCCCTTGCGGGGTGTGAT	2	37
		scaffold56_49	871	13	498	GTCACGCTCCACGTGAGCGTGTGAGTTGAAAT	7	32
		scaffold463_8	535	14	494	ATTTCAACTCACACGCTCACGTGGAGCGTGAC	7	32
		scaffold45876_9	3650	15	168	CTACTACACTGGTGCGAATTTGCACTAGTCTAAAAC	2	36
		scaffold49592_1	700	16	697	ATTTCAACTCACACGCTCACGTGGAGCGTGAC	10	32
		scaffold10380_25	3867	17	211	CGGTTTATCCCCGCTGGCGCGGGGAACAC	3	29
DLF012	30	scaffold16596_1	1132	1	1044	ATTTCAATCCACTCTCCCTATACAGGGAGAGAC	15	33
		scaffold14372_16	1039	2	695	CTTCAGTTGTTACTACAGTAGAATTTAAA	10	29
		scaffold10875_1	656	3	151	CGGTTTATCCCCGCTGGCGCGGGGAACTC	2	29
		scaffold4069_1	526	4	160	AGTAAATATACAACTCTTGTTTTTATTTATC	2	31
		scaffold17721_5	10507	5	170	TGCTGTTGCAATCCTCGTAGACAAGTGGGTTGCCAGT	2	37
		scaffold19082_1	1560	6	1537	ATTTCAATACATCTTATGTTGTTATTAAAC	22	30
		scaffold7512_2	73807	7	487	CTATAAATCTATCCATACTGGATTTTAAAT	7	30
		scaffold7512_2	73807	8	827	GTTTGAGAATAGTGTAATTTCATAAGGTAGTAAAAC	12	36
		scaffold7512_2	73807	9	827	GTTTGAGAATAGTGTAATTTCATAAGGTAGTAAAAC	12	36
		scaffold7512_2	73807	10	302	GTGTTTGAGAATAGTGTAATTTCATAAGGTAGTAAAAC	4	38
		scaffold12838_3	11471	11	1604	ATTTAGATCCACAAGCTCCGCGAAAGAGCTTGAC	23	34
		scaffold13_2_1	17131	12	680	ATTTCAATACATCTTATGTTGTTATTAAAC	10	30
		scaffold13_2_2	530	13	163	AATTTCAATACATCTTATGTTGTTATTAAACAG	2	33
		scaffold5797_4	4633	14	299	GTTGTAGTTCCCTGATATTTCTCGCTAAGGTATAAT	4	37
		scaffold18721_1	17574	15	3060	GTATTAATAGAAACATATTGGAATGTAAAT	46	30
		scaffold18830_1	2131	16	944	GAGTTCCCCGCGCCAGCGGGGATAAACCG	15	29
		scaffold15521_1	578	17	578	GTGTTCCCCGCGCCAGCGGGGATAAACCG	9	29
		scaffold1548_1	1355	18	163	GATAAACAAAAACAAGAGTTGTATTGAAATA	2	31
		scaffold7457_2	16732	19	1287	TGGGGATGGGTTGGTTC	19	17
		scaffold1711_12	1065	20	705	ATTTCAATCCACTCTCCCTATACAGGGAGAGAC	10	33
		scaffold2693_3	50927	21	498	GTTTTGGCTCTCTGATGAATATTGATAAACTTATAC	7	36
		scaffold18376_2	31256	22	618	CTTTACATTCCAATATGGTTCTACTTTAAT	9	30
		scaffold4780_11	1567	23	412	ATTTCTAAATTAATCCCCAGTACGGGGACGGAAAC	5	35
		scaffold16580_2	1008	24	169	AGTTTTAGTACCTGGAAGAATTGAGTCATCATAAAAC	2	37
		scaffold16580_2	1008	25	300	GTTTTAGTACCTGGAAGAATTGAGTCATCATAAAAC	4	36
		scaffold14372_15	997	26	497	CTTCAGTTGTTACTACAGTAGAATTTAAAA	7	31
		scaffold12419_1	930	27	519	CGGTTTATCCCCGCTGGCGCGGGGAACAC	8	29
		scaffold14274_1	1214	28	1176	GTCGTTCCCTGCAATGGGAACGTGGATTGAAAT	17	33
		scaffold783_9	17041	29	232	GTCTAGCCTCCCTGAGGCTAGTGGATTTAAAT	3	33
		scaffold6028_1	992	30	307	GTCTAGCCTCTCCTGAGGCTAGTGGATCTAAAT	4	33
DLF013	28	scaffold5479_4	751	1	235	ATTTCTACTCACACATCCCGTGTGGGATGTGAC	3	33
		scaffold5479_4	751	2	170	AATTTCTACTCACACATCCCGTGTGGGATGTGACG	2	35
		scaffold54785_3	33441	3	355	TATCTACAATAGTAGAAATTATATAGGGTTATTAAAC	5	37
		scaffold2017_2	981	4	891	GTCGCACCCCACTGGGGTGCGTGGATTGAAAT	13	32
		scaffold41572_1	599	5	564	ATTTCAATCCACACTCCCCTTGCGGGGAGCGAC	8	33
		scaffold51873_1	527	6	440	GTCGCCCTCCTCGCGGAGGGCGTGGATAGAAAT	6	33
		scaffold9278_3	556	7	170	CATTGTTTTGGAACTATGTAAAATCAAATGATTGCAAATGC	2	41
		scaffold47068_1	571	8	234	AGTTTTGTAATCATTCAAAATAACACACTTCTAAAAC	3	37
		scaffold35502_1	894	9	300	GTTTTGTAATCATTCAAAATAACACACTTCTAAAAC	4	36
		scaffold35502_1	894	10	170	TAGTTTTGTAATCATTCAAAATAACACACTTCTAAAAC	2	38
		scaffold5479_2	1360	11	1301	ATTTCTACTCACACATCCCGTGTGGGATGTGAC	19	33
		scaffold2628_2	1302	12	1290	ATTTCAATCCACGCACCCCAGTGGGGTGCGAC	19	32
		scaffold51185_5	15517	13	300	GTTTCACTACCTTATGGATTTACACTATTCTCAAAC	4	36
		scaffold43784_2	881	14	298	GTTGTGGTTTGATGTAGAATTTCGATAAGATACAAC	4	36
		scaffold10660_4	4952	15	1421	GTCGCACCCCACTGGGGTGCGTGGATTGAAAT	21	32
		scaffold10660_4	4952	16	364	GTCGCACCCCACTGGGGTGCGTGGATTGAAAT	5	32
		scaffold43825_9	1367	17	562	GTTGTGGTTTGATGTAGAATTTCAATAAGATACAAC	8	36
		scaffold5479_3	541	18	506	ATTTCTACTCACACATCCCGTGTGGGATGTGAC	7	33
		scaffold39906_1	1403	19	1380	ATTTCTATCCACGCCCTCCGCGAGGAGGGCGAC	20	33
		scaffold30436_1	1047	20	297	GTCGCCTCCTTCTCGGAGGCGTGGATTGAAAT	4	32
		scaffold30436_1	1047	21	168	ACGGTGTCGCCTCCTTCTCGGAGGCGTGGATTGAAATTG	2	39
		scaffold43230_1	1549	22	1219	GTTTGAGAATAGTGTAAATTCATAAGGTAGTGAAAC	18	36
		scaffold43230_1	1549	23	168	TGTTTGAGAATAGTGTAAATTCATAAGGTAGTGAAAC	2	37
		scaffold43784_1	829	24	171	ATGTTGTGGTTTGATGTAGAATTTCGATAAGATACAACG	2	39
		scaffold43784_1	829	25	235	AGTTGTGGTTTGATGTAGAATTTCGATAAGATACAAC	3	37
		scaffold40712_1	1399	26	560	GAATTAATAGAAACATAATGGAATTTAAAG	8	30
		scaffold16459_2	572	27	504	GTCGCGCCCCGCAAGGGGTGCGTGGATTGAAAT	7	33
		scaffold45061_1	892	28	759	GTTGTGGTTTGATGTAGAATTTCAATAAGATACAA	11	35
DLF014	57	scaffold6952_13	5038	1	1224	GTTTCCGTCCCCTTACGGGGTAGTTTGTTTCAATC	16	35
		scaffold7481_3	150896	2	5542	ATTTAAATACAACTTTTGTTTCTCTTCAAC	84	30
		scaffold4670_3	3493	3	1170	ATTTCAATCCACGCTCCCCTTGCGGGGAGCGAC	17	33
		scaffold4670_3	3493	4	2143	ATTTCAATCCACGCTCCCCATGCGGGGAGCGA	32	32
		scaffold6782_10	22985	5	1356	GTAAATTACATCATTGATTTAACATCCATCTAAAGC	20	36
		scaffold9269_4	63857	6	365	GTACAGTACCTGTTATATATTACATAGGTACAAAA	5	35
		scaffold4437_3	647	7	569	ATTTCAACTCACACGCTCCGTGGGGAGCGTGAC	8	33
		scaffold9098_1	1051	8	971	GTCGCTCCCCGCAAGGGGAGCGTGGATTGAAAT	14	33
		scaffold9953_2	35846	9	1356	GTTTGAGAATAGTGTAAATCTATAAGGTAGTAAAAC	20	36
		scaffold9953_2	35846	10	889	GTTTGAGAATAGTGTAAATCTATAAGGTAGTAAAAC	13	36
		scaffold9953_2	35846	11	1154	GTTTGAGAATAGTGTAAATCTATAAGGTAGTAAAAC	17	36
		scaffold14_2	44070	12	515	GAACTACTACCTCACAGATTTGTGGGGTTCAGAAAC	7	36
		scaffold3477_7	3401	13	2071	GATCACTGCCGCATAGGCAGCTTAGAAA	34	28
		scaffold10220_2	101399	14	254	GTTTTCGTCCCCTATCGGGGATTTTGTTATTTATAC	3	36
		scaffold1190_2	5110	15	472	GTTTTCGTCCCCATGTTTGGGGATTCTTTTTTCAC	6	35
		scaffold4670_8	1521	16	1277	ATTTCAATCCACGCTCCCCATGCGGGGAGCGA	19	32
		scaffold12609_1	1220	17	635	ATTTCAATCCACGCTCCCCTTGCGGGGAGCGAC	9	33
		scaffold12555_1	23532	18	298	GTTTCAATTCCTTTTAGGTAAAGTACGAC	4	29
		scaffold12555_1	23532	19	366	GTTTCAATTCCTCATAGGTAAGGTACAAC	5	29
		scaffold8233_4	1587	20	334	GGGATCATCCCCGCGGGTGCGGGGCTCAC	5	29
		scaffold135_2	9888	21	2057	ATTTCAATCCACGCACCCGTGAAGGGTGCGAC	30	32
		scaffold9098_3	605	22	299	GTCGCTCCCCGCAAGGGGAGCGTGGATTGAAAT	4	33
		scaffold11983_1	1166	23	165	CGGGAATTAATAGAATCATAATGGAATTTAAAT	2	33
		scaffold3784_4	1333	24	761	GTTTCCGTCCCCTTGCGGGGATTAAGGTAATGTAC	10	35
		scaffold10448_1	2660	25	1070	GTTTTCGTCCCCATGTTTGGGGATTCTTTTTTCAC	14	35
		scaffold8233_2	1604	26	1554	GGGATCATCCCCGCGCATGCGGGGCTCAC	24	29
		scaffold12173_2	1739	27	927	ATTTACTAAATGATTCCCCGTAAGGGGACGGAAAC	12	35
		scaffold2555_4	2454	28	359	ATTTCAATCCACGCTCCCCATGCGGGGAGCGA	5	32
		scaffold4670_2	549	29	355	ATTTCAATCCACGCTCCCCTTG	5	22
		scaffold689_9	5436	30	173	TTAAGGTTTTTGTACTCTCAAGATTTAAGTAACTGTACAAC	2	41
		scaffold689_9	5436	31	1221	GTTTTTGTACTCTCAAGATTTAAGTAACTGTACAAC	18	36
		scaffold3784_3	773	32	395	GTTTCCGTCCCCTTGCGGGGATTAAGGTAATGTAC	5	35
		C172991_1	714	33	703	ATTTCAATCCACGCTCCCCTTGCGGGGAGCGAC	10	33
		scaffold8233_6	564	34	394	GGGATCATCCCCGCGGGTGCGGGGCTCA	6	28
		scaffold3477_8	12942	35	872	GATCACTGCCGCATAGGCAGCTTAGAAA	14	28
		scaffold2634_1	837	36	336	TTTCCGTCCCCTTTCGGGGAATCATTTAGAAAAT	4	34
		scaffold935_7	500	37	414	ATTAAAAAACGAATAACCCCTGTAAGGGACGGAAAC	5	36
		scaffold5731_4	13595	38	159	CGTCGATTCCTTTCCCGATAT	2	21
		scaffold135_3	20601	39	1658	ATTTCAATCCACGCACCCGTGAAGGGTGCGAC	24	32
		scaffold655_3	954	40	897	ATTTCAATCCACGCTCCCCTTGCGGGGAGCGAC	13	33
		scaffold655_1_1	644	41	630	ATTTCAATCCACGCTCCCCTTGCGGGGAGCGAC	9	33
		scaffold4670_7	937	42	554	ATTTCAATCCACGCTCCCCATGCGGGGAGCGA	8	32
		scaffold1190_1	4575	43	622	GTTTTCGTCCCCATGTTTGGGGATTCTTTTTTCAC	8	35
		scaffold8233_5	881	44	822	GGGATCATCCCCGCGGGTGCGGGGCTCAC	13	29
		scaffold8728_14	1258	45	165	GCAGTCACTCCCTTCGCGGGAGTGTGGATTGAAAT	2	35
		scaffold12453_3	35147	46	758	GTATTCCCCGCGTGAGCGGGGATGAACC	12	28
		scaffold12453_3	35147	47	151	GTATTCCCCGCATGGGCGGGGGTGAACCT	2	29
		scaffold4670_4	583	48	162	ATTTCAATCCACGCTCCCCATGCGGGGAGCGA	2	32
		scaffold4670_4	583	49	165	GATTTCAATCCACGCTCCCCATGCGGGGAGCGA	2	33
		scaffold9098_2	538	50	501	GTCGCTCCCCGCAAGGGGAGCGTGGATTGAAAT	7	33
		scaffold8233_3	10794	51	2224	GGGATCATCCCCGCGCATGCGGGGCTCAC	28	29
		scaffold8233_3	10794	52	516	GGATCATCCCCGCGCATGCGGGGCTCAC	8	28
		scaffold5_3	7243	53	695	GTTTGAGAATGATGTAAAAATGTATGGTACTCAAAC	10	36
		scaffold4302_1	6639	54	1554	GTGAGCCCCGCATGCGCGGGGATGATCC	25	28
		scaffold4302_1	6639	55	3018	GTGAGCCCCGCATGCGCGGGGATGATCC	49	28
		scaffold55_1	18639	56	555	GATAAGAACCATAATCCCCGCAAGGGGACGGATT	7	34
		scaffold55_1	18639	57	4053	GATAAGAACCATAATCCCCGCAAGGGGACGGAAAC	54	35
DLM001	34	scaffold40201_6	3536	1	308	GTCTAAATCCCTTTGAGTACAGGGTGTCGTTTCAAT	4	36
		scaffold20746_7	977	2	450	GTTCAAACGTAACCCTGTTCTCGAAGGGATTTAGAC	6	36
		scaffold15971_6	1346	3	235	GATGCAAGCCGCACAGGCTACGCTGAGGCAAAG	3	33
		scaffold28890_4	4086	4	359	CTATAAATCTATCCATATTGGATTTTAAA	5	29
		scaffold872_3	1470	5	955	GTCGCACCCTACGCGGGTGCGTGAATTGAAAC	14	32
		scaffold872_10	1546	6	826	GTCGCACCCTACGCGGGTGCGTGAATTGAAAC	12	32
		scaffold28890_1	1298	7	1019	CTATAAATCTATCCATATTGGATTTTAAAT	15	30
		scaffold34865_4	4417	8	1083	CTATAAATCTATCCATATTGGATTTTAAAT	16	30
		scaffold17621_2	4787	9	647	ATTTCAATCCACGCACCCGTGAAGGGTGCGAC	9	32
		scaffold28890_3	2964	10	1218	CTATAAATCTATCCATATTGGATTTTAAAT	18	30
		scaffold18420_6	2225	11	631	TTTCTAAGCTGCCTATGCGGCAGTTAAC	10	28
		scaffold18420_6	2225	12	991	TTTCTAAGCTGCCTATGCGGCAGTTAAC	16	28
		scaffold23627_1	6502	13	2161	GGCTAGTAAGCTCTAATAATTTCTACTATTGTAGAT	33	36
		scaffold5421_1	79806	14	1530	ATCTACAATAGTAGAAATTATTGAAGCTTATTAGCC	23	36
		scaffold5421_1	79806	15	296	ATCTACAATAGTAGAAATTATTGAAGCTTATTAGCC	4	36
		scaffold45196_4	853	16	687	GTTTCAATCCACGTACCTATATAAGGTACGAC	10	32
		scaffold18420_7	9677	17	450	TTTCTAAGCTGCCTATGCGGCAGTTAAC	7	28
		scaffold18420_7	9677	18	508	TTTCTAAGCTGCCTATACGGCAGTTAAC	8	28
		scaffold43807_5	825	19	168	GTCATAGTTCCCTAATAGCTCTTGGTATGGTATAATAAGCC	2	41
		scaffold9297_8	2861	20	159	CGTCGATTCCTTTCCCGATAT	2	21
		scaffold7048_1	1154	21	167	AAGTTGAATAACCTTAAAGAATTTCTACTAGTGTAGAT	2	38
		scaffold7048_1	1154	22	167	CTTTGTTGAATAACCTTAAAGAATTTCTACTAGTGTAGATTC	2	42
		scaffold7048_1	1154	23	350	GTTGAATAACCTTAAAGAATTTCTACTAGTGTAGAT	5	36
		scaffold7533_1	1327	24	1249	CGGATCATCCCCGCGCATGCGGGGCAAAC	20	29
		scaffold44768_2	1025	25	333	CTATTGCCCCCCATCGCGGGGATTGATA	5	28
		scaffold10863_1	1220	26	1127	GTTTGCCCCGCATGCGCGGGGATGATCCG	18	29
		scaffold872_7	883	27	827	GTCGCACCCTACGCGGGTGCGTGAATTGAAAC	12	32
		scaffold57799_2	4300	28	212	GTTTGCCCCGCACGCGCGGGGATGATCCG	3	29
		scaffold49149_1	524	29	430	ATTTCAACTCACACGCTCACGTGGAGCGTGAC	6	32
		scaffold48078_	945	30	691	GTCACGCTCCACGTGAGCGTGTGAGTTGAAAT	10	32
		scaffold36363_8	799	31	232	GGTCGCTTCCTATACGGAGGCGTGAATTGAAAC	3	33
		scaffold58204_1	34138	32	366	GTTGGTTTTATCATTGTTTTGAATGGTATATCCAAC	5	36
		scaffold30448_1	3344	33	2286	CGGATCATCCCCGCGCATGCGGGGCAAAC	37	29
		scaffold57799_1	1670	34	707	GTTTGCCCCGCATGCGCGGGGATGATCCG	11	29
DLM002	27	C770024_1	2144	1	168	TTTCCGGAGCATATCCGTTCA	2	21
		scaffold204_1	3322	2	2186	GTTGAATAGTAACATTAGATGTATTGAAAT	33	30
		scaffold46912_1	563	3	563	GTTTCAATCCACACACCCACGAAGGGTGTGAC	8	32
		scaffold36530_2	576	4	498	CTTTAAAATCCAATATGGATAGATTTATAG	7	30
		scaffold175_4	2804	5	941	ATTTCAATACATCTAATGTTACTATTCAAC	14	30
		scaffold51827_1	48186	6	417	GATAAATATCAACAGAAGCTGTAC	6	24
		scaffold72_33	11715	7	170	GGAGTCGCATCTTTTACAGATGCGTGGATTGAAACA	2	36
		scaffold72_33	11715	8	498	GTCGCATCTTTTACAGATGCGTGGATTGAAAC	7	32
		scaffold72_33	11715	9	1542	GTCGTACCTTATATAGGTACGTGGATTGAAAC	23	32
		scaffold24234_1	1137	10	1081	CTATAAATCTATCCATATTGGATTTTAAA	16	29
		scaffold33273_1	739	11	433	CTATAAATCTATCCATATTGGATTTTAAAT	6	30
		scaffold15734_4	54087	12	298	GTTGGATGTACCTCATACTACAGGTAATCATACAC	4	35
		scaffold52706_1	33340	13	1076	TCAAATACAACTCTTGTTTCTATTAATC	16	28
		scaffold46457_1	11035	14	492	GTCACACCCTTCGTGGGTGTGTGGATTGAAAC	7	32
		scaffold166_5	5146	15	1013	ATTCAAATACAACACTTGTTAAAGTTAAAT	15	30
		scaffold47373_1	562	16	559	GTCACTCCTTATGTGGGAGTGTGGATTGAAAC	8	32
		scaffold91_10	689	17	295	GTCGCTCCTCTTGTAGGAGCGTGGATTGAAAG	4	32
		scaffold36530_3	1060	18	1018	TTTAAAATCCAATATGGATAGATTTATAG	15	29
		scaffold52601_2	19807	19	686	ATTTAACTTTAACAAGAGTTGTATTTGAAT	10	30
		scaffold19130_4	959	20	172	GTCGCCCTCCTCGCAGAGGGCGTGGATAGAAATT	2	34
		scaffold47303_1	1572	21	701	ATTTAAAATCCAATATGGATAGATTTATAGG	10	31
		scaffold47303_1	1572	22	697	TTTTAAAATCCAATATGGATAGATTTATAG	10	30
		scaffold141_14	536	23	169	GGTGTCGCCCCCCTCGCGGGGGGCGTGGATTGAAAT	2	36
		scaffold141_14	536	24	168	AGTCGCCCCCCTCGCGGGGGGCGTGGATTGAAATA	2	35
		scaffold51752_1	8468	25	233	ATGTTTCAATCCACACACCCACGAAGGGTGTGAC	3	34
		scaffold11930_1_1	582	26	424	CTTTAAAATCCAATATGGATAGATTTATAG	6	30
		scaffold34242_1	39097	27	752	ATTCAAATACAACTCTTGTTAAAGTTAAAT	11	30
DLM003	12	scaffold50718_1	19801	1	160	TTTCAATTCTACCTTAGTTCAATTAAAAGC	2	30
		scaffold53559_3	636	2	295	GTTTCAATTCTACCTTAGTTCAATTAAAAG	4	30
		scaffold53559_6	847	3	226	GTTTCAATTCTACCTTAGTTCAATTAAAAG	3	30
		scaffold35863_6	766	4	489	ATTTCAATCCACACCACCCGCAAGGTGGTGAC	7	32
		scaffold62415_1	850	5	228	ATTTACATTCCACGATAATTAGATATAAAC	3	30
		scaffold32020_11	727	6	356	GTAAATATCTAATTATCGTGGAATTTAAAT	5	30
		scaffold62415_1	850	7	228	ATTTACATTCCACGATAATTAGATATAAAC	3	30
		scaffold63034_2	80085	8	163	AGTTTCAATACTACTTAGTTCTATTAAAAGTC	2	32
		scaffold53559_1	932	9	164	GTTTCAATTCTACCTTAGTTCAATTAAAAGCCA	2	33
		scaffold53559_1	932	10	624	GTTTCAATTCTACCTTAGTTCAATTAAAAG	9	30
		scaffold59475_2	761	11	749	GTTTCAATTCCACAACGGTACAATTAATAC	11	30
		scaffold64319_1	72037	12	164	AAATTTCAATTCTACACCAGTTCTATTAAAAT	2	32
DLM004	1	scaffold8382_7	892	1	272	GTATTCCCCGCGTGAGCGGGGATGAACC	4	28
DLM005	19	scaffold12_1	6697	1	235	GTCGCATCTTTTACAGATGCGTGGATTGAAAC	3	32
		scaffold12_1	6697	2	756	GTCGTACCTTATATAGGTACGTGGATTGAAAC	11	32
		scaffold8627_2	917	3	492	GTTTCAATCCACGCATCTGTAAAAGATGCGAC	7	32
		scaffold13525_3	9877	4	228	AGTTTCAATCCACACACCCACGAAGGGTGTGAC	3	33
		scaffold488_5	975	5	166	ATTACAACTTATCCCCGTAAGGGGACGGAAACT	2	33
		C751344_1	2545	6	168	TTTCCGGAGCATATCCGTTCA	3	21
		scaffold10695_2	755	7	151	AGAGTTCCCCGCGCCAGCGGGGATAAACC	2	29
		scaffold51060_1	4020	8	880	GTTCTAATCGCACCTTTATGGAATTGAAAT	13	30
		scaffold51060_1	4020	9	1723	GTTCTAATTGTACCTTTATGGAATTGAAAT	26	30
		scaffold12_2	1572	10	1086	GTCGTACCTTATATAGGTACGTGGATTGAAAC	16	32
		caffold4376_2	1085	11	499	ATTTCAACTTATCCCCGCAAGGGGACGAAAA	7	31
		scaffold56077_1	787	12	488	GTTTCAATACATCCTATGTTAATGTTTATC	7	30
		scaffold15797_2	26283	13	756	GTTTCAATCCACACACCCACGCAGGGTGTGAC	11	32
		scaffold42385_2	1325	14	234	GTCGCCCTCCTCGCGGAGGGCGTGGATAGAAATT	3	34
		scaffold8627_1	714	15	491	GTTTCAATCCACGCATCTGTAAAAGATGCGAC	7	32
		scaffold24837_1	6069	16	230	GTCGCACCCCATGCGGGTGCGTGGATTGAAAC	3	32
		scaffold36704_1	10017	17	1856	ATTTCAATTCCATAAAGGTGCGATTAGAAC	28	30
		scaffold36704_1	10017	18	2180	ATTTCAATTCCATAAAGGTACAATTAGAAC	33	30
		scaffold13525_2	795	19	761	GTTTCAATCCACACACCCACGAAGGGTGTGAC	11	32
DLM006	22	scaffold24542_33	2061	1	951	ATTTCAATCCACGCTCCCACGAGAGGAGCGAC	14	32
		scaffold208_13	8817	2	295	GTCGCACCCTATGTGGGTGCGTGGATTGAAAC	4	32
		C558660_1	2667	3	143	GAAAAACGGAGCATGTCCGTTCACTT	2	26
		scaffold34_11_1	2976	4	363	GTCGCTCCCCTCGTGGGAGCGTGGATTGAAAT	5	32
		scaffold34_11_2	625	5	622	GTCGCTCCCCTCGTGGGAGCGTGGATTGAAAT	9	32
		scaffold32210_1	8959	6	230	GTCACACCCTACGTGGGTGTGTGGATTGAAAC	3	32
		scaffold187_7	7373	7	297	GTCGCTCCTCTCGTGGGAGCGTGGATTGAAAT	4	32
		scaffold54_1	501	8	165	ATTTCAATCCACGCCCTCGTGAAGAGGGCGAC	2	32
		scaffold18042_2	94523	9	228	GAATTAATAGATACATAGTGGAATGTAAAT	3	30
		scaffold18042_2	94523	10	3589	GAATTAATAGATACATAGTGGGATGTAAAT	54	30
		scaffold18042_2	94523	11	3753	AATTAATAGTTACATAGTGGGATGTAAAT	57	29
		scaffold201_1	616	12	571	GTCGCCCTCTTTACGAGGGCGTGGATTGAAAT	8	32
		scaffold214_2	3228	13	306	CAGTTGGTAGAGCAAAGGACTGAAAATCCTTGTGTCCCCGGTTCGATTCCTGGTGGCACCAC	2	62
		scaffold31774_1	140277	14	231	GTCGCCCTCTTCACGAGGGCGTGGATTGAAAT	3	32
		scaffold753_43	22421	15	1592	ATTTCAATACATCTAATGTTACTATTCAAC	24	30
		scaffold167_1	17430	16	4457	GTTTTAATCGGACCTTCATGGAATTGAAAC	68	30
		scaffold33376_1	503	17	201	ACTGTTTCCAATGGTTCAAAGATAGTAAAATGAAAGCAAATCACAAC	2	47
		scaffold5036_7	4215	18	166	CGACGCTCCCTATACGGGAGCGTGAATTGTAATTT	2	35
		scaffold31946_1	1087	19	1087	GTCGCCCTCTTTACGAGGGCGTGGATTGAAAT	16	32
		scaffold31883_2	1047	20	1014	GTTTCAATCCACGCACCCACATAGGGTGCGA	15	31
		scaffold8171_1	22970	21	630	GTTTCAATCCACGCACCCACGAGGGGTGCGAC	9	32
		scaffold32615_3	1817	22	624	CTCCGCGAGGAGGGCGAC	9	18
DLM007	9	scaffold49_1	3384	1	1762	GTCGCTCCCTTCGCGGGAGCGTGGATTGAAAT	26	32
		scaffold28_2	914	2	881	GTTTCAATCCACACACCCACGCAGGGTGTGAC	13	32
		scaffold40717_1	726	3	167	ATTTCAATCCACGCACCTCGTGTGAGGTGCGACT	2	34
		scaffold6_1	9481	4	296	ATTTCAATCCACGCTCCCGCGAAGGGAGCGAC	4	32
		scaffold7008_1	4807	5	286	ATCTACAATAGTAGAAATTATATAGGGTTATTAAA	4	35
		scaffold17272_13	13237	6	162	GATTAATAGAAACATGAGATGTATTGAAAT	2	30
		scaffold6_2	6799	7	756	ATTTCAATCCACGCTCCCGCGAGGGGAGCGAC	11	32
		scaffold31220_2	7478	8	229	GTCACACCTCATGTAGGTGTGTGGATTGAAAC	3	32
		scaffold28_1	1195	9	168	AAGGTTTCAATCCACACACCCACGCAGGGTGTGAC	2	35
DLM008	10	scaffold30644_2	902	1	876	GATTAATAGAAACATGAGATGTATTGAAAT	13	30
		scaffold64993_1	1821	2	166	TGTCGCCCTCTTCACGAGGGCGTGGATTGAAAT	2	33
		scaffold20977_7	1946	3	230	ATTACAACTTATCCCCGCAAGGGGACGGAAA	3	31
		scaffold9057_4	651	4	159	GATTAATAGAAACATGAGATGTATTGAAATA	2	31
		scaffold9057_4	651	5	294	GATTAATAGAAACATGAGATGTATTGAAAT	4	30
		scaffold31_1	1027	6	422	ATTTCAATACATCTCATGTTTCTATTAATC	6	30
		scaffold48258_2	36674	7	229	GTGTCAATTCCTTATAGGTAATGTATATCA	3	30
		scaffold20977_6	518	8	233	ATTACAACTTATCCCCGCAAGGGGACGGAAAC	3	32
		scaffold26580_7	644	9	247	GTTGTACCGTACCTAAGAGGAATTGACAC	3	29
		scaffold12468_1	18506	10	885	GTTTCAATCCACACACCCACGTAGGGTGTGAC	13	32
DLM009	9	scaffold15242_1	15098	1	429	GTCACTCCCTTCGCGGGAGTGTGGATTGAAAT	6	32
		scaffold9914_1	1509	2	274	GTGTTCCCCGCGCCAGCGGGGATAAACCG	4	29
		scaffold16338_1	11621	3	1016	ATTTCAATCCTCGCTCCCGCGAAGGGAGCGAC	15	32
		scaffold135_2	89266	4	2387	GAATTAATAGTTACATAGTGGGATGTAAAT	36	30
		scaffold6465_24	31500	5	230	ATTTCAATCCTCATACTTATGTAAACTACATC	3	32
		scaffold21176_1	20827	6	185	AAGTTTTCGTCTCCTTAACTCGGAGATAGGTAATGATC	2	38
		scaffold3_4	2184	7	463	GTTTCAGTTGTTATTGAAAGAATGTACGATTGAAG	6	35
		scaffold6662_6	2283	8	395	CGGTTTATCCCCGCTGGCGCGGGGAACTC	6	29
		scaffold118_8	46936	9	561	GTCACACCCTGCGTGGGTGTGTGGATTGAAAC	8	32
DLM010	20	scaffold10606_4	6609	1	469	GTAACAAAACCGCAAGCGGTAATCTGGCCTTTAAC	6	35
		scaffold8461_2	5463	2	151	GCTTTTCCCCGCCTATGCGGGGGTGATCCT	2	30
		scaffold42174_9	853	3	234	GTTTTAGTACCTTGTAAAATTTAAGTAAGATAAAAT	3	36
		scaffold42174_10	2106	4	234	GTTTTAGTACCTTGTAAAATTTAAGTAAGATAAAAT	3	36
		scaffold43450_1	624	5	295	GTTTCAATTCTACCTTAGTTCAATTAAAAG	4	30
		scaffold33059_2	760	6	560	GTTGTGGTTTGATGTAGAATTTCGATAAGATACAAC	8	36
		scaffold14749_2	1645	7	248	GTTACAAAACCGCAAGCGGTAATC	3	24
		scaffold42228_1	867	8	525	GTGTCAATTCCTCATAGGTAATGTAAAAC	7	29
		scaffold43323_2	1748	9	300	GTTTTAGAAGTATGTTATTTTGAATGGTAACAAAAC	4	36
		scaffold33059_4	916	10	365	GTTGTGGTTTGATGTAGAATTTCGATAAGATACAAC	5	36
		scaffold14749_3	1890	11	254	AGTTACAAAACCGCAAGCGGTAATCTGGCCTTCAAC	3	36
		scaffold31811_2	13747	12	183	TGTTACAAAACCGCAAGCGGTAATCAGGCCTTCAACG	2	37
		scaffold36878_2	3007	13	291	ATCTACACACAGTAGAAATTATTTAGGTTACTTAAC	4	36
		scaffold27299_1	2310	14	519	ATGTAGATGTATTCCAGTATAATAAGGATTAAGAC	7	35
		scaffold27299_1	2310	15	171	ATGTAGATGTATTCCAGTATAATAAGGATTAAGAC	2	35
		scaffold3553_21	8296	16	1755	ATTATACCATACCAAGAACCACCGGGGAACTACAAC	26	36
		scaffold12572_9	4847	17	268	GTATTAATTGTACCTTATGGAATTGAAAT	4	29
		scaffold35915_2	515	18	173	AGTTGTAATTCCCTGTTATCACTTGGTATGATATAATAATAG	2	42
		scaffold35915_2	515	19	231	GTTGTAATTCCCTGTTATCACTTGGTATGATATAAT	3	36
		scaffold7117_6	544	20	334	GGATCACCCCCGCGTATGCGGGGAAAAG	5	28
DLM011	3	scaffold21821_4	728	1	395	GGGATCACCCCCGCATATGCGGGGAAAAG	6	29
		scaffold21468_3	2159	2	133	ATCACCAATATTGAAAA	2	17
		scaffold31_2	69762	3	491	GTCACACCCTGCGTGGGTGTGTGGATTGAAAC	7	32
DLM012	22	scaffold6256_1	619	1	334	AGAATCATCCCCATGTATATGGGGAGCAC	5	29
		scaffold8991_2	11230	2	495	GTTTGATTCCCCTACGAATTTGCACTACTCTCAAAC	7	36
		scaffold31478_1	1026	3	234	AGTTTTAGAAGTTTACAGAATTACACTACTCTCAAAC	3	37
		scaffold22672_2	1782	4	299	GTTTAAAATCCTTCCGTATTAACAAGACTCTCAAAC	4	36
		scaffold13704_2	1064	5	334	CGGTTTATCCCCGCTGGCGCGGGGAACTC	5	29
		scaffold8464_1	4061	6	188	GGTAGAAATAAGTAGAAGCCCGTTGAGGGCATTGACAC	2	38
		C397218_1	1176	7	761	GTGTTCCCCGCGTCAGCGGGGATAAACCG	12	29
		scaffold29123_2	5616	8	3607	GTCACTCCCTTCGCGGGAGTGTGGATTGAAAT	54	32
		scaffold33813_1	962	9	329	GTGTCAATGCCCTCAACGGGCTTACTTCCATTTCTAC	4	37
		scaffold13883_1	597	10	231	GTTTCAATCCACGCACCCACACGGGGTGCGAC	3	32
		scaffold13704_3	849	11	517	CGGTTTATCCCCGCTGGCGCGGGGAACTC	8	29
		scaffold75_2	1900	12	316	TCAATGCCCTCAACGGGCTTCTA	4	23
		scaffold33946_1	26590	13	215	TTCCGGATCATCCCCGCGCGTGCGGGGCAAAC	3	32
		scaffold33946_1	26590	14	4119	CGGATCATCCCCGCGCATGCGGGGCAAAC	67	29
		C414103_1	12960	15	1127	GGATCACCTCCACATGCGTGGAGAATAC	18	28
		C414103_1	12960	16	760	GGATCACCTCCACACTCGTGGAGAATAC	12	28
		scaffold20996_8	1772	17	168	AAGTTTTACTACCTTATAGATTTACACTATTCTCAAAC	2	38
		scaffold22152_1	70675	18	1187	GGATCACCTCCACACACGTGGAGAATAC	19	28
		scaffold33707_2	4005	19	1556	GTCAGCCTCTTTATGAGGCTGTGAGTTGAAAT	23	32
		scaffold25694_12	952	20	422	TTTACAGAATTACACTACTCTCAAAC	6	26
		scaffold25694_12	952	21	300	GTTTTAGAAGTTTACAGAATTACACTACTCTCAAAC	4	36
		scaffold20223_14	2638	22	1378	GTATTAATTGTACCTTATGGAATTGAAAT	21	29
DLM013	42	scaffold16159_3	962	1	623	ATTTACATTCCACAATGTTTCTATTAATTC	9	30
		scaffold24000_2	947	2	300	ATTTTAGTACCTAAACAAATTACGTGACTGTAAAAC	4	36
		scaffold826_5	1465	3	298	GATGCCCCCTCACGGGGGCACGACTTGAAAC	4	31
		scaffold970_5	20570	4	225	CAAGTATGGCGTTTCGAGCAGTTACTTACC	3	30
		scaffold16096_6	1325	5	164	GTTGCAACTTACGCATAGGTGTAAAATACGAGGT	2	34
		scaffold826_7	3135	6	162	GATGCCCCCTCACGGGGGCACGACTTGAAAC	2	31
		scaffold12481_2	40162	7	1848	ATTTCAATCCACGCAGCCCGAGTGGGCTGCGAC	27	33
		scaffold3614_1	17350	8	1735	GTTTCCGTCCCCTTGCGGGGCTAATGTTTAGAAAC	22	35
		scaffold3614_1	17350	9	722	GTTTCCGTCCCCTCGCGGGGATGATGTTTAGAAAC	9	35
		scaffold55594_3	6444	10	833	ATTTCAATCCACACATCCGTGAAGGATGTGAC	12	32
		scaffold55594_3	6444	11	295	ATTTCAATCCACACATCCGTGAAGGATGTGAC	4	32
		scaffold21494_2	6841	12	333	GAAACACCCCCACGCGTGTGGGGAAGAC	5	28
		scaffold15486_26	3501	13	309	GTCGCGCCTCGCAAGAGGCGCGTGAGTAGAAAT	4	33
		C673069_1	805	14	233	ATTTCAATCCACGCTCCCCGTAAGGGGAGCGAC	3	33
		scaffold56758_4	60186	15	759	GTTTCAATCCACACACCCACGTAGGGTGTGAC	11	32
		scaffold6017_11	1040	16	660	TGGGGATGGGTTGGTT	5	16
		scaffold826_6	608	17	554	GATGCCCCCTCACGGGGGCACGACTTGAAAC	8	31
		scaffold24061_8	660	18	185	TTATTTTGAATTTAAAATGGAACA	3	24
		scaffold26988_1	8632	19	1390	TTATCCCCGTAAGGGGACGGAAAC	18	24
		scaffold26988_1	8632	20	191	GTTTCTAAATCTTATCCCCGTAAGGGGACGGAAAC	2	35
		scaffold25639_1	4505	21	233	GGTTGGTTTTATTATTGTTTTGAATGGTATATCCAAC	3	37
		scaffold16159_2	512	22	298	ATTTACATTCCACAATGTTTCTATTAATTC	4	30
		scaffold19796_1_1	514	23	437	ATTTCAATCCACTCCCTCCGCATGGAGGGAGAC	6	33
		scaffold1942_20	1038	24	558	ATTGAGAAATAAGATCCCCGGGAAGGGGACGGAAAC	7	36
		scaffold8080_15	2274	25	352	ATCTACAATAGTAGAAATTATATAGGGTTATTAAAC	5	36
		scaffold14751_3	10954	26	1383	ATTTCTATCCACGCTCTCCTTGCGGAGAGCGAC	20	33
		scaffold14751_2	1221	27	1056	ATTTCTATCCACGCTCTCCTTGCGGAGAGCGAC	15	33
		scaffold41338_1	12801	28	3724	GTTTGATTATCCTTTGAATTTACATATCTCTCAAAC	35	36
		scaffold46212_6	12064	29	1224	GTTTGAGAGTAGTGTAATTTCATATGGTAGTCAAAC	18	36
		scaffold49572_2	4573	30	891	GTTGGATTACCAGTCAGAACGACACTGCTCCAAAAC	13	36
		scaffold49572_2	4573	31	299	GTTGGATTACCAGTCAGAACGACACTGCTCCAAAAC	4	36
		scaffold49572_2	4573	32	1882	GTTGGATTACCAGTCAGAACGACACTGCTCCAAAAC	28	36
		scaffold38341_5	1138	33	1087	GTTGTGGTTTGATGTAGAATTTCGATAAGATACAAC	11	36
		scaffold38341_5	1138	34	299	GTTGTGGTTTGATGTAGAATTTCGATAAGATACAAC	4	36
		scaffold4074_9	11483	35	227	GTCTATATGACAAAGTAATTTCTACTATGTGTAGAT	3	36
		scaffold50955_1	3743	36	238	GTTTTGGAGCAGTGTCGTTCTGACTGGTAATCCAACGCAT	3	40
		scaffold34102_3	12485	37	1086	GTTTTAGTACTCTGTTGGATATTGATAAACTTACAC	16	36
		scaffold12987_6	13054	38	4945	GTCGCTCCCCACACGGGGAGCGTGGATTGAAAT	73	33
		scaffold36680_2	4213	39	699	GTCTTCCCCACGCACGTGGGGGTGTTTC	11	28
		scaffold7591_2	9162	40	624	GACACAACTTATCCCCGCGAGGGGACGGAAAC	9	32
		scaffold15486_25	14530	41	168	CGGTCGCGCCTCGCAAGAGGCGCGTGAGTAGAAAT	2	35
		scaffold15486_25	14530	42	234	AGTCGCGCCTCGCAAGAGGCGCGTGAGTAGAAAT	3	34
DLM014	14	scaffold33871_1	3471	1	1154	GTTTCAATCCACACACCCACGCAGGGTGTGAC	17	32
		scaffold23788_1	641	2	294	CTTTACATCCCACTATGTATCTATTAATTC	4	30
		scaffold5088_5	577	3	308	GTAGGTCTTTTTCCTCCTAGTTTCTCTTTTATTCCCTCTCATCCCTCTCAAAA	3	53
		scaffold34034_1	4840	4	153	GCTTTTCCCCGCCCACGCGGGGGTGATCCCT	2	31
		scaffold39993_2	28397	5	761	GTTTTAGTACCTGGAAGAATTGAGTCATCATAAAAC	11	36
		scaffold52955_2	42116	6	201	AAGTTGTGATTTGCTCTCATTTTAGTATCTTTGGAACATTGGAAACAACA	2	50
		scaffold40884_2	719	7	693	GTTTCAATCCACGCACCCGCACGGGGTGCGAC	10	32
		scaffold40884_4	578	8	493	GTTTCAATCCACGCACCCGCACGGGGTGCGAC	7	32
		scaffold40884_5	1278	9	564	GTTTCAATCCACGCACCCGCACGGGGTGCGAC	8	32
		scaffold267_13	2718	10	563	TTTTAGGAGTATGTTATTTTGAATGGTAACAAAAC	8	35
		scaffold52784_1	3162	11	2408	GTCACACCCTACGTGGGTGTGTGGATTGAAAC	36	32
		scaffold4338_66	12451	12	364	GTCGCACCCCGTGTGGGTGCGTGGATTGAAAC	5	32
		scaffold40884_2	597	13	359	GTTTCAATCCACGCACCCGCATGGGGTGCGAC	5	32
		scaffold43595_4	560	14	497	GTTGTATCTTATCGAAATTCTACATCAAACCACAAC	7	36
DLM015	27	scaffold39691_4	3080	1	3051	GTTTTAATAGATACATAGTGGAATGTAAAT	46	30
		scaffold12700_2	761	2	295	ATTTAACTTTAACAAGAGTTGTATTTGAAT	4	30
		scaffold6805_2	10478	3	538	GTTTCAATTCCGCAAGGTCCAATTAATAC	8	29
		scaffold32899_8	677	4	361	ATTCAAATACAACACTTGTTAAAGTTAAAT	5	30
		scaffold48613_1	1007	5	295	ATTTAACTTTAACAAGTGTTGTATTTGAAT	4	30
		scaffold29299_2	7217	6	1287	GCTGTAGTTCCCGGTTATTACTTGGTATGTTATAAT	19	36
		scaffold29299_2	7217	7	695	GCTGTAGTTCCCGGTTATTACTTGGTATGTTATAAT	10	36
		scaffold39691_3	7310	8	1205	GTTTTAATAGATACATAGTGGAATGTAAAT	18	30
		scaffold39939_1	502	9	259	TGTGTGTCAATGCCCTTTATCGGGCTTTCTCCATTTCTAC	3	40
		scaffold82_1	10589	10	1714	ATTAGAAGATAGAGAACCCCAGTAGGGGACGGAAAC	23	36
		scaffold9328_3	540	11	482	CTTGAATAGTAACTTGGAAGTTTTTAAAT	7	29
		scaffold39691_7	5951	12	894	GTTTTAGAAGTATGTTATTTTGAATGGTAACAAAAC	13	36
		scaffold48221_1	17729	13	4451	ATTTCAATCCACGCTCCCACGAGGGGAGCGAC	67	32
		scaffold12337_1	680	14	556	ATTTAACTTTAACAAGTGTTGTATTTGAAT	8	30
		scaffold50336_1	41154	15	1051	ATTAGAAGATAGAGAACCCCAGTAGGGGACGGAAAC	14	36
		scaffold33179_2	1135	16	1083	GATTAATAGAAACAATAGTTGTATTTGAAT	16	30
		scaffold2217_3	82054	17	162	GTTAAGTAACCTAAATAATTTCTACTGTGTGTAGAT	2	36
		C538900_1	598	18	555	GATTTAATAGGAACATAATGGGATGTAAAG	8	30
		scaffold35699_2	11029	19	4272	GATTAACATTAACATGAGATGTATTGAAAT	65	30
		scaffold39691_5	39358	20	291	GTTTTAATAGATACATAGTGGAATGTAAAT	4	30
		scaffold7699_3	946	21	327	GTTTCAGTTGAAGGATGTAAGTTTGTACAATTGAAAC	4	37
		scaffold13736_1	688	22	221	AGTTGAATAGTAACTTAGAAGTTTTTAAAT	3	30
		scaffold46578_3	2757	23	819	GATTAATAGAAACAATAGTTGTATTTGAAT	12	30
		scaffold36073_7	30011	24	1090	GTTTTACTACCTTATAGATTTACACTATTCTCAAAC	16	36
		scaffold32899_9	667	25	617	ATTCAAATACAACTCTTGTTAAAGTTAAAT	9	30
		scaffold39118_3	778	26	359	ATTTAACTTTAACAAGAGTTGTATTTGAAT	5	30
		scaffold18076_1	520	27	167	GAAATTTCAATCCACACTCCCGCGAAGGGAGTGACGTT	2	38
DLM016	17	scaffold8545_1	13544	1	562	GTCACACCTCATGTAGGTGTGTGGATTGAAAC	8	32
		scaffold42841_2_1	600	2	430	GTTTGAGTACCATACATTTTTACATCATTCTCAAAC	6	36
		scaffold42841_2_2	1126	3	299	GTTTGAGTACCATACATTTTTACATCATTCTCAAAC	4	36
		scaffold37076_5	9102	4	2323	GAATTAATAGATACATAGTGGGATGTAAAT	35	30
		scaffold21846_2	812	5	430	GTTTTAGGAGTATGTTATTTTGAATGGTAACAAAAC	6	36
		scaffold57347_5	73069	6	571	GTTTCAATCCACGCACCCACACGGGGTGCGAC	8	32
		scaffold47996_1	1329	7	759	GTTTCAATCCACACACCCACGTAGGGTGTGAC	11	32
		scaffold448_3	737	8	665	ATTTCAACTCACGCCCTCACGGAGGGCGAC	10	30
		scaffold16755_9	1604	9	299	GTTTGAGAATGATGTAAAAATGTATGGTACTCAAAC	4	36
		scaffold64814_1	1359	10	1276	GTTTCAATCCACACACCCACGCAGGGTGTGAC	19	32
		C714348_1	527	11	433	ATTTCAATCCACACTTCCGCAAGGGAAGTGAC	6	32
		C721646_1	574	12	491	GTCACACCCTGCGTGGGTGTGTGGATTGAAAC	7	32
		scaffold41525_1	1113	13	1059	CTCATAGAGTAACTTCCAGTATAATAAGGATTAAGAC	14	37
		scaffold50335_1	929	14	237	CAGTTGTGGTTTGATGTAGAATTTCAATAAGATACAACCG	2	40
		scaffold448_2	1187	15	1115	ATTTCAACTCACGCCCTCACGGAGGGCGAC	17	30
		scaffold50963_1	4071	16	184	GTCTTAATCCTTATTATACTGGAAGTTACTCTATGAG	2	37
		scaffold42040_3	837	17	367	GTCGCCCTCCTCGCGGAGGGCGTGGATAGAAAT	5	33
DLM017	22	scaffold6382_6	2178	1	425	ATTTACATCCCACTATGTAACTATTAATTC	6	30
		scaffold4868_4	1192	2	171	GTTGCATCCCATAAGGGATGCATGAATTGAAATCCAA	2	37
		scaffold14407_2	3058	3	228	AATTTAACTTTAACAAGAGTTGTATTTGAAT	3	31
		scaffold9270_1	15883	4	166	GATGAACATGCATTCTGAATAGTGGGTAAGTACAAC	2	36
		scaffold35191_1	13987	5	944	GTTGTGGTTTGATGTAGGAATCAAAAGATATA	14	32
		scaffold18686_1	611	6	177	TATTGCTCACTATATCGAGCTTTTCTCAC	2	29
		scaffold22637_7	3850	7	199	GTTGTGATTCGCTTTCAAATTTGTATCTTTGACATATTAAATACAG	2	46
		scaffold20005_6	10439	8	479	ATCTACAATAGTAGAAATTATATAGGGTTATTAAAC	7	36
		scaffold28_5	291178	9	230	AGTTGCAATCCTCGTAGGCAAGTGGGTTGCCAG	3	33
		scaffold14407_1	5693	10	164	ATTTAACTTTAACAAGAGTTGTATTTGAATAG	2	32
		scaffold43673_4	1980	11	163	GTTGAAACTGTAAGCGGAATGTCTACTAGGGTAGAT	2	36
		scaffold18369_4	1525	12	1147	ATTTAACTTTAACAAGAGTTGTATTTGAAT	17	30
		scaffold6382_10	1045	13	755	ATTTACATCCCACTATGTATCTATTAATTC	11	30
		scaffold19278_9	6246	14	359	ATTCAAATACAACTCTTGTTAAAGTTAAAT	5	30
		scaffold35079_5	3925	15	561	GTCGCTCCCCTCGTGGGAGCGTGGATTGAAAT	8	32
		scaffold37631_1	525	16	272	GGATCACCCCCGCGTATGCGGGGAAAAG	4	28
		scaffold1363_2	750	17	516	GGATCACCCCCGCGTATGCGGGGAAAAG	8	28
		C537094_1	629	18	169	TTTTCCGGAGCATATCCGTTCA	3	22
		scaffold42451_2	5797	19	685	GATTAATAGAAACAAGAGTTGTATTTGAAT	10	30
		scaffold33392_2	8202	20	1171	GTCGCACTCCGCAAGGAGTGCGTGGATTGAAAC	17	33
		scaffold43440_2	687	21	159	TTATTGCTCACTATATCGAGCTTTTCTCAC	2	30
		scaffold35079_6	2320	22	824	GTCGCTCCCCTCGTGGGAGCGTGGATTGAAAT	12	32
DLM018	52	scaffold48946_1	151770	1	549	ATTAGAAGATAGAGAACCCCAGTAGGGGACGGAAAC	7	36
		scaffold48946_1	151770	2	404	ATTAGAAGATAGAGAACCCCAGTAGGGGACGGAAACT	5	37
		scaffold48946_1	151770	3	617	ATTAGAAGATAGAGAACCCCAGTAGGGGACGGAAAC	8	36
		scaffold48946_1	151770	4	466	ATTAGAAGATAGAGAACCCCAGTAGGGGACGGAAAC	6	36
		scaffold1564_28	4658	5	3051	ATTTACATCCCACTATGTATCTATTAATTC	46	30
		scaffold8576_8	2654	6	420	GTTAAGTAATATAGAATAATTTCTACTGTTGTAGAT	6	36
		scaffold8576_8	2654	7	482	GTTAAGTAATATAGAATAATTTCTACTGTTGTAGAT	7	36
		scaffold41212_5	1330	8	1268	GTGCTCCCCGCGTATGCGGGGATGATCC	20	28
		C565037_1	764	9	752	GAATTAATAGATACATAGTGGGATGTAAAT	11	30
		scaffold20511_5	829	10	516	CTTTTCCCCGCCCACGCGGGGGTGATCC	8	28
		scaffold16979_1	15252	11	300	GTTTGAGAATAGTGTAAATCTATAAGGTAGTAAAAC	4	36
		scaffold16979_1	15252	12	694	GTTTGAGAATAGTGTAAATCTATAAGGTAGTAAAAC	10	36
		C551803_1	606	13	361	ATTTAACTTTAACAAGTGTTGTATTTGAAT	5	30
		scaffold11525_1	85639	14	2910	ATTTACATTCCACTATGTATCTATTAAAAC	44	30
		scaffold48807_1	843	15	811	ATTTAACTTTAACAAGTGTTGTATTTGAAT	12	30
		scaffold14274_8	4800	16	166	TTCAAATTCACATTCCACCATGTATCTATTAAAAC	2	35
		scaffold14274_8	4800	17	3446	ATTCACATTCCACCATGTATCTATTAAAAC	52	30
		scaffold47687_2	3190	18	1047	GTCGCACCCTTCACGGGTGCGTGGATTGAAAT	15	32
		scaffold46067_1	867	19	560	GTTCAAATAATACAAATAAACTTAGTCCTCAAGAAC	8	36
		scaffold16864_2	740	20	690	GATCACTGCCGCATAGGCAGCTTAGAAA	11	28
		scaffold35163_1	1027	21	233	GTTTGAGAGTAGTGTAATTTCATAAGGTAGTAAAAC	3	36
		scaffold11010_5	526	22	387	TTTCTAAGCTGCCTATGCGGCAGTGATC	6	28
		scaffold48075_1	7303	23	333	CGGTTTATCCCCGCGTGTGCGGGGTAGAT	5	29
		scaffold48075_1	7303	24	278	GGCTTATCCCCGCGTGTGCGGGGTAGGT	4	28
		scaffold47687_3	2611	25	1793	GTCGCACCCTTCACGGGTGCGTGGATTGAAAT	26	32
		scaffold34573_1	4828	26	1017	GTCGCGCCCCACGCGGGCGCGTGGATTGAAAC	15	32
		scaffold34573_1	4828	27	166	GGGTCGCGCCCCACGTGGGCGCGTGGATTGAAACT	2	35
		scaffold12044_4	1514	28	1419	ATTTCAACTCACATCCTCACGAAGAGGATGAC	21	32
		scaffold17989_10	1128	29	1021	GAATTAATAGATACATAGTGGGATGTAAAT	15	30
		scaffold6851_1	52809	30	299	GTTTCAATCCACGCGCCCGCGTGGGGCGCGAC	4	32
		scaffold4330_3	2200	31	1370	GGTTCATCCCCGCATACGCGGGGTCCAC	22	28
		scaffold48789_1	2354	32	214	CTCTTCCCCGCGCACGCGGGGGTGATTCC	3	29
		scaffold41212_7	653	33	586	GTGCTCCCCGCGTATGCGGGGATGATCCC	9	29
		C542967_1	536	34	431	GTTGGTTTTATCATTGTTTTGAATGGTATATCCAAC	6	36
		scaffold14274_7	5876	35	5494	ATTCACATTCCACCATGTATCTATTAAAAC	83	30
		scaffold23711_1	1444	36	290	GTGTCAATTCCTTATAGGTAATGTATATC	4	29
		scaffold10743_2	5113	37	959	GTCATAGTTCCCTAATAGCTCTTGGTATGGTATAAT	14	36
		C596702_1	6805	38	423	ATCTACACATAGTAGAAATTACTTAGTCATATAGAC	6	36
		C596702_1	6805	39	485	ATCTACACATAGTAGAAATTACTTAGTCATATAGAC	5	36
		scaffold43542_1	2305	40	1004	GGATCACCCCCGCGTGGGCGGGGAAAAG	16	28
		scaffold29824_1	1094	41	400	GGATCATCCCCGCATACGCGGGGAGCAC	6	28
		scaffold29824_1	1094	42	277	GGGATCATCCCCGCATACGCGGGGAGCAC	4	29
		scaffold9658_6	7699	43	2018	GTGGTCTAGGTCATTGATCTGACAGGCTTCTGAAAC	30	36
		scaffold24037_2	8629	44	7931	GTTTCAATCCACGCGCCCGCGTGGGGCGCGAC	120	32
		scaffold24037_2	8629	45	296	AGTTTCAATCCACGCGCCCGCGTGGGGCGCGAC	4	33
		scaffold1564_27	8774	46	3841	ATTTACATCCCACTATGTAACTATTAATTC	58	30
		C593366_1	2781	47	168	TTTCCGGAGCATATCCGTTCA	3	21
		scaffold21891_4	716	48	162	AATTCAAATACAACACTTGTTAAAGTTAAAT	2	31
		scaffold21891_4	716	49	356	ATTCAAATACAACACTTGTTAAAGTTAAAT	5	30
		scaffold2578_2	200169	50	664	ATCTACACACAGTAGAAATTATTTAAGTTACTTAAC	10	36
		scaffold41212_6	687	51	648	GTGCTCCCCGCGTATGCGGGGATGATCC	10	28
		scaffold33157_4	1084	52	360	GTATTAATTTAAATATATTAGAATGTAAAG	5	30
DLM019	51	scaffold3129_10	512	1	303	GTCGCCCCCCTCGCGGGGGGCGTGGATTGAAAT	4	33
		scaffold43203_3	896	2	231	ATTTCAACTCACACGCCCGTGTAGGGCGTGAC	3	32
		scaffold54342_3	833	3	761	ATTTCAACTCACGCACTCACGTGGAGTGCGAC	11	32
		scaffold60791_1	4187	4	563	GTTTGAGAGCAGTGTAATTCCATAGGGGTCTCAAAC	8	36
		scaffold60791_1	4187	5	300	GTTTGAGAGCAGTGTAATTCCATAGGGGTCTCAAAC	4	36
		scaffold60791_1	4187	6	366	GTTTGAGAGCAGTGTAATTCCATAGGGGTCTCAAAC	5	36
		scaffold44426_1	722	7	692	ATTTCAACTCACGCACTCACGTGGAGTGCGAC	10	32
		scaffold35593_6	598	8	232	AATGTTCTAATCGCACCTTTATGGAATTGAAAT	3	33
		C751975_1	665	9	574	ATTTCAATCCACGCTCCCCGCGAGGGGAGCGAC	8	33
		scaffold35593_9	1051	10	621	GTTCTAATTGTACCTTTATGGAATTGAAAT	9	30
		scaffold18223_1	524	11	455	GTGTTCCCCGCATACGCGGGGATGATCC	7	28
		scaffold35593_1	2451	12	2382	GTTCTAATCGCACCTTTATGGAATTGAAAT	36	30
		scaffold43479_3	1099	13	156	CACCCCGCAAGGGGACGGTAAC	2	22
		scaffold2339_8	34696	14	2876	ATTTCAACTCACACACCCGTGAGGGTGTGAC	44	31
		scaffold2339_8	34696	15	4069	ATTTCAACTCACACACCCGTGAGGGTGTGAC	62	31
		scaffold56706_1	643	16	579	GTGTTCCCCGCATACGCGGGGATGATCCC	9	29
		scaffold35593_4	918	17	884	GTTCTAATCGCACCTTTATGGAATTGAAAT	13	30
		scaffold13512_3	745	18	170	CAGATTAGCAGAGGGAAATTGGGAGGGCAACCACGGC	2	37
		C739615_1	583	19	168	TGTTCCACGTGAAACAT	3	17
		scaffold3813_4	3442	20	152	CTCTTTTCCCCGCACATGCGGGGGTGATCCC	2	31
		scaffold3813_4	3442	21	395	CTTTTCCCCGCATACGCGGGGGTGATCC	6	28
		scaffold50887_1	781	22	711	GTCGCCCCCCTCGCGGGGGGCGTGGATTGAAAT	10	33
		scaffold31453_2	46039	23	4067	GTCGCTCCCCACACGGGGAGCGTGGATTGAAAT	60	33
		scaffold18223_3	502	24	456	GTGTTCCCCGCATACGCGGGGATGATCCC	7	29
		scaffold20736_7	560	25	170	TGTCGTCCTCCACCCGGGGGACGTGGATTGAAATTAA	2	37
		scaffold18223_5	653	26	639	TGTTCCCCGCATACGCGGGGATGATCCC	10	28
		scaffold28217_8	8260	27	570	ATTTCAATCCACGTCCCCCGTGCGGGGGACGAC	8	33
		scaffold40251_1	1057	28	304	ATTTCAATCCACGTCCCCCGGGTGGAGGACGAC	4	33
		scaffold40251_1	1057	29	507	TTTCAATCCACGTCCCCCGGGTGGAGGACGAC	7	32
		scaffold31247_20	1039	30	828	GTTTTATGATGACTCAATTCTTTCAGGTACTAAAAC	12	36
		scaffold3807_2	535	31	495	ATTTCTACTCACGCCCCTGCGGGAGGGGCGAC	7	32
		scaffold33398_1	17235	32	4554	GTCGCTCCCCCTCGTGGGGAGCGTGGATTGAAAC	66	34
		scaffold33398_1	17235	33	2510	GTCGCTCCCCCTCGTGGGGAGCGTGGATTGAAAC	36	34
		scaffold33398_1	17235	34	1823	GTCGCTCCCCCTCGTGGGGAGCGTGGATTGAAA	26	33
		scaffold60697_2	634	35	577	GTTTTCCCCGCATCCGCGGGGGTGATCC	9	28
		C766827_1	810	36	771	ATTTCAATCCACGCACCCCTGACGGGGTGCGAC	11	33
		scaffold20382_3	45711	37	1471	TTTCTAAGCTGCCTATGCGGCAGTGATC	24	28
		scaffold33398_2	3233	38	1878	GTCGCTCCCCCTCGTGGGGAGCGTGGATTGAAA	27	33
		scaffold7876_6	776	39	152	GCGTTTTCCCCGCACCTGCGGGGGTGATCC	2	30
		scaffold7876_6	776	40	211	GTTTTCCCCGCATCCGCGGGGGTGATCC	3	28
		scaffold35593_5	877	41	814	GTTCTAATCGCACCTTTATGGAATTGAAAT	12	30
		scaffold19035_4	38987	42	2339	GTTTTACTACCTTATAGATTTACACTATTCTCAAAC	31	36
		scaffold19035_4	38987	43	299	GTTTTACTACCTTATAGATTTACACTATTCTCAAAC	4	36
		scaffold192_1	1021	44	624	GTCTCAATCCCCCTATAAGGGGTTCAAT	9	28
		scaffold7098_8	18014	45	178	ATCTCAATCTGTAACAG	2	17
		scaffold31247_19	1007	46	960	GTTTTATGATGACTCAATTCTTTCAGGTACTAAAAC	14	36
		scaffold31247_18	1179	47	498	GTTTTATGATGACTCAATTCTTTCAGGTACTAAAAC	7	36
		scaffold38936_3	2735	48	372	ATTTCAATCCACGTGCCCCGCGAGGGGCACGAC	5	33
		scaffold47957_2	884	49	844	GTCGCTCTCCGCAAGGAGAGCGTGGATAGAAAT	12	33
		scaffold50142_1	722	50	561	GTTGTATCTTATTGAAATTCTACATCAAACCACAAC	8	37
		scaffold32294_1	639	51	300	ATTTCAATCCACGCTCCCCGCACGGGGAGCGAC	4	33
DLM020	9	scaffold13044_13	110744	1	2015	GTCGCACCCCGTGTGGGTGCGTGGATTGAAAC	30	32
		scaffold8879_9	1494	2	886	GTCGCATCTTTTACAGATGCGTGGATTGAAAC	13	32
		scaffold8879_10	629	3	620	TCGCATCTTTTACAGATGCGTGGATTGAAAC	9	31
		scaffold8879_11	725	4	622	GTCGCATCTTTTACAGATGCGTGGATTGAAAC	9	32
		scaffold13628_4_1	697	5	608	GTTTCCATTCCGCAAGGTACAATTAATCC	9	29
		scaffold8879_7	2968	6	360	GTCGCATCTTTTACAGATGCGTGGATTGAAAC	5	32
		scaffold8879_16	6654	7	3516	GTCGTACCTTATATAGGTACGTGGATTGAAAC	53	32
		scaffold15679_2	630	8	569	ATTTCAATCCACGCACCCCGCGAGGGGTGCGAC	8	33
		scaffold1039_2	36827	9	695	ATTATAACATACCAAGTAATAACCGGGAACTACAGC	10	36
DLM021	20	scaffold43309_1	1605	1	1598	GATTAACATTAACATGAGATGTATTGAAAT	24	30
		scaffold41309_2	1532	2	177	AGTCTAAATCCCTTTGAGTACAGGGTATCGTTTCAAT	2	37
		scaffold31066_2	610	3	365	GTTTCAATCCACGTACCTATATAAGGTACGAC	5	32
		scaffold38466_7	3774	4	297	GTCGCTCCTCTTGTAGGAGCGTGGATTGAAAT	4	32
		scaffold31788_9	8158	5	1313	GTATTAATTGTACCTTATGGAATTGAAAT	20	29
		scaffold7289_1	904	6	297	GTTTCAATCCACGCATCTGTAAAAGATGCGACTT	4	34
		scaffold7289_1	904	7	360	GTTTCAATCCACGCATCTGTAAAAGATGCGAC	5	32
		scaffold43309_2	3534	8	3490	GATTAACATTAACATGAGATGTATTGAAAT	53	30
		scaffold408_4	503	9	211	CTTTTCCCCGCATACGCGGGGGTGATCC	4	28
		scaffold408_4	503	10	154	ACTTTTCCCCGCACATGCGGGGGTGATCCCTAC	2	33
		scaffold17608_2	651	11	165	AGTCGCATCTTTTACAGATGCGTGGATTGAAACC	2	34
		C532257_1	966	12	874	GATTAACATTAACATGAGATGTATTGAAAT	13	30
		scaffold40999_2	1327	13	224	ATTTCAATACATCTCATGTTAATGTTAATC	3	30
		scaffold34455_2	6932	14	639	CTTTTCCCCGCCCACGCGGGGGTGATCC	10	28
		scaffold38466_4	7703	15	889	GCTGTAGTTCCCGGTTATTACTTGGTATGTTATAAT	13	36
		scaffold20567_2	600	16	292	GTTTCAATCCACGTACCTATATAAGGTACGAC	4	32
		scaffold15006_8	635	17	497	GTTTTACTACCTTATAGATTTACACTATTCTCAAAC	7	36
		scaffold16547_1	764	18	744	GATTAACATTAACATGAGATGTATTGAAAT	11	30
		scaffold14960_3	874	19	233	GTTGCAATCCTCGTAGGCAAGTGGGTTGCCAG	3	32
		scaffold27436_7	2053	20	656	GTTCAAACGTAACCCTGTTCTCGAAGGGATTTAGAC	9	36
DLM022	81	scaffold68338_1	69016	1	1110	TTTCTAAGCTGCCTGTACGGCAGTGAAC	18	28
		scaffold68338_1	69016	2	1231	TTTCTAAGCTGCCTGTACGGCAGTGAAC	20	28
		scaffold14534_16	6603	3	1094	GTTTCCGTCCCCTCGCGGGGATAAGTTGTGTC	16	32
		scaffold14534_16	6603	4	566	GTTTCCGTCCCCTCGCGGGGATAAGTTGTGTC	8	32
		scaffold413_3	1997	5	1908	GTCGCACTCCGCAAGGAGTGCGTGGATTGAAAC	28	33
		scaffold29757_2	618	6	223	GGCATACAACCCTGTTATTTCCGGG	3	25
		scaffold72236_2	33257	7	225	GTTTAATAACCCTATATAATTTCTACTATTGTAGAT	3	36
		scaffold1897_2	13291	8	820	GTCGCCCCTCGCGGAGGGGCGTGAATTGAAAT	12	32
		scaffold87521_1	103891	9	887	ATTATATCATATCAAAACTTAGAAGAGAACTATAAC	13	36
		scaffold52841_6	1505	10	1490	CTTGTCCCCATACGCGTGGGGATGATC	24	27
		scaffold2758_4	2684	11	552	GTCGCACCCACACGGGTGCGTGAATTGAAAC	8	31
		scaffold78521_2	568	12	494	GTTTCAACCCACGCACCCGTAAAGGATGCGAC	7	32
		scaffold1897_3	776	13	294	CGTCGCCCCTCGCGGAGGGGCGTGAATTGAAAT	4	33
		scaffold1897_3	776	14	168	CCGTCGCCCCTCGCGGAGGGGCGTGAATTGAAATA	2	35
		C972997_1	504	15	432	GTCTCCATCCCACCCTAGTGGATTAGAAAC	6	30
		C987945_1	552	16	499	GTTTGAGAGCAGTGTAATTCCATAGGGGTCTCAAAC	7	36
		scaffold52841_3	663	17	577	CTTGTCCCCATACGCGTGGGGATGATCC	9	28
		scaffold41647_1	37949	18	343	TTTGTTGTAGGTAATTCTACTTTTGCTAATAACA	4	34
		scaffold13246_8	14528	19	431	GTAGTAGAACCATCTGGAATGACATAGTTCCAAAAC	6	36
		scaffold12463_2	1072	20	394	CCGCCTCAATCTAGCTTGTTTGGCTGGCGGTTCGAC	5	36
		scaffold413_1	615	21	436	GTCGCACTCCGCAAGGAGTGCGTGGATTGAAAC	6	33
		scaffold72024_2	1400	22	1371	CTTGTCCCCATACGCGTGGGGATGATCC	22	28
		scaffold89231_1	4282	23	1853	GTCGCTCCCCGCACGGGGAGCGTGGATTGAAAT	27	33
		scaffold11568_18	1046	24	1010	GTTTAATAGTAATATAAGATATTTTGAAAT	15	30
		scaffold21952_5	7635	25	235	CTATTGAACCCCTTATAGGGGGATTGATACA	3	31
		scaffold21952_5	7635	26	356	CTATTGAACCCCTTATAGGGGGATTGATAC	5	30
		C1025680_1	731	27	234	GTTTTAAGATACTGATAATTTTTGATAATGTCCAAC	3	36
		scaffold52841_5	818	28	760	CTTGTCCCCATACGCGTGGGGATGATCC	12	28
		scaffold50063_1	852	29	362	ATTTCAATCCACGCTCCCACGAAGGGAGCGAC	5	32
		scaffold50063_1	852	30	165	TATTTCAATCCACGCTCCCACGAAGGGAGCGACA	2	34
		scaffold55207_6	3569	31	760	ATTTCAATTCACGCCCCTCCGCGAGGGGCGAC	11	32
		scaffold78521_1	1951	32	1350	GTTTCAACCCACGCACCCGTAAAGGATGCGAC	20	32
		scaffold71845_1	626	33	568	GTCACGCCTCGCATGAGGCGTGTGAGTAGAAAT	8	33
		scaffold4753_4	570	34	501	GTTTCAATCCACGCACCCACACGGGGTGCGAC	7	32
		scaffold54392_1	1572	35	757	GTCGTATCTTATAGAGGTACGTGGGTTGAAAC	11	32
		scaffold68140_1	590	36	365	GTTTCAAGTCGTGCCCCCGTGTGGGGGGCATC	5	32
		scaffold35813_3	2598	37	366	GTTTTAAGATACTGATAATTTTTGATAATGTCCAAC	5	36
		scaffold35813_3	2598	38	498	GTTTTAAGATACTGATAATTTTTGATAATGTCCAAC	7	36
		scaffold17937_11	4379	39	1152	ATTTCAATCCACGAAGCCGCAAGGGCTTCGAC	17	32
		scaffold35825_3	5663	40	1096	GTTGTAGTTCCCTGGTAGTTCTTGGTATGGTATAAT	16	36
		scaffold52314_2	1547	41	771	GTTTCAATCCACGCACTCCTTGCGGAGTGCGAC	11	33
		scaffold52314_2	1547	42	170	GGTTTCAATCCACGCACTCCTTGCGGAGTGCGACGC	2	36
		scaffold45145_1	8446	43	894	GTTATAGTTCCATATTATATTTTGATATGATATAAT	13	36
		scaffold78520_1	2554	44	1936	GTTTCAATCCACGCACCCGTAAAGGATGCGAC	29	32
		scaffold63017_2	579	45	299	GTCGCACTCCGCAAGGAGTGCGTGGATTGAAAC	4	33
		scaffold63017_2	579	46	234	TGTCGCACTCCGCAAGGAGTGCGTGGATTGAAACC	3	35
		scaffold8040_67	4115	47	1189	GGTTCAACCCCGCGTATGCGGGGAATAT	19	28
		scaffold48016_2_2	723	48	631	GATGCCCCCCACACGGGGGCACGACTTGAAAC	9	32
		scaffold13246_9	8080	49	696	GTAGTAGAACCATCTGGAATGACATAGTTCCAAAAC	10	36
		scaffold15157_12	3454	50	288	TTTAAATACCACTAAGGTACAATTAACCC	4	29
		scaffold15157_12	3454	51	425	TTTAAATACCACTAAGGTACAATTAAAC	6	28
		scaffold69333_3	602	52	333	GGATCATCCCCACGCGTATGGGGACAAG	5	28
		scaffold7058_3	10866	53	1023	GTCGAGGCTTACGTAGCCTCGTGGATTGAAAT	15	32
		scaffold7058_3	10866	54	1550	GTCGAGGCTTACGTAGCCTCGTGGATTGAAAT	23	32
		scaffold14606_28	9333	55	3591	GTCACCACCTTGCGGGTGGTGTGGATTGAAAT	54	33
		scaffold14606_28	9333	56	227	GGTCGAAGCCTATACGGCTTCGTGGATTGAAAT	3	33
		scaffold14606_28	9333	57	1555	GTCGAAGCCTATACGGCTTCGTGGATTGAAAT	23	32
		scaffold29572_1	30275	58	410	TGGGGATGGGTTGGTTC	6	17
		scaffold34734_3	3616	59	167	GACAGGCTCCATGCGGAGCCTGAGGATAGAAAT	2	33
		scaffold56602_1	587	60	234	GTTTGAGAGTAGTGTAAATTTATAGGGTAGTAAAAC	3	36
		scaffold68421_4	3149	61	302	GTTTCAATCCACGCTCCCCGTGTGGGGAGCGAC	4	33
		scaffold15419_5	629	62	564	GTTTTACTACCCTATAAATTTACACTACTCTCAAAC	8	36
		scaffold358_2	4096	63	441	ATTTCAATCCACGCCCCCCGCGAGGGGGGCGAC	6	33
		scaffold71845_2	761	64	698	GTCACGCCTCGCATGAGGCGTGTGAGTAGAAAT	10	33
		scaffold50968_1	3587	65	753	GTTTCAACCCACATACCTCTGTAAGGTACGAC	11	32
		scaffold63371_1	1086	66	293	GTTTAACTTCAACATAAGATGTATTTAAATT	4	31
		scaffold14606_23	5282	67	1086	GTCGAAGCCTTTGCGGCTTCGTGGATTGAAAT	16	32
		scaffold14606_23	5282	68	1286	GTCGAAGCCTTTGCGGCTTCGTGGATTGAAAT	19	32
		scaffold19154_2	663	69	363	ATTTCAATCCACGCCCTCGTGAAGAGGGCGAC	5	32
		scaffold358_1	3386	70	236	ATTTCAATCCACGCCCCCCGCGAGGGGGGCGACG	3	34
		C1026040_1	734	71	168	AGTTTGAGAGCAGTGTAATTCCATAGGGGTCTCAAAC	2	37
		C1026040_1	734	72	432	GTTTGAGAGCAGTGTAATTCCATAGGGGTCTCAAAC	6	36
		scaffold81856_2	550	73	169	AGGATGCCCCCCACACGGGGGCACGACTTGAAACCT	2	36
		scaffold413_6	784	74	234	GTCGCACTCCGCAAGGAGTGCGTGGATTGAAAC	3	33
		scaffold17937_10	638	75	228	ATTTCAATCCACGAAGCCGCAAGGGCTTCGAC	3	32
		scaffold69333_4	701	76	638	GGATCATCCCCACGCGTATGGGGACAAG	10	28
		scaffold11568_17	2767	77	485	GTTTAATAGTAATATAAGATATTTTGAAAT	7	30
		scaffold89805_1	14335	78	376	ATTTCAATCCACGCTCCCCGTGCGGGGAGCGAC	5	33
		scaffold86536_2	1985	79	1685	AATATAACTCACCTTCAAATTACGTCAAATCACAAC	25	36
		scaffold89779_2	24062	80	4623	GTTTAACTTCAACATAAGATGTATTTAAAT	51	30
		scaffold89779_2	24062	81	1274	GTTTAACTTCAACATAAGATGTATTTAAAT	19	30
DLM023	35	scaffold1616_2	509	1	295	GTCGCTCCCTTCGCGGGAGCGTGGATTGAAAT	4	32
		scaffold1182_12	2288	2	2269	GTTATAATTAGTTCATAGTGAAATGTAAAT	34	30
		C633570_1	574	3	302	GTCACGCTCCACGTGAGCGTGTGAGTTGAAAT	4	32
		scaffold29393_2	615	4	427	GTCACGCTCCACGTGAGCGTGTGAGTTGAAAT	6	32
		scaffold58_18	1130	5	1110	GTCGCACCCCGCACGGGGTGCGTGGATTGAAAT	16	33
		C625336_1	534	6	429	GTCGCTCCCTTCGCGGGAGCGTGGATTGAAAT	6	32
		scaffold10075_11	1147	7	236	TTCGTTTGAGAATGATGTAAAAATGTATGGTACTCAAAC	3	39
		scaffold36562_3	560	8	320	GTTTCAGTTGTTGTTGAAAGGATGTACGATTGAAGC	4	36
		scaffold46049_1	907	9	498	ATTTAAATTCCATTATGATTCTATTAATTC	7	30
		scaffold51459_1	25955	10	3482	GTCGCCCTCCTCGCGGAGGGCGTGGATAGAAAT	51	33
		scaffold3047_8	3644	11	367	ATTTCAATCCACTCCGCCCGTGTGGGCGGAGAC	5	33
		scaffold6463_7	1085	12	425	GTTTCAATCCACGCATCTGTAAAAGATGCGAC	6	32
		scaffold38172_3	2923	13	360	ATTTCAATCCACGCTCCCACGAGGGGAGCGAC	5	32
		scaffold46016_2	586	14	170	ATTTCAATCCACGCGCCCCATACGGGGCGCGACG	2	34
		scaffold14922_5	638	15	234	GTCGCACCCCACGCGGGTGCGTGGATTGAAAT	3	32
		scaffold46769_3	780	16	223	GTCGCCCTCCGTGAGGGCGTGAGTTGAAAT	3	30
		scaffold46769_3	780	17	352	GTCGCCCTCCGTGAGGGCGTGAGTTGAAATA	5	31
		scaffold18664_1	659	18	363	ATTTCAACTCACTACCTCACGCAGAGGTAGAC	5	32
		scaffold46102_2_1	1171	19	1156	GTCGCTCCCCTCGTGGGAGCGTGGATTGAAAT	17	32
		scaffold12735_2	577	20	297	GTCGCTCCCCTCGTGGGAGCGTGGATTGAAAT	4	32
		scaffold23258_3	717	21	631	GTCGCTCCCTTCGTGGGAGTGTGGATTGAAAT	9	32
		C660014_1	770	22	422	GTTTCAATCCACACACCCACGCAGGGTGTGAC	6	32
		scaffold6463_2	668	23	624	GTTTCAATCCACGTACCTATATAAGGTACGAC	9	32
		scaffold26407_6	560	24	497	GTTTGAGAGCTTTGTTAAATCAATAAGTTACAAAAC	7	36
		scaffold3988_1	1240	25	167	GAGTTTCCGTCCCCTTGCGGGGTGTGGGTTGTTTCT	2	36
		C650740_1	685	26	627	GTCACACCCTGCGTGGGTGTGTGGATTGAAAC	9	32
		scaffold1182_11	4023	27	491	GTTATAATTAGTTCATAGTGAAATGTAAAT	7	30
		scaffold26407_5	1014	28	168	GGTTTGAGAGCTTTGTTAAATCAATAAGTTACAAAAC	2	37
		scaffold6463_1	3728	29	696	GTTTCAATCCACGTACCTATATAAGGTACGAC	10	32
		scaffold46769_1	517	30	221	TGTCGCCCTCCGTGAGGGCGTGAGTTGAAATAC	3	33
		scaffold47592_1	880	31	607	GTTTCAGTAGTTGTTAGAAGAATGTAGTATTGAAAC	8	36
		scaffold14933_2	2285	32	473	ATCTACAATAGTAGAAATTATGTATTATTATTAAAC	7	36
		scaffold58_17	2844	33	437	GTCGCACCCCGCACGGGGTGCGTGGATTGAAAT	6	33
		scaffold6122_8	977	34	908	GTCACGCTCCCCGCGGAGCGTGTGAGTTGAAAT	13	33
		scaffold6463_8	2767	35	1153	GTTTCAATCCACGCATCTGTAAAAGATGCGAC	17	32
DLM024	14	scaffold707_1	13573	1	823	GATCAGGCTCTCGCGAGCCTGCGGATTGAAAC	12	32
		scaffold6862_1	25264	2	230	ATTTCAATCCACGCTTCCACGAGGGGAGCGAC	3	32
		scaffold6862_1	25264	3	1172	ATTTCAATCCACGCTCCCCGTGAAGGGAGCGAC	17	33
		scaffold6088_1	20424	4	5786	GTTTCGATCCACAGGCTCTTACGAGCCTGACC	87	32
		scaffold5679_2	7001	5	770	GTCTCCGTCCTCGCGGGCGGAGTGGGTTGAAAT	11	33
		scaffold48_4	26538	6	773	GTCGAGGCTCGCGAGAGCCTTGTGGATTGAAAT	11	33
		scaffold6344_1	40005	7	904	GTCGAGGCTCGCGAGAGCCTTGTGGATTGAAAT	13	33
		scaffold6623_1	1851	8	517	CGGTTTATCCCCGCTGGCGCGGGGAACTC	8	29
		scaffold6954_1	10776	9	1022	GTCGCTCCCCTTGTGGGAGCGTGGATTGAAAT	15	32
		scaffold346_20	3281	10	235	ATTTCAATCCACACCTTCCTCACAGAAGGTGACAG	3	35
		scaffold108_2	503	11	441	GTCTCCGCTAGCGATGGCGGAGTGGATTGAAAT	6	33
		scaffold108_23	5741	12	1099	GTCTCCGCTAGCGATGGCGGAGTGGATTGAAAT	16	33
		scaffold108_23	5741	13	574	GTCTCCGCTAGCGATGGCGGAGTGGATTGAAAT	8	33
		scaffold6621_1	9928	14	578	CGATTTATCCCCGCTGGCGCGGGGAACAC	9	29
DLM027	38	scaffold23770_1	979	1	182	GTTGCAATGCCCAGTATCTCGGGCTTTTCATTTCTACA	2	38
		scaffold26094_3	6066	2	699	GGATCACTCCCGCTCGTGCGGGAAAGAC	11	28
		scaffold19194_1	713	3	498	GTTTGAGAATGATGTAAAAATGTATGGTACTCAAAC	7	36
		scaffold25830_1	11637	4	1142	GATAAGAACCATAATCCCCGCAAGGGGACGGAAAC	15	35
		scaffold19375_2	1121	5	1074	GTTCTAATTGTACCTTTATGGAATTGAAAT	16	30
		scaffold641_3	3218	6	773	GTCGCCCTCCTCGCGGAGGGCGTGGATAGAAAT	11	33
		scaffold6668_4	943	7	419	ATCCCCGCAAGGGGACGA	6	18
		scaffold26445_2	25235	8	4018	GTCGCACCCTTCACGGGTGCGTGGATTGAAAT	59	32
		scaffold25311_2	1225	9	1191	GAAACACCTCTGCGTAGGCAGAGAAAAG	19	28
		scaffold6399_9	20072	10	220	CTACACACAGTAGAAATTATTTAGGTTACTTAA	3	33
		scaffold26523_2	11382	11	167	GTTGTTTCTACCTTTCAAACTAAAGGCTAATACAACT	2	37
		scaffold25017_1	748	12	630	ATTTCAATCCACGCTCCCGCGAGGGGAGCGAC	9	32
		scaffold25232_1	4838	13	500	GTTTTGTTACCATTCAAAATAACATACTCCTAAAAC	7	36
		scaffold8302_1	17018	14	1421	ATTTCAACTCACATCCTCACGAAGAGGATGAC	21	32
		scaffold12183_1	6203	15	3139	GGATCACCCCCGCTCGTGCGGGAAAGAC	51	28
		scaffold25250_2	2265	16	300	GTCACACCCTACGTGGGTGTGTGGATTGAAAC	4	32
		scaffold18163_1	630	17	298	GTTTTACAGTCACGTAAATTATTCAGTTACTAAAAT	4	36
		scaffold25311_1	722	18	579	GAAACACCTCTGCGTAGGCAGAGAAAAG	9	28
		scaffold18424_1	1685	19	1130	CTTTTCTCTGCCTACGCAGAGGTGTTTC	18	28
		scaffold15144_1	947	20	353	ATTTCAATTCCATAAAGGTACAATTAGAAC	5	30
		scaffold15144_1	947	21	161	TATTTCAATTCCATAAAGGTACAATTAGAACT	2	32
		scaffold24028_7	7915	22	587	GTAATACCGTACCTATAAGGAATTGAAA	8	28
		scaffold6849_3	592	23	331	GGATCACCCCCGCGTGGGCGGGGAAAAG	5	28
		scaffold23947_1	10802	24	579	GTGTTCCCCGCATACGCGGGGATGATCCC	9	29
		scaffold23947_1	10802	25	701	GTGTTCCCCGCATACGCGGGGATGATCC	11	28
		scaffold23947_1	10802	26	1982	GTGTTCCCCGCATACGCGGGGATGATCCC	32	29
		scaffold23947_1	10802	27	882	GTGTTCCCCGCATACGCGGGGATGATCCC	14	29
		scaffold17593_2	528	28	497	GTTTTACAGTCACGTAAATTATTCAGTTACTAAAAT	7	36
		C333405_1	2772	29	1617	CTTTTCTCTGCCTACGCAGAGGTGTTTC	26	28
		scaffold19375_1	10954	30	948	GTTCTAATTGTACCTTTATGGAATTGAAAT	14	30
		scaffold19375_1	10954	31	354	GTTCTAATTGTACCTTTATGGAATTGAAAT	5	30
		scaffold17712_3	53359	32	2712	ATTTCAATACATCTAATGTTACTATTCAAC	41	30
		scaffold11340_4	8895	33	1952	GATCACTGCCGCATAGGCAGCTTAGAAA	32	28
		scaffold24028_8	20796	34	166	TGTAATACCGTACCTATAAGGAATTGAAAC	2	30
		C316192_1	793	35	250	GTAGAAATGAAAAGCCCGAGACACTGGGCATTGCAAC	3	37
		scaffold18163_4	23476	36	496	GTTTTACAGTCACGTAAATTATTCAGTTACTAAAAT	7	36
		scaffold641_4	2298	37	1172	GTCGCCCTCCTCGCGGAGGGCGTGGATAGAAAT	17	33
		scaffold21974_2	631	38	169	TGTCGCTCCCCTCGCGGGAGCGTGGATTGAAAT	2	33
DLM028	30	scaffold11366_10	521	1	300	GTTTGAGAATGATGTAAAGATATATGGTATTCAAAC	4	36
		scaffold49339_2	38543	2	150	TTTCTAAGCTGCCTGTACGGCAGTGAACG	2	29
		scaffold33228_19	16741	3	2820	GTCGCACCCACACGGGTGCGTGAATTGAAAC	43	31
		scaffold28447_7	1260	4	234	GCTGTAGTTCCCGGTTATTACTTGGTATGTTATAAT	3	36
		scaffold23654_4	71977	5	353	ATCTACAACAGTAGAAATTATTTAAGGTTATTCAAC	5	36
		C644987_1	940	6	232	TGTTGTGGTTTGATGTAGAATTTCGATAAGATACAAC	3	37
		scaffold26581_1	21155	7	685	GAGTGCGTGGATTGAAAC	9	18
		scaffold38971_2	1716	8	394	GGATCACCCCCGCGTGGGCGGGGAAAAG	6	28
		scaffold19162_3	549	9	497	GTTGTATCTTATCGAAATTCTACATCAAACCACAAC	7	36
		scaffold12579_4	25088	10	503	CTTTGCCTCCACACGCTCCGTGCAGATTGCAAC	7	33
		C672965_1	6657	11	434	GTTTCAATCCACGCACTCCTTGCGGAGTGCGAC	6	33
		scaffold34108_3	9972	12	1427	GTCGCTCCCTTCGCGGGAGCGTGGATTGAAAT	21	32
		scaffold34108_3	9972	13	429	GTCGCTCCCTTCGCGGGAGCGTGGATTGAAAT	6	32
		scaffold43346_1	919	14	762	ATTTCAATCCACGCCCTCGTGAAGAGGGCGAC	11	32
		scaffold11366_7	2133	15	233	GGTTTGAGAATGATGTAAAGATATATGGTATTCAAAC	3	37
		scaffold11366_7	2133	16	1288	GTTTGAGAATGATGTAAAGATATATGGTATTCAAAC	19	36
		scaffold2491_9	1139	17	315	GTTATTGCCCTCTATATCGGGCTACTTTCACT	4	32
		scaffold8630_3	54667	18	578	GTGTTCCCCGCGCCAGCGGGGATAAACC	9	28
		scaffold40088_3	120394	19	579	AGGTTCAACCCCGCCCGTGCGGGGAATAT	9	29
		scaffold40088_3	120394	20	1188	AGGTTCAACCCCGCGTATGCGGGGAATAT	14	29
		scaffold40088_3	120394	21	334	AGGTTCAACCCCGCGTATGCGGGGAATAT	5	29
		scaffold34108_2	7526	22	1752	GTCGCTCCCCTCGCGGGAGCGTGGATTGAAAT	26	32
		scaffold14702_2	561	23	233	GTTGCAATCCTCGTAGGCAAGTGGGTTGCCAG	3	32
		scaffold9900_1	47683	24	696	GTTTTGGAACTATGTCATTCCAGATGGTTCTACTAC	10	36
		scaffold9900_1	47683	25	563	GTAACCGTCCCCTCGCGGGGCTAAGCTGCATC	8	32
		scaffold10091_1_1	629	26	496	ATTTCAATCCACGCCCTCGTGAAGAGGGCGAC	7	32
		scaffold5936_1	8151	27	334	GTGTTCCCCGCGCCAGCGGGGATAAACCG	5	29
		scaffold12043_1	22259	28	2890	GTCGCCCCTCGCGGAGGGGCGTGAATTGAAAT	43	32
		scaffold54086_1	59659	29	231	GTCACACCCTACGTGGGTGTGTGGATTGAAAC	3	32
		scaffold55_1	44244	30	259	CTGGCGGATGCGGCGTGAACGCCTTATCCGCCCTACATGTGCGTTCCCGTAGGTCGGAT	2	59
DOF002	9	scaffold60598_2	9137	1	227	GTTTCAATTCACGCACCCGTGAGGGTGCGAC	3	31
		scaffold2956_2	582	2	203	GCTGTCAACGGTTCGGGCGATGT	3	23
		scaffold41614_8	11578	3	627	GTCACACCCTGCGTGGGTGTGTGGATTGAAAC	9	32
		scaffold31758_2	1346	4	236	CTTTGCCTCCACACGCTCCGTGCAGATTGCAAC	3	33
		scaffold31758_2	1346	5	234	CTTTGCCTCCACACGCCCCGTACAGATTGCAACCG	3	35
		scaffold11816_3	619	6	481	CGGGGATAAGTTGTGTC	7	17
		scaffold5192_15	17049	7	164	AGTCGCACCCCGTGTGGGTGCGTGGATTGAAAC	2	33
		scaffold60598_3	2154	8	223	GTTTCAATTCACGCACCCGTGAGGGTGCGAC	3	31
		scaffold5192_16	704	9	631	GTCGCACCCCGTGTGGGTGCGTGGATTGAAAC	9	32
DOF003	30	scaffold31844_2	1679	1	166	GTCGTCCTCCTCGCGGAGGGCGTGGATAGAAATAG	2	35
		scaffold31844_2	1679	2	576	GTCGCCCTCCTCGCGGAGGGCGTGGATAGAAAT	8	33
		scaffold12991_10	724	3	168	GTGTCCCGCCCCGCAAGGGGCGGGTGGATTGAAATG	2	36
		scaffold12991_10	724	4	363	GTCCCGCCCCGCAAGGGGCGGGTGGATTGAAAT	5	33
		scaffold50671_2	21383	5	1332	ATTTCAATACATCTCATGTTAATGTTAATC	20	30
		scaffold37527_2	904	6	884	CTTTACATTCCACTATGTTTCTATTAATAC	13	30
		scaffold21567_3	3710	7	702	GAGTTCCCCGCGCAAGCGGGGATGAACCG	11	29
		scaffold31844_3	2410	8	1310	GTCGCCCTCCTCGCGGAGGGCGTGGATAGAAAT	19	33
		scaffold22229_18	728	9	178	GTCTTAATCCTTATTCTACTGGAAGTAACTCAAATA	2	36
		scaffold22229_18	728	10	311	GTCTTAATCCTTATTCTACTGGAAGTAACTCAAA	4	34
		scaffold12991_9	1333	11	430	GGTCCCGCCCCGCAAGGGGCGGGTGGATTGAAAT	6	34
		scaffold17261_2	694	12	223	AGTGTCAATTCCTCATAGGTAATGTAAAAC	3	30
		scaffold22229_17	606	13	538	GTCTTAATCCTTATTCTACTGGAAGTAACTCAAAT	7	35
		scaffold11270_1	970	14	603	GTCTTAATCCTTATTCTACTGGAAGTAACTCAAAT	8	35
		scaffold22924_3	962	15	431	GTTTGAGAATGATGTAAAAATGTATGGTACTCAAAC	9	36
		scaffold14218_1	5279	16	151	GAGTTCCCCGCGTAAGCGGGGATGAACCG	2	29
		scaffold12794_3	803	17	424	ATTTCAATTCCACAACGGTACAATTAATAC	6	30
		scaffold4408_9	6420	18	701	CGGTTCATCCCCGCTTACGCGGGGAACTC	11	29
		scaffold50918_1	1158	19	326	GATATACATTACCTATAAGGAATTGACAC	4	29
		scaffold50871_1	6014	20	495	GAAACAACCCACACCCCGCAAGGGGACGGAAAC	7	33
		scaffold2907_2	1261	21	354	GAGATACATTACCTATAAGGAATTGACAC	5	29
		scaffold2260_1	56518	22	951	GTTTCAATCCACACACCCACGCAGGGTGTGAC	14	32
		scaffold11270_2	670	23	599	GTCTTAATCCTTATTCTACTGGAAGTAACTCAAAT	8	35
		scaffold49309_1	520	24	498	GTTTTAGAAGTGTGTTATTTTGAATGATTACAAAAC	7	36
		scaffold14127_1	616	25	160	AGTTTCAATACATCCTATGTTAATGTTTATCC	2	32
		scaffold13119_4	2184	26	1173	ATTTCAATCCACGCTCCCGCGAGGGGAGCGAC	17	32
		scaffold41616_2	702	27	629	GTTTCCGTCCCCTTGCGGGGTGTGGGTTGTTTC	9	33
		scaffold41125_7	4344	28	702	GTCGCACCCCGTGTGGGTGCGTGGATTGAAAC	10	32
		scaffold49916_1	1747	29	423	TTCAATTCCATAACGATACAATTAAGAC	27	28
		scaffold21246_1	12091	30	890	TTTTGTTACCATTCAAAATAACATACTCCTAAAAC	13	35
DOF004	32	scaffold53873_3	19473	1	317	GTTTGGAAGAACAGAAACCCCAAAGGGGATTGAAAC	4	36
		scaffold55652_1	569	2	289	GAATTAATAGTTACATAGTGGGATGTAAAT	4	30
		scaffold29321_3	558	3	401	GTGTCAATGCCCTCTACGGGCTTACTTCCATTTCTAC	5	37
		scaffold21257_4	3349	4	943	GTGTTCCCCGCGCCAGCGGGGATAAACC	15	28
		scaffold19782_3	2242	5	398	GTTTTCGCCCCCTTACGGGGA	6	21
		scaffold18110_2	802	6	402	GTTACATCTTAACTCAAGCCAGCATCTGCTCTGAAAC	5	37
		scaffold11366_2	6883	7	229	AATTTACATTCCAATATGGTACTACTTAAAT	3	31
		scaffold11366_2	6883	8	1347	ATTTACATTCCAATATGGTACTACTTAAAT	20	30
		scaffold11366_2	6883	9	2861	ATTTACATTCCAATATGGTACTACTTAAAT	43	30
		scaffold11729_6_1	1469	10	498	GTTTGAGCACCATACATTTCTACATCATTCTCAAAC	7	36
		scaffold52395_1	552	11	486	GTTTCAATACATCTCATGTTGTTATTTATC	7	30
		scaffold157_2	21420	12	420	GATAAACATTAACATAGGATGTATTGAAAC	6	30
		scaffold2431_1	8292	13	489	TTTACATCCCACTATGTAACTATTAATTC	7	29
		scaffold2431_1	8292	14	2859	ATTTACATCCCACTATGTAACTATTAATTC	43	30
		scaffold20691_5	14263	15	699	CTTTTCCCCGCATACGCGGGGGTGATCC	11	28
		scaffold20691_5	14263	16	152	ACTTTTCCCCGCAAACGCGGGGGTGATCCT	2	30
		scaffold37432_1	20802	17	243	GTTTAGAAGGACACTAACCCCAAAGGGGATTGAAAC	3	36
		scaffold23258_4	958	18	485	GATAAATAACAACATGAGATGTATTGAAAC	7	30
		scaffold6400_3	1646	19	823	ATTTACATTCCAATATGGAGCTACTACTAT	12	30
		scaffold17510_2	56723	20	203	GCTGTCAACGGTTCGGGCGATGT	3	23
		scaffold30780_12	5412	21	1430	CTTTTCCCCGCATACGCGGGGGTGATCC	23	28
		scaffold2431_2	11713	22	3582	CTTTACATCCCACTATGTATCTATTAATTC	54	30
		scaffold56921_3	32933	23	2008	GTTTCAATCCACGTACCTATATAAGGTACGAC	30	32
		scaffold56921_3	32933	24	1813	GTTTCAATCCACGCATCTGTAAAAGATGCGAC	27	32
		scaffold54385_1	1021	25	212	TAACTTTTCCCCGCATAGGCGGGGGTGATCCT	3	32
		scaffold15753_1	547	26	456	GAGTTCCCCGCGCCAGCGGGGATAAACCG	7	29
		scaffold10109_7	8769	27	289	CCTTTCAAACTAAAGGTTAATACAAC	4	26
		scaffold37810_2	4107	28	273	AGGATCACCCCCGCCTATGCGGGGAAAAG	4	29
		scaffold951_2	614	29	229	GAATTAATAGTTACATAGTGGGATGTAAATG	3	31
		scaffold5791_19	559	30	326	GTTTTCGTCCCCTATCGGGGCTTTTATTTTCTTAAT	4	36
		scaffold16320_1	524	31	439	GTCGCCCTCCTCGCGGAGGGCGTGGATAGAAAT	6	33
		scaffold56882_3	153774	32	148	TCAAATTCACAATATATTGGGAATTT	2	26
DOF006	11	scaffold14394_2	28142	1	162	ATAAATTTAAAAACTTATAAGTTACTAGTCAAT	2	33
		scaffold14394_2	28142	2	551	ATTTAAAAACTTATAAGTTACTCGTCAAT	8	29
		scaffold277_5	814	3	456	GTCTTCCCCACGCACGTGGGGGTGTTTC	7	28
		scaffold16123_1	11785	4	414	ATTGAATATCAACTGATAAGTTTTTAAAT	6	29
		scaffold19089_4	959	5	611	TAGAATATTAACTGAGTAGTTTTTAAAT	9	28
		scaffold12338_1	2908	6	872	GTATAACAGTAACTTTGAAGTTTTTAAAT	13	29
		C301688_1	1499	7	1454	ATTGAATATCAACTGATAAGTTTTTAAAT	22	29
		scaffold19089_3	715	8	677	GTAGAATATTAACTGAGTAGTTTTTAAAT	10	29
		scaffold14355_2	5798	9	367	GTCGCTCCCCTCGTGGGAGCGTGGATTGAAAT	5	32
		scaffold3089_1	1041	10	358	TAATAAATAATGGTTTAATAACAG	4	24
		scaffold13811_2	1550	11	370	ATTTCAATCCACGCTCCCCGTGAAGGGAGCGAC	5	33
DOF007	2	scaffold20595_1	5740	1	1246	GTTTCCATTCCGCAAGGTACAATTAATCC	35	29
		scaffold18193_6	845	2	163	GTTTGAGTACCATTGAAGATTACACTACTCTCAAAC	29	36
DOF008	44	scaffold12563_3	29030	1	4588	GATTAACATTAACATGAGATGTATTGAAAT	70	30
		scaffold12287_1	900	2	358	ATTAAAGTAGAACCATATTGGAATGTAAAT	5	30
		scaffold10924_3	1063	3	173	TGTGTCAATTCCTCATAGGCAATGTATAACAT	2	32
		scaffold26266_3	97812	4	1492	GTCGCACCCCACTGGGGTGCGTGGATTGAAAT	22	32
		scaffold26266_3	97812	5	1225	GTCGCACCCCACTGGGGTGCGTGGATTGAAAT	18	32
		scaffold19438_1	1502	6	264	GTAGAAGTACTAGATCCATTAAAATAAGGATTGAAAC	3	37
		scaffold19438_1	1502	7	1073	GTAGAAGTACTAGATCCATTAAAATAAGGATTGAAAC	14	37
		scaffold7046_11	512	8	433	GTCACTTCCCTTGCGGAAGTGTGGATTGAAAT	6	32
		scaffold159_2	662	9	628	ATTTACATTCCAATATGGTTCTACTTTAAT	9	30
		scaffold10482_1	25037	10	4689	GTCGCCCTCCTCGCGGAGGGCGTGGATAGAAAT	69	33
		scaffold7046_10	586	11	166	GTCACTTCCCTTGCGGAAGTGTGGATTGAAATT	2	33
		scaffold28822_1	973	12	262	GTTTCAATCCTTATTTTAATGGATCTAATACTTCTAC	3	37
		scaffold28822_1	973	13	407	GTTTCAATCCTTATTTTAATGGATCTAATACTTCTAC	5	37
		scaffold14187_2	1668	14	1281	CTTTACATTCCAATATGGTTCTACTTTAAT	19	30
		scaffold18361_2	44247	15	6389	GTCGCTCTCCTCATGGAGAGCGTGGATTGAAAT	94	33
		scaffold1371_3	6487	16	233	GTTTGAGAATAGTGTAAATCTATAAGGTAGTAAAAC	3	36
		C372182_1	593	17	169	TGTCGCTCCCCTCGCGGGAGCGTGGATTGAAAT	2	33
		scaffold92_8	8792	18	1393	GTCGCCCTCCTCGCGGAGGGCGTGGATAGAAAT	20	33
		scaffold92_8	8792	19	1050	GTCGCCCTCCTCGCGGAGGGCGTGGATAGAAAT	15	33
		scaffold9355_4	687	20	559	GTATTAATAGAATCAGATTGGAATTTAAAG	8	30
		scaffold155_1	7049	21	695	GTTTGAGTACCATACATTTTTACATCATTCTCAAAC	10	36
		scaffold27539_2	1167	22	1019	GTCACTTCCCTTGCGGAAGTGTGGATTGAAAT	15	32
		scaffold12502_3	697	23	618	ATTAGGAATTAAGAGACCCCTTGTGGGGACGGAAAC	8	36
		scaffold22656_1	796	24	514	GGATCACCCCCACTTGCGTGGGGAATAC	8	28
		scaffold19962_3	792	25	366	ATTTTAGGAGTATGTTATTTTGAATGGTAACAAAAC	5	36
		scaffold19912_4	2075	26	1004	GGATCACCCCCGCGTGTGCGGGGAAAAG	16	28
		scaffold28029_1	16914	27	2672	ATTTAAATTCCATTATGATTCTATTAATTC	40	30
		scaffold14982_5	2229	28	115	AATGTTTCACGTGAAACATTTG	2	22
		scaffold9393_5	19080	29	433	GTCGCTCCCCTCGCGGGAGCGTGGATTGAAAT	6	32
		scaffold9393_5	19080	30	168	GTCGCTCCCCTCGCGGGAGCGTGGATTGAAATTG	2	34
		scaffold9393_5	19080	31	3490	GTCGCTCCCCTCGCGGGAGCGTGGATTGAAAT	52	32
		scaffold9355_2	806	32	759	GTATTAATAGAATCAGATTGGAATTTAAAG	11	30
		C421593_1	5819	33	432	GTTGGATATACCATTCAAAACAATGATAAAACCAAC	6	36
		scaffold26336_1	32994	34	1688	GTCATCCTCTTCGTGAGGATGTGAGTTGAAAT	25	32
		scaffold18414_5	1790	35	417	TTAATAGCGCTATAATGGAATGTTAAT	6	27
		scaffold14818_1	36436	36	491	GTTTCAATCCACACACCCACGCAGGGTGTGAC	7	32
		scaffold23723_2	17269	37	2121	ATTTCAAAACATCTCATGTTATTGTTTAAC	32	30
		scaffold23723_2	17269	38	1139	ATTTCAAAACATCTCATGTTATTGTTTAAC	17	30
		scaffold14947_3	16968	39	762	GTTTGATACTCTTCTGAATTAACAAAGCTCTCAAAC	11	36
		scaffold21554_3	9172	40	505	ATTTCTACTCACACGCCCGCGAGGGGCGTGAC	7	32
		scaffold21554_2	3149	41	166	ATTTCTACTCACACGCCCGCGAGGGGCGTGACAAT	2	35
		scaffold21554_2	3149	42	763	ATTTCTACTCACACGCCCGCGAGGGGCGTGAC	11	32
		C392804_1	885	43	885	ATTAAAGTAGAACCATATTGGAATGTAAAG	13	30
		scaffold29011_1	121643	44	332	GTTTTCTCCACGTATGTGGAGGTGATCC	5	28
DOF009	14	scaffold37817_4	1121	1	622	ATTTCAATACATCTCATGTTAATGTTAATC	9	30
		scaffold14768_13	654	2	328	GATCACTGCCGCATAGGCAGCTTAGAAA	5	28
		scaffold47148_1	869	3	228	GAAATAATAGAAACATATTGGAATGTAAAT	3	30
		scaffold47148_1	869	4	554	GAAATAATAGAAACATATTGGAATGTAAA	8	29
		scaffold29566_1	14442	5	202	AGATTCTATTTGCTGGTCATTTGCTGA	2	27
		scaffold2391_17	721	6	223	GAAATACATTACCTATGAGGAATTGACACA	3	30
		scaffold7611_1	1051	7	1011	ATTTCAATACATCTCATGTTAATGTTAATC	15	30
		scaffold43186_3_1	509	8	361	GTTTCAATTCTACCTTAGTTCAATTAAAAG	5	30
		scaffold13351_3	1217	9	219	GATATACATTACCTATAAGGAATTGA	3	26
		scaffold19796_8	2670	10	437	CGTCCCCTTGCGGGGTGGGAGTTGTTT	6	27
		scaffold52679_1	865	11	816	GATTAACATTAACATGAGATGTATTGAAAT	12	30
		scaffold14768_9	640	12	328	GATCACTGCCGCATAGGCAGCTTAGAAA	5	28
		scaffold32812_1	12594	13	1210	GTTTCAATCCACACACCCACGCAGGGTGTGAC	18	32
		C664727_1	531	14	493	GTTTCAATCCACGCACCCACGCAGGGTGCGAC	7	32
DOF010	11	scaffold5_5_2	1113	1	1044	GTTTCCGTCCCCTATCGGGGAGCTACATTTCTCAAT	14	36
		scaffold4593_2	31424	2	1935	GTATTAATAGAAACATCGTGGAATGTAAAG	29	30
		scaffold10809_7	1125	3	298	ATTTCAATCCACACATCCGTGAAGGATGTGAC	4	32
		scaffold37629_2	5819	4	1127	GTGTTCCCCGCGCCAGCGGGGATAAACCG	18	29
		scaffold29653_1_1	628	5	295	GTTTCAATCCACACACCCACGCAGGGTGTGACG	4	33
		scaffold37629_1	616	6	273	GTGTTCCCCGCGCCAGCGGGGATAAACCG	4	29
		scaffold3706_1	1834	7	232	ATTTCAATCCACGCTCCCACACGGGGAGCGAC	3	32
		scaffold35005_2	6671	8	456	GTGTTCCCCGCGCCAGCGGGGATAAACCG	7	29
		scaffold35_1	562	9	168	GTCGAGGCCCGCGAGGGCCTTGTGGATTGAAATTTT	2	36
		scaffold34_6	21140	10	756	GTTTCAATCCACACTCCTGTACAAGGAGTGAC	11	32
		scaffold10364_1	537	11	221	GGTCCATCTCCGCGTGAGCGGAGGTTTG	3	28
DOF011	10	scaffold20400_1	9832	1	953	GTTTCAATCCACACACCCACGCAGGGTGTGAC	14	32
		scaffold33_1	16306	2	1341	ATTTAACTTTAACAAATGTTGTATTTGAAT	20	30
		scaffold18458_2	669	3	550	GATTAACATTAACATGAGATGTATTGAAAT	8	30
		scaffold14059_1	161969	4	1544	ATTCAAATACAACACTTGTTAAAGTTAAAT	23	30
		C251657_1	703	5	607	GTTGAATAGTAACATTAGATGTATTGAAAT	9	30
		scaffold21218_1	48001	6	228	AATTCAAATACAACTCTTGTTAAAGTTAAAT	3	31
		scaffold20857_1	78696	7	628	GATAAATATCAACAGATACTGTACGAAAAC	9	30
		scaffold19395_2	35064	8	759	ATTTAACTTTAACAAGTGTTGTATTTGAAT	11	30
		scaffold7215_1	782	9	487	ATTTCAATACATCTCATGTTAATGTTAATC	7	30
		scaffold21070_1	49612	10	1278	ATTCAAAAACAACTTTTGTTACTGTTAATC	19	30
DOF012	13	scaffold1377_1	989	1	620	CTCTAAATTCCACTATGTTTCTATTAAGAT	9	30
		scaffold1377_6	714	2	294	CTCTAAATTCCAATGTGGATCTATTATTACC	4	31
		scaffold90_12_1	3891	3	229	GGTTTCAATCCACGTACCTATATAAGGTACGAC	3	33
		scaffold14675_1	2672	4	392	GGTTTATCCCCGCTGGCGCGGGGAACAC	6	28
		scaffold271_1	1346	5	1041	GTTAAATTAAATAATCCCCATTAGGGGACGGAAAC	13	35
		scaffold443_1_1	553	6	227	GTTTCAATCCACGCATCTGTAAAAGATGCGAC	3	32
		scaffold271_2	12705	7	482	GTTAAATTAAATAATCCCC	6	19
		scaffold271_2	12705	8	192	GTTAAATTAAATAATCCCCTGATGGGGGCGGAAACAT	2	37
		scaffold271_2	12705	9	636	TTAAATTAAATAATCCCC	8	18
		scaffold9466_1	13257	10	166	GTTTCAATCCACACACCCACGTAGGGTGTGACT	2	33
		scaffold4053_2	977	11	395	GAGTTCCCCGCGCCAGCGGGGATAAACCG	6	29
		scaffold90_11	2992	12	1611	GTTTCAATCCACGTACCTATATAAGGTACGAC	24	32
		scaffold13051_5	7955	13	132	TTTTCAATATTGGTGAT	2	17
DOF013	19	scaffold25955_1	662	1	577	GGATCACCCCCGCCTATGCGGGGAAAAG	9	28
		scaffold39191_1	1023	2	272	ATCTACCCCGCACACGCGGGGATAAACC	4	28
		scaffold7205_6	6213	3	233	CTACTACACTAGTGCGAATTTGCACTAGTCTAAAAC	3	36
		scaffold49576_3	35810	4	212	GGATCACCCCCGCGTATGCGGGGAAAAG	3	28
		C588722_1	781	5	231	ATTTCAATCCACGCTCCTACAAGAGGAGCGAC	3	32
		scaffold14951_2	1976	6	1293	GATCACTGCCGCATAGGCAGCTTAGAAA	21	28
		scaffold17818_1	522	7	214	TAGGATCACCCCCGCCTATGCGGGGAAAAGG	3	31
		scaffold10258_1	805	8	269	GATCACTGCCGCATAGGCAGCTTAGAAA	4	28
		scaffold10258_1	805	9	214	ATTGATCACTGCCGCATAGGCAGCTTAGAAATT	3	33
		scaffold42969_1	58706	10	286	ATCTACAAAGTAGAAATTATTTAAGGTTATTCAAAC	4	36
		C581907_1	657	11	163	GTTTCAATCCACACACCCACGCAGGGTGTGAC	2	32
		scaffold38_5	24717	12	2589	ATTTACATCCCACTATGTAACTATTAATTC	39	30
		scaffold38_5	24717	13	1420	ATTTACATCCCACTATGTATCTATTAATTC	21	30
		scaffold17_1	54097	14	1409	GTCACACCCTGCGTGGGTGTGTGGATTGAAAC	21	32
		scaffold37206_2	2858	15	154	CAGGATCACCCCCGCCTATGCGGGGAAAAGAC	2	32
		scaffold25555_1	1113	16	152	ATCTACCCCGCACACGCGGGGATAAACCGG	2	30
		scaffold3266_1	4981	17	1180	TTTCTAAGCTGCCTATGCGGCAGTGATC	19	28
		scaffold28296_6	558	18	516	GAAACACCTCTGCGTAGGCAGAGAAAAG	8	28
		scaffold55_1	10957	19	165	TGTCACGCTCCACGTGAGCGTGTGAGTTGAAAT	2	33
DOF014	16	scaffold314_2	21469	1	486	ATTTAACTTTAACAAGTGTTGTATTTGAAT	7	30
		scaffold169_1	859	2	361	GTCACACCCTGCGTGGGTGTGTGGATTGAAAC	5	32
		scaffold672_6	14397	3	753	GTTTTCGTACAGTATCTGTTGATATTTATC	11	30
		scaffold4356_5	1609	4	813	GATTAACTTTAACATGGGATGTTTTGAAAT	12	30
		scaffold16009_18	8463	5	2052	ATTTCAATACATCTCATGTTAATGTTAATC	31	30
		scaffold16009_18	8463	6	1713	ATTTCAATACATCTCATGTTAATGTTAATC	26	30
		scaffold5282_1	648	7	642	GTTTCAATCCACGCACCCACACGGGGTACGAC	9	32
		scaffold6972_2	3721	8	679	GATAAACATTAACATAGGATGTATTGAAAC	10	30
		scaffold16457_1	2969	9	317	ATAAGAAATTAGATAACCCCTGATGGGGACGGAAAC	4	36
		scaffold453_1_1	8840	10	164	TGTTTCAATCCACACACCCACGTAGGGTGTGACC	2	34
		scaffold453_1_1	8840	11	688	GTTTCAATCCACACACCCACGTAGGGTGTGAC	10	32
		scaffold29764_1	899	12	156	GAGACCGTACAATGTTAATGCTTAAC	2	26
		scaffold460_1	9730	13	165	AAGTCACACCCTACGTGGGTGTGTGGATTGAAAC	2	34
		scaffold1069_6	5005	14	356	ATTTAACTTTAACAAGTGTTGTATTTGAAT	5	30
		scaffold1069_5	3496	15	293	ATTTAACTTTAACAAGTGTTGTATTTGAAT	4	30
		scaffold259_12	2639	16	688	CTGAGAGACCGTACAATGTTAATGCTTAAC	10	30
DOM001	29	C707107_1	1022	1	232	CTGTAGCGGATTAACGAGTTTAACC	3	25
		scaffold40956_2_1	730	2	639	AGGATCACCCCCGCCTATGCGGGGAAAAG	10	29
		scaffold34317_3	791	3	288	GAACTACACCCGTGCAAAATTGCA	4	24
		C684193_1	689	4	296	GTTTCAATTCTACCTTAGTTCAATTAAAAG	4	30
		scaffold29361_9	1491	5	434	GTCGCAACCCGCACGAATGCGCTGTGGCAAAG	6	32
		scaffold39878_1	519	6	212	CTTTTCCCCGCATAGGCGGGGGTGATCCT	3	29
		scaffold36531_4	15817	7	696	GTTTTGTTACCATTCAAAATAACATACTCCTAAAAC	10	36
		scaffold44255_3	1360	8	1256	ATTTCAATCCACGCACCCCGCGAGGGGTGCGAC	18	33
		scaffold28392_7	1487	9	365	ATTTCAATCCACCCGCCCCTTGCGGGGCGGGAC	5	33
		scaffold57648_2	623	10	164	GTCGCCCTCTTCACGAGGGCGTGGATTGAAAT	2	32
		scaffold58707_1	561	11	498	ATTTCAATCCACGCCCTCGTGAAGAGGGCGAC	7	32
		scaffold8262_3	1503	12	299	GTTTGACTACCATCTAAAACAACACGACTCTCAAAC	4	36
		scaffold47253_9	552	13	426	CTTTTAATTGAACTAAGGTAGAATTGAAAC	6	30
		scaffold58187_1	61134	14	164	ATCTACACACAGTAGAAATTATTTAGGTTACTTAAC	2	36
		scaffold47253_8	1834	15	956	CTTTTAATTGAACTAAGGTAGAATTGAAAC	14	30
		scaffold27766_3	647	16	235	ATTTCAATCCACTCCGCCCGTGTGGGCGGAGAC	3	33
		scaffold7027_7	680	17	630	GTTTCCGTCCCCTTGCGGGGTGTGGGTTGTTTC	9	33
		scaffold20167_2	1804	18	212	GTGTTCCCCGCGCCAGCGGGGATAAACCG	3	29
		scaffold58707_2	920	19	825	ATTTCAATCCACGCCCTCGTGAAGAGGGCGAC	12	32
		scaffold58691_1	1892	20	516	CTTTTCCCCGCATAGGCGGGGGTGATCC	8	28
		scaffold17171_2	9544	21	1584	ATTTCTATCCACGCCCTCCGCGAGGAGGGCGAC	23	33
		scaffold4563_3	8893	22	1981	ATTTCAATCCACGCGCCCCTTGCGGGGCGCGAC	29	33
		scaffold4563_3	8893	23	372	ATTTCAATCCACGCGCCCCTTGCGGGGCGCGAC	5	33
		scaffold21714_6	1248	24	555	GTCACACCCTGCGTGGGTGTGTGGATTGAAAC	8	32
		scaffold43393_2	980	25	370	GTCGCACCCCTCGCGGGGTGCGTGGATTGAAAT	5	33
		scaffold41355_2_1	511	26	395	CTTTTCCCCGCATAGGCGGGGGTGATCC	6	28
		scaffold28392_5	6560	27	232	ATTTCAATCCACCCGCCCCTTGCGGGGCGGGAC	3	33
		scaffold7027_8	1069	28	293	GTTTCCGTCCCCTTGCGGGGTGTGGGTTGTTTC	4	33
		scaffold47779_4	934	29	830	ATTTCAATCCACGCCCTCGTGAAGAGGGCGAC	12	32
DOM003	33	scaffold4198_1	4874	1	4190	ATTTAACTTTAACAAGTGTTGTATTTGAAT	63	30
		C294446_1	42233	2	841	GTCTTAATCCTTGTTGTAGTGGACGATGGTCTCGTAC	11	37
		C294446_1	42233	3	257	GTCTTAATCCTTGTTGTAGTGGACGATGGTCTCGTAC	3	37
		scaffold10748_1	551	4	421	ATTCAAATACAACACTTGTTAAAGTTAAA	6	29
		scaffold7230_1	60252	5	273	GTGTTCCCCGCGCCAGCGGGGATAAACCG	4	29
		scaffold16506_1	14030	6	960	GTTTTGTTACCATAAGGATTTTTGCTAGAACAGAAC	14	36
		scaffold16506_1	14030	7	564	GTTTTGTTACCATAAGGATTTTTGCTAGAACAGAAC	8	36
		scaffold16506_1	14030	8	499	GTTTTGTTACCATAAGGATTTTTGCTAGAACAGAAC	7	36
		scaffold23619_1	922	9	625	ATTTAACTTTAACAAGTGTTGTATTTGAAT	9	30
		scaffold11513_1	2042	10	1001	ATTTCAATTCCATAAAGGTGCGATTAGAAC	15	30
		scaffold10748_6_1	1902	11	1864	ATTCAAATACAACACTTGTTAAAGTTAAAT	28	30
		scaffold19136_1	589	12	565	GTTTCAGATGCCTGTCAGATCAAAGACTTAGACCAC	8	36
		scaffold4121_4	547	13	161	CTTATTTCAATCCACGCTCCCTCACGGGAGCGAC	2	34
		scaffold24213_2	16785	14	1268	GTCTTAATCCTTATTGTAGTGGA	17	23
		scaffold12286_1	8940	15	6223	ATTTCAATTCCATAAAGGTGCGATTAGAAC	95	30
		scaffold18872_2	2587	16	2133	ATTTAACTTTAACAAGAGTTGTATTTGAAT	32	30
		scaffold22409_1	672	17	398	TCCTCAATGAAGTGCATACGTTTTGACGTATGCAAG	5	36
		scaffold4121_2_1	722	18	619	ATTTCAATCCACGCTCCCTCACGGGAGCGAC	9	31
		scaffold9793_4	1368	19	885	ATTCAAATACAACTCTTGTTTCTATTAATC	13	30
		scaffold11245_1	9860	20	1272	GTACGAGACCATCTTCCACTACAACAAGGATTAAGAC	17	37
		scaffold4198_2	41924	21	226	ATTTAACTTTAACAAGTGTTGTATTTGAAT	3	30
		scaffold11100_4	530	22	300	GTTTCAGATGCCTGTCAGATCAAAGACTTAGACCAC	4	36
		scaffold3311_3	2030	23	1727	ATTTCAATTCCATAAAGGTGCGATTAGAAC	26	30
		scaffold665_1	195877	24	325	ATTCCTGAGCATTCAAGCTCAGGACTTCATTGAGGA	4	36
		scaffold12746_1	59684	25	149	GTTCACTGCCGTACAGGCAGCTTAGAAA	2	28
		scaffold615_1_1	542	26	431	GCTTGAGTACCATACATTTTTACATCATTCTCAAAC	6	36
		scaffold615_1_2	1038	27	959	GCTTGAGTACCATACATTTTTACATCATTCTCAAAC	14	36
		scaffold21678_1	1421	28	1079	ATTTAACTTTAACAAGAGTTGTATTTGAAT	16	30
		scaffold4121_3	681	29	422	ATTTCAATCCACGCTCCCTCACGGGAGCGAC	6	31
		scaffold734_9	1336	30	560	GTCATCCTCTTCGTGAGGATGTGAGTTGAAAT	8	32
		scaffold24294_1	60446	31	517	GTGTTCCCCGCGCCAGCGGGGATAAACC	8	28
		scaffold22904_1	748	32	580	GTCATCCTCTTCGTGAGGATGTGAGTTGAAAT	9	32
		scaffold734_8	1867	33	1287	GTCATCCTCTTCGTGAGGATGTGAGTTGAAAT	19	32
DOM005	11	scaffold2644_28	1825	1	423	GTCTTAATTGTACCGTTATGGAATTGAAAC	6	30
		scaffold5449_3	22798	2	756	ATTTAAAAACACCTAGTGTTACTATTCAAT	11	30
		scaffold5610_1	560	3	358	TAATAAATAATGGTTTAATAACAG	4	24
		scaffold3472_8	1832	4	1465	GTTTCAATTCCACAACGGTACAATTAATAC	22	30
		scaffold13052_1	8684	5	1632	GTTTCCATTCCGCAAGGTACAATTAATAC	25	29
		scaffold13052_1	8684	6	2274	GTTTCCATTCCGCAAGGTACAATTAATAC	35	29
		scaffold3472_10	1735	7	677	GTTTCAATTCCACAACGGTACAATTAATAC	10	30
		scaffold3472_10	1735	8	166	AACGTTTCAATTCCACAACGGTACAATTAATACA	2	34
		scaffold13446_1	11333	9	162	ATATTTAAAAACACCTTGTGTTACTATTCAAT	2	32
		scaffold13446_1	11333	10	165	GGATTTAAAAACACCTTGTGTTACTATTCAAT	2	32
		scaffold3357_2	6499	11	234	GTCTCCGTCCTCGCGGGCGGAGTGGGTTGAAAT	3	33
DOM008	16	scaffold18954_2	39711	1	544	GTATTAATTGTACCTTATGGAATTGAAAT	8	29
		scaffold12746_1	637	2	210	GTTAACTGCCGCATAGGCAGCTTAGAAAAG	3	30
		scaffold18067_2	7418	3	364	GTCGCTCCCCTCGTGGAAGCGTGGATTGAAAT	5	32
		scaffold6441_10	1119	4	559	ATTTCAATCCACGCTCCCACAAGGGGAGCGAC	8	32
		scaffold15035_1	682	5	168	GTTTGAGTACCATACATTTTTACATCATTCTCAAAC	2	36
		scaffold19193_2	1309	6	169	ATTTCAATCCACGCACCCGTGAAGGGTGCGACCT	2	34
		scaffold14093_1	512	7	371	ATTTCAACCCACTCCGCCCGCGAGGACGGAGAC	5	33
		scaffold17121_1	1606	8	225	ATTTCAATACATCTCATGTTGTAGTTTATCG	3	31
		scaffold18067_1	5062	9	1241	GTCGCTCCCTTCACGGGGAGCGTGGATTGAAAT	18	33
		scaffold18001_3	559	10	233	ATTTCAATCCACAAGGCTCTCGCGAGCCTCGACA	3	34
		scaffold1819_2	2517	11	235	GTGTCAATTCCTCTTAGGTACGGTACAAC	3	29
		scaffold18463_1	11053	12	299	GTTTGAGAGATATGTAAATTCAAAGGATAATCAAAC	4	36
		scaffold18463_1	11053	13	2534	GTTTGAGAGATATGTAAATTCAAAGGATAATCAAAC	38	36
		scaffold15387_4	1185	14	1122	GTCGCACCCTTCACGGGTGCGTGGATTGAAAT	12	32
		scaffold15387_4	1185	15	238	GTCGCACCCTTCACGGGTGCGTGGATTGAAAT	3	32
		scaffold12746_2	843	16	509	GTTAACTGCCGCATAGGCAGCTTAGAAA	8	28
DOM010	26	scaffold8752_2	10659	1	431	GTTTTAGAACAATGTTATTTTGAATGGTAACAAAA	6	35
		scaffold42484_1	3594	2	233	TGTTTCAATCCACGCACCCACGCAGGGTGCGACT	3	34
		scaffold969_2	532	3	356	GTATTCGTACAGCACCTGTTGATATTTATC	5	30
		scaffold26999_4	933	4	383	GTCTCAATCCCTTCGAAATCAGGGTTTCATTCGAAC	5	36
		scaffold37705_3	578	5	491	ATTCAAATACAACACTTGTTAATGTTAAAT	7	30
		scaffold20396_1	2423	6	739	ATGAGACCGTACAATGTTAATGCTTAAC	11	28
		scaffold273_4	10820	7	425	ACCTCAGTAGACTTGACCCC	5	20
		scaffold40345_1	10673	8	630	GTTTTTATTTAACCTTGGAGGATTGTAAAT	9	30
		scaffold33298_1	21261	9	483	GTTTTAAACCTTATTTTAAATGGTAGTGTCTCCTAA	6	36
		scaffold14092_3	962	10	289	GTTTCAATTCCATAACGGTACAATTAAGAC	4	30
		scaffold12161_5	587	11	166	CAAATTGAGACCGTACAATGTTAATGCTTAAC	2	32
		scaffold17803_3	35382	12	4685	CTATAAATCTATCCATATTGGATTTTAAA	71	29
		scaffold7_1	34254	13	1006	ATTAGGAGACATTACCAGTTAAAATAAGGTTTAAA	13	35
		scaffold41119_1	20658	14	1136	GATAAACTTTAACATGGGATGTATTGAAAT	17	30
		scaffold37705_2	897	15	554	ATTCAAATACAACACTTGTTAATGTTAAAT	8	30
		scaffold13756_2	33469	16	2965	GTTTCAATCCACGCACCCACACGGGGTGCGAC	44	32
		scaffold11583_12	5468	17	429	GTTTCAATCCACGCACCCACGCAGGGTGCGAC	6	32
		scaffold30888_3	26414	18	2009	ATTATAACATACCAAGTAATAACCGGGAACTACAGC	30	36
		scaffold32697_1	11370	19	200	TATTAGGAGACATTACCATTTAAAATAAGGTTTAAAACAAA	2	41
		C488496_1	544	20	428	GTCGCACCCTGCGTGGGTGCGTGGATTGAAAC	6	32
		scaffold32979_1	650	21	351	GAGACCGTACAATGTTAATGCTTAAC	5	26
		scaffold296_1	51958	22	682	GATAAACATTAACATAGGATGTATTGAAAC	10	30
		scaffold28382_10	6268	23	166	CGTCTGGCTCCGCGAGGAGCTAGTGGATTGAAAT	2	34
		scaffold35665_1	2511	24	352	GTTAAGCATTAACATTGTACGGTCTC	5	26
		scaffold29819_1	1353	25	158	GGAGACCGTACAATGTTAATGCTTAAC	2	27
		scaffold36982_2	3976	26	1554	GACTAAAACCAAGTATATTGGTATTTAAAC	23	30
DOM012	17	scaffold4451_10	2791	1	394	GGTTGCCCCGCACACGCGGGGATAGGCC	6	28
		scaffold39374_1	840	2	168	GTGTCGCACCCTTCATGGGTGCGTGGATTGAAAC	2	34
		scaffold39374_1	840	3	166	GTCGCACCCTTCATGGGTGCGTGGATTGAAA	2	31
		scaffold4451_9	4944	4	273	GGTTGCCCCGCACACGCGGGGATAGGCCC	4	29
		scaffold40847_1	825	5	164	GTTTCAATCCACACACCCACGCAGGGTGTGAC	2	32
		scaffold54_1	562	6	231	GTTTCAATCCACACACCCACGCAGGGTGTGACT	3	33
		scaffold54_1	562	7	229	GTTTCAATCCACACACCCACGCAGGGTGTGAC	3	32
		scaffold2612_2	956	8	430	GTCTCCATCCCACCCTAGTGGATTAGAAAC	6	30
		scaffold25181_5	666	9	567	TTTCTAAGCTGCCTATACGGCAGATAAC	9	28
		scaffold1722_2	675	10	329	GTTAACTGCCGCATAGGCAGCTTAGAAA	5	28
		scaffold6203_2	507	11	479	GTTTTAATCGTACCTTTATGGAATTGAAAT	7	30
		scaffold54_2	3732	12	168	TTGTTTCAATCCACACACCCACGCAGGGTGTGACGTC	2	37
		scaffold41120_1	856	13	749	GTTAACTGCCGCATAGGCAGCTTAGAAA	12	28
		scaffold46995_4	20541	14	575	TATCAATCCCCGCAATGGGGGG	9	22
		scaffold19836_1	666	15	386	TTTCTAAGCTGCCTATGCGGCAGTTAAC	6	28
		scaffold2757_2	807	16	193	CACAGAATTGTAGCCCTCCTAATACCGTTTTCGGTATTGAAAC	2	43
		scaffold175_9	17827	17	559	GTCGCAACCCGCGCGAATGCGCTGAGGCAAAG	8	32
DOM013	60	scaffold55278_3	26036	1	2987	ATTTAACTTTAACAAGAGTTGTATTTGAAT	45	30
		scaffold55278_3	26036	2	755	ATTTAACTTTAACAAGAGTTGTATTTGAAT	11	30
		scaffold21367_14	4679	3	318	GTTTCAGTAGTTGTTAGAAGAATGTACTATTGGGAC	4	36
		scaffold8700_5	5496	4	269	CGGTTCATCCCCGCTTGCGCGGGGAACTC	4	29
		scaffold20932_6	1123	5	1044	GTCGCTCTCCGCAAGGAGAGCGTGGATAGAAAT	15	33
		scaffold3575_26	24795	6	953	GTTTCAATCCACGCACCCATGAAGGGTGCGAC	14	32
		scaffold3575_26	24795	7	420	GTTTCAATCCACGCACTCCGAAGAGTGCGAC	6	31
		scaffold3575_26	24795	8	401	GTCTCAGTCCCCTTACGGGGAATTTGGTAACGTAAC	5	36
		scaffold21558_15	2333	9	371	GTCGCCCCCCTCGCGGGGGGCGTGGATTGAAAT	5	33
		scaffold21558_15	2333	10	1571	GTCGCCCCCCTCGCGGGGGGCGTGGATTGAAAT	23	33
		scaffold35398_5	47861	11	355	GATAAATATCAACAGTTACTGTACGAAAAC	5	30
		C810988_1	9104	12	747	ATTCAAATACAACTCTTGTTTCTATTAATC	11	30
		scaffold63645_1	16070	13	577	GGATCACCCCCGCGTATGCGGGGAAGAG	9	28
		scaffold13077_2	1813	14	778	ATTTCAACCCACGCGCCCCTTGCGGGGCGCGAC	11	33
		scaffold12271_2	791	15	695	GTTTTGTTACCATTCAAAATAACATTGTTCTAAAAC	10	36
		scaffold30302_5	4605	16	540	GGGGTGCGTGGATTGAAAC	8	19
		scaffold21558_13	3048	17	1584	GTCGCCCCCCTCGCGGGGGGCGTGGATTGAAAT	23	33
		scaffold3571_40	13650	18	1002	GTTTCAATCCACGCACCCGTTTGGGTGCGAC	15	31
		scaffold66078_1	6222	19	165	GTCACGCTCCACGTGAGCGTGTGAGTTGAAATT	2	33
		scaffold10531_9	3786	20	1150	GTTGTGGTTTGATGTAGAATTTCGATAAGATACAAC	17	36
		scaffold12414_2	1184	21	819	ATTTCAAAACATCCCATGTTAAAGTTTATC	12	30
		scaffold24830_4_1	667	22	165	TACTTTTAATTGAACTAAGGTAGAATTGAAACT	2	33
		scaffold60517_1	5732	23	299	TTTTAGACTAGTGCAAATTCGCACCAGTGTAGTAG	4	35
		scaffold66177_1	7716	24	230	GTCGCATCTTTTACAGATGCGTGGATTGAAAC	3	32
		scaffold44355_2	1051	25	778	ATTTCTATCCACGCTCTCCTTGCGGAGAGCGAC	11	33
		scaffold58754_1	6747	26	821	ATTTAACTTTAACAAGAGTTGTATTTGAAT	12	30
		scaffold61776_1	13445	27	3964	ATTTAACTTTAACAAGTGTTGTATTTGAAT	60	30
		scaffold2205_1	507	28	222	GATAAACATTAACATAGGATGTATTGAAAC	3	30
		scaffold24024_4	756	29	366	ATTATACCATACCAAGAGCTATTAGGGAACTATGAC	5	36
		scaffold20932_3	535	30	237	GTCGCTCTCCGCAAGGAGAGCGTGGATAGAAATT	3	34
		scaffold31248_8	4648	31	629	GTTTTACTACCTTATAGATTTACACTATTCTCAAAC	9	36
		scaffold45556_2	589	32	299	ATTTCAACTCACACGCCCGCGTGGGGCGTGAC	4	32
		scaffold20213_7	3608	33	2398	GTTTCAATCCACGTACCTATATAAGGTACGAC	36	32
		scaffold12275_2_1	679	34	408	GTCTTAATCCTTGTTCTACTGGAATAACCTTTCTAAC	5	37
		scaffold5618_1	3985	35	1020	ATTTCAACTCACACGCTCACGTGGAGCGTGAC	15	32
		scaffold21558_14	1158	36	1104	GTCGCCCCCCTCGCGGGGGGCGTGGATTGAAAT	16	33
		scaffold16468_1	886	37	815	GTTTCAATCCACGCATCTGTAAAAGATGCGAC	12	32
		scaffold27745_3	130869	38	1809	GTTTTACAGTCACGTAAATTATTCAGTTACTAAAAT	23	36
		scaffold27745_3	130869	39	298	GTTTTACAGTCACGTAAATTATTCAGTTACTAAAAT	4	36
		scaffold21558_16	1029	40	235	GTCGCCCCCCTCGCGGGGGGCGTGGATTGAAAT	3	33
		scaffold45697_6	4252	41	490	ATTTCAATCCACGCTCCCACGAGAGGAGCGAC	7	32
		scaffold16468_2	676	42	621	TGTTTCAATCCACGCATCTGTAAAAGATGCGAC	9	33
		scaffold3975_11	12488	43	188	CAAAGTCGGCGTACCAAAATCCCCGTAAGGGGACTGAAACGCC	2	43
		scaffold7793_3	723	44	389	GATCACTGCCGCATAGGCAGCTTAGAAA	6	28
		scaffold7793_3	723	45	151	TTTGATCACTGCCGCATAGGCAGCTTAGAAA	2	31
		scaffold64858_1	20448	46	1543	ATTTAACTTTAACAAGAGTTGTATTTGAAT	23	30
		scaffold55911_5	91112	47	300	GTTTGAGAGTAGTGTAATTTCATAAGGTACTGAAAC	4	36
		scaffold55911_5	91112	48	365	GTTTGAGAGTAGTGTAATTTCATAAGGTACTGAAAC	5	36
		scaffold12275_1	2578	49	1527	GTCTTAATCCTTGTTCTACTGGAATAACCTTTCTAAC	20	37
		scaffold6811_6	6193	50	152	CTCTTTTCCCCGCACATGCGGGGGTGATCCC	2	31
		scaffold6811_6	6193	51	456	CTTTTCCCCGCATACGCGGGGGTGATCC	7	28
		scaffold4837_19	4727	52	478	ATCTACACTAGTAGAAATTCTTTAAGGCTATTCAAC	7	36
		scaffold4837_19	4727	53	478	ATCTACACTAGTAGAAATTCTTTAAGGCTATTCAAC	5	36
		scaffold32831_1	503	54	255	GTCTTAATCCTTATTATACTGGAAGTACTCTATGAGT	3	37
		scaffold6939_8	1838	55	366	GTTTGAGAATGATGTAAAAATGTATGGTACTCAAAC	5	36
		scaffold6939_8	1838	56	299	GTTTGAGAATGATGTAAAAATGTATGGTACTCAAAC	4	36
		scaffold32953_2	52091	57	220	GTGTCAATTCCTTATAGGTAATGTATATC	3	29
		scaffold28665_1	7037	58	757	GTTTCAATCCACACACCCACGCAGGGTGTGAC	11	32
		scaffold66095_1	16462	59	304	GATATACATTACCTATAAGGAATTGACAC	4	29
		scaffold66095_1	16462	60	163	TGAGATACATTACCTATGAGGAATTGACACA	2	31
DOM014	4	scaffold283_16	7313	1	517	GAACCAACCCATCCCCAAGCGGGGACGAAAA	7	31
		scaffold67_8	9781	2	294	GATCTACAATAGTAGAAATTATATAGGGTTATTAAAC	4	37
		scaffold26871_3	1140	3	200	TGAACGGATATACTCCGTTTT	3	21
		scaffold6276_3	4307	4	218	GTTACCGTCCCCTTGCGGGG	3	20
DOM015	17	scaffold28948_2	3672	1	2732	ATTTCTATCCACGCCCTCCGCGAGGAGGGCGAC	32	33
		scaffold12984_1	2447	2	2279	GTCGCTCCCCTCGTGGGAGCGTGGATTGAAAT	34	32
		C367639_1	9207	3	231	GTTTCAATCCACACACCCACGTAGGGTGTGAC	3	32
		scaffold2318_11	1800	4	564	GTCGCCCCTCCCGCAGGGGCGTGAGTAGAAAT	8	32
		scaffold26533_9	2294	5	1289	GTCGCTCCCCTCGTGGGAGCGTGGATTGAAAT	19	32
		scaffold1014_3	40424	6	247	CGTTTCAATCCCCTTTGGGGTGTTTACTCTTCCAAAC	3	37
		scaffold1304_3	853	7	236	AGATTATACCATACCAAGAGCTATTAGGGAACTATGAC	3	38
		scaffold1020_4	13329	8	430	GTTTTACACTAACTCAAATCTTCCAGTTACTAAAAT	6	36
		scaffold6975_1	10260	9	353	GTTGTTTTCAATGGTTCAAAGATACTAATTTGAAAGCAAATCACAAC	4	47
		scaffold6086_3	40076	10	366	GTTTTAGAACAATGTTATTTTGAATGGTAACAAAAC	5	36
		scaffold7245_2	2165	11	333	CTTTTCCCCGCCCACGCGGGGGTGATCC	5	28
		scaffold29047_1	72327	12	693	GTTTGAGAATAGTGTAATTTCATAAGGTAGTAAAAC	10	36
		scaffold29047_1	72327	13	366	GTTTGAGAATAGTGTAATTTCATAAGGTAGTAAAAC	5	36
		scaffold11861_3	8267	14	874	GTTTCAATACATCCCATGTTAAAGTTAATC	13	30
		scaffold10_3	40458	15	872	GTTTCAATACATCCTATGTTAATGTTTATC	13	30
		scaffold26296_2	637	16	375	GTTTTACATTACCTATGAGGAATTGACAC	5	29
		scaffold1123_2	9096	17	2386	GTCGCCCTCCTCGCGGAGGGCGTGGATAGAAAT	35	33
DOM016	34	scaffold19594_2	621	1	501	GATATACATTACCTATAAGGAATTGACAC	7	29
		scaffold7931_4	34859	2	477	ATTTCAATTCCATAAGGTACAATTAATAC	7	29
		scaffold6750_6	629	3	578	GTATTCCCCGCGTGAGCGGGGGTGAACCT	9	29
		scaffold13840_3	10107	4	2133	ATTCAAATACAACTCTTGTTAAAGTTAAAT	32	30
		scaffold14335_3	33565	5	1091	ATTCAAATACAACTCTTGTTAAAGTTAAAT	16	30
		scaffold5636_4	639	6	299	GCTGTAGTTCCCGGTTATTACTTGGTATGTTATAAT	4	36
		scaffold21301_1	2093	7	945	GTTTTAATCGTACCTTTATGGAATTGAAAT	14	30
		scaffold29150_2	4010	8	1008	GAGTTCCCCGCGTAAGCGGGGATGAACCG	16	29
		scaffold33687_3	7836	9	753	GTTTTCGTACAGTATCTGTTGATATTTATC	11	30
		scaffold16557_5	595	10	481	GTTAAGTAATATAGAATAATTTCTACTGTTGTAGAT	7	36
		C517861_1	7304	11	884	GATTAATAGAAACAAGAGTTGTATTTGAAT	13	30
		scaffold10027_16	5728	12	937	GTTTCAATACATCCTATGTTAATGTTTATC	14	30
		scaffold8663_5	3449	13	394	CGGTTTATCCCCGCTGGCGCGGGGAACTC	6	29
		scaffold6058_16	3054	14	161	CTTTTAATTGAACTAAGGTAGAATTGAAAC	2	30
		C517149_1	6083	15	820	ATTCAAATACAACATTTGTTAAAGTTAAAT	12	30
		scaffold18749_10	1208	16	227	GTGTCAATTCCTCATAGGTAATGTATCTC	3	29
		scaffold15092_4	945	17	328	GTTATCCGCCGTGTAGGTGGTTTAGAAG	5	28
		scaffold7303_7	8816	18	1421	ATTATATCATACCAAGTGATAACAGGGAATTACAAC	21	36
		scaffold7303_7	8816	19	1418	ATTATATCATACCAAGTGATAACAGGGAATTACAAC	21	36
		scaffold34589_3	14814	20	426	GTTTCAATCCTTATTGTTACTGGTCTTATCTTTTAAC	5	37
		scaffold2445_5	1267	21	622	GATAAACTTTAACATGGGATGTTTTGAAAT	9	30
		scaffold30164_1	639	22	360	ATTTCAATCCACGCTCCTACAAGAGGAGCGAC	5	32
		scaffold6750_1	609	23	516	GTATTCCCCGCGTGAGCGGGGGTGAACC	8	28
		scaffold21908_2	55709	24	1660	ATGTAGATGTATTCCAGTATAATAAGGATTAAGAC	23	35
		scaffold20372_4	1536	25	149	GTTCACTGCCGTACAGGCAGCTTAGAAAT	2	29
		scaffold26828_6	4139	26	167	GAGATTATACCATACCAAGTGATAACAGGGAATTACAAC	2	39
		scaffold26828_6	4139	27	630	ATTATACCATACCAAGTGATAACAGGGAATTACAAC	9	36
		scaffold4172_5	1343	28	551	GTTTCAATACTACTTAGTTCTATTAAAAG	8	29
		scaffold9797_3	948	29	449	GTTATCCGCCGAGTAGGCGGTTTAGAAGT	7	29
		scaffold7464_7	10085	30	322	GCTTCAATCGTACATTCTTTCAATAACAACTGAAAC	4	36
		scaffold7464_7	10085	31	321	GCTTCAATACTACATTCTTCTAACAACTACTGAAAC	4	36
		scaffold7464_7	10085	32	325	GCTTCAATACTACATTCTTCTAACAACTACTGAAAC	4	36
		scaffold35107_1	1743	33	958	ATTATACCATACCAAGTGATAACAGGGAATTACAAC	14	36
		scaffold35107_1	1743	34	236	AAATTATACCATACCAAGTGATAACAGGGAATTACAAC	3	38
DOM017	6	scaffold1917_16	23580	1	1655	ATTTCAATACATCTAATGTTACTATTCAAC	25	30
		scaffold9832_5	3315	2	306	GTTTTACCTTACCTATGAGGAATTGACAC	4	29
		scaffold522_2	22021	3	227	AGGTTTTAATAGATACATAGTGGAATGTAAAT	3	32
		scaffold32068_4	18157	4	491	ATTTACATTCCACTATGTATCTATTAAAAC	7	30
		scaffold32068_2	860	5	820	ATTTACATTCCACTATGTATCTATTAAAAC	12	30
		scaffold21322_6	723	6	423	CAGCAGGTATTTCTTGGTAACATATAAT	6	28
DOM018	29	scaffold3325_2	728	1	165	ATTTCTATCCACGCCCTCCGCGAGGAGGGCGAC	2	33
		scaffold19633_2	35184	2	958	GTCACACCCTACGTGGGTGTGTGGATTGAAAC	14	32
		scaffold24473_1	1252	3	485	CTTTACATTCCAATATGGTTCTACTTTAAT	7	30
		scaffold41444_1	7289	4	3248	TTTAAAATCCAATATGGATAGATTTATAG	49	29
		scaffold41444_1	7289	5	2859	ATTTAAAATCCAATATGGATAGATTTATAG	43	30
		scaffold34534_4	841	6	761	CTTTTCTCTGCCTACGCAGAGGTGTTTC	12	28
		scaffold37078_1	6615	7	3655	GTCACGCTCCACGTGAGCGTGTGAGTTGAAAT	55	32
		scaffold41545_1	7887	8	1533	CTATAAATCTATCCATATTGGATTTTAAA	23	29
		scaffold13954_2	553	9	502	AATGTATCTTACCCGCACTGCGGGAATTGAAAC	7	33
		scaffold20765_2	1092	10	214	TGGAAACACCTCTGCGTAGGCAGAGAAAAG	3	30
		scaffold13696_1	2458	11	535	GTGTCAATCCCTCTTAGGTACGGTACAAC	7	29
		scaffold3325_1	716	12	707	ATTTCTATCCACGCCCTCCGCGAGGAGGGCGA	10	32
		scaffold11860_5	521	13	172	TCAGTTTGAGTACCATACATTTTTACATCATTCTCAAACC	2	40
		scaffold14107_5	541	14	226	ATTTCAATACATCTAATGTTACTATTCAAC	3	30
		scaffold2802_1	11354	15	638	CTTTTCCCCGCATACGCGGGGGTGATCC	10	28
		scaffold32334_1	28742	16	247	GTGAAAGTAGCCTGATATAGAGGGCAATAAC	3	31
		scaffold8328_10	1972	17	466	GTTTTAGACTAGTGCAAATT	7	20
		scaffold28006_4	22766	18	1598	ATTTCAATACATCTCATGTTAATGTTAATC	24	30
		scaffold28006_4	22766	19	1848	ATTTCAATACATCTCATGTTAATGTTAATC	28	30
		scaffold28006_4	22766	20	2569	ATTTCAATACATCTCATGTTAATGTTAATC	39	30
		scaffold41315_1	49059	21	294	TTTAAAATCCAATATGGATAGATTTATAG	4	29
		scaffold11860_4	1298	22	431	GTTTGAGTACCATACATTTTTACATCATTCTCAAAC	6	36
		scaffold13696_2	1289	23	375	GTCAATTCCTCTTAGGTACGGTAC	5	24
		scaffold31959_1	10563	24	5096	ATTTAAAATCCAATATGGATAGATTTATAG	77	30
		scaffold31959_1	10563	25	2007	ATTTAAAATCCAATATGGATAGATTTATAG	30	30
		scaffold23315_2	539	26	365	GTTTGAGAGTAGTGTAATTTCATAAGGTACTGAAAC	5	36
		scaffold10335_3	2444	27	272	GGATCACCCCCGCGTGTGCGGGGAAAAG	4	28
		scaffold21819_2	527	28	499	GTCGCTCTCCGCAAGGAGAGCGTGGATAGAAAT	7	33
		scaffold8946_2	4324	29	2099	ATTTCAATCCACGCTCTCCGTAAGGAGAGCGAC	31	33
DOM019	30	scaffold5927_38	2090	1	553	GTCGCACCCACACGGGTGCGTGAATTGAAAC	8	31
		scaffold49350_4	682	2	617	ATTTACATTTCACTATGAACTAATTATAAC	9	30
		scaffold372_5	606	3	560	ATTTCAATCCACGCCCTCGTAAAGAGGGCGAC	8	32
		scaffold15269_5	591	4	233	GTTTGAGAATAGTGTAAATCTATAAGGTAGTAAAAC	3	36
		scaffold3540_12	4669	5	1916	GTCGCACTCCGCAAGGAGTGCGTGGATTGAAAC	28	33
		scaffold372_2	8304	6	5393	ATTTCAATCCACGCCCTCGTGAAGAGGGCGAC	81	32
		scaffold372_2	8304	7	967	ATTTCAATCCACGCCCTCGTGAAGAGGGCGAC	14	32
		scaffold39062_2	1125	8	1046	ATTTCAATCCACTCCCTCCGCATGGAGGGAGAC	15	33
		scaffold49424_4	3729	9	429	ATTTCAATCCACGCTCCCACGAGGGGAGCGAC	6	32
		scaffold49424_4	3729	10	231	TATTTCAATCCACGCTCCCACGAGGGGAGCGAC	3	33
		scaffold8065_4	1070	11	774	ATTTCAATCCACTCCCTCCGCATGGAGGGAGAC	11	33
		scaffold372_4	2270	12	2215	ATTTCAATCCACGCCCTCGTAAAGAGGGCGAC	33	32
		scaffold8065_6	734	13	446	ATTTCAATCCACTCCCTCCGCATGGAGGGAGAC	6	33
		scaffold53052_10	4129	14	562	GTTTGAGAGCTTTGTTAATTCAGAAAGATGCAAAAC	8	36
		scaffold49424_6	1238	15	229	ATTTCAATCCACGCTCCCACGAGGGGAGCGAC	3	32
		scaffold17863_1	1895	16	701	GTTTTAGACCCCTGCATTTTTGCACGGGTGTAGTTC	10	36
		scaffold10425_5	933	17	298	TTTACTACCATATGAAATTACACTACTCTCAAAC	4	34
		scaffold53785_2	4005	18	958	GAACTACACCCGTGCAAAATTGCAGGGGTCTAAAAC	14	36
		scaffold7759_1	1351	19	371	ATTTCTATCCACGCCCTCCGCGAGGAGGGCGAC	5	33
		scaffold372_6	13804	20	3491	ATTTCAATCCACGCCCTCGTAAAGAGGGCGAC	52	32
		scaffold5927_39	10132	21	422	GTCGCACCCACACGGGTGCGTGAATTGAAA	6	30
		scaffold36703_4	25096	22	159	ATGTGTCCACCGTGGACACATT	2	22
		scaffold3540_11	11352	23	356	GTCGCACTCTCATGAGTGCGTGGATTGAAAC	5	31
		scaffold3540_11	11352	24	166	GTCGCACTCCGCAAGGAGTGCGTGGATTGAAAC	2	33
		scaffold372_3	1775	25	1702	ATTTCAATCCACGCCCTCGTAAAGAGGGCGAC	25	32
		scaffold16461_3	1053	26	762	ATTATACCACTACGAGAGAAAATTGGGAACTACGAC	11	36
		scaffold49350_5	669	27	618	ATTTACATTTCACTATGAACTAATTATAAC	9	30
		scaffold39062_1	1389	28	1371	ATTTCAATCCACTCCCTCCGTATGGAGGGAGAC	20	33
		C658214_1	554	29	297	GTGTCAATTCCTTATAGGTAATGTATATC	4	29
		scaffold49424_5	1367	30	1291	ATTTCAATCCACGCTCCCACGAGGGGAGCGAC	19	32
DOM020	17	scaffold12_11	3975	1	949	ATTCAAATACAACACTTGTTAAAGTTAAAT	14	30
		scaffold12_11	3975	2	1346	ATTCAAATACAACACTTGTTAAAGTTAAAT	20	30
		scaffold19938_2	524	3	489	GTTTCAATCCACACACCCACGCAGGGTGTGAC	7	32
		scaffold38400_2	32212	4	1016	GATTAACAGTAACAAAGGTTGTTTTTGAAT	15	30
		scaffold38366_2	21174	5	620	ATTCAAATACAACTCTTGTTTCTATTAATC	9	30
		scaffold31355_1	955	6	949	ATTTAACTTTAACAAGAGTTGTATTTGAAT	14	30
		scaffold19938_3	6330	7	689	GTTTCAATCCACACACCCACGCAGGGTGTGAC	10	32
		scaffold1237_18	4533	8	2005	CTATAAATCTATCCATACTGGATTTTAAAT	30	30
		scaffold2381_6	1792	9	551	GTTTTAATAGATACATAGTGGAATGTAAAT	8	30
		scaffold28628_21	5789	10	620	ATTTAACTTTAACAAGAGTTGTATTTGAAT	9	30
		scaffold28628_21	5789	11	295	AATTTAACTTTAACAAGAGTTGTATTTGAAT	4	31
		scaffold19938_1	657	12	163	GTTTCAATCCACACACCCACGCAGGGTGTGAC	2	32
		scaffold2381_5	2039	13	1996	GTTTTAATAGATACATAGTGGAATGTAAAT	30	30
		scaffold11360_6	1411	14	203	GCTGTCAACGGTTCGGGCGATGT	3	23
		scaffold32756_1	7477	15	271	TGTTTTCAATGGTTCAAAGATACTAATTTGAAAGCAAATCACA	3	43
		scaffold28628_22	909	16	161	CATTTAACTTTAACAAGTGTTGTATTTGAAT	2	31
		scaffold4999_10	1042	17	173	GTGAATACAGCTCGATATAGTGAGCAATAAG	2	31
DOM021	21	scaffold34040_14	2034	1	555	ATTCAAAAACAACCTTTGTTACTGTTAATC	8	30
		scaffold10759_9	7074	2	884	ATTTAACTTTAACAAGTGTTGTATTTGAAT	13	30
		scaffold10759_9	7074	3	491	ATTTAACTTTAACAAGTGTTGTATTTGAAT	7	30
		scaffold1476_1	3304	4	3205	GTTTCAATTCCATAAGGTACGATTAAAAG	49	29
		scaffold78_18	1283	5	224	ATTCAAATACAACTATTGTTTCTATTAATC	3	30
		scaffold78_18	1283	6	493	ATTCAAATACAACTATTGTTTCTATTAATC	7	30
		scaffold78_18	1283	7	164	ATTCAAATACAACTATTGTTTCTATTAATCAAAC	2	34
		scaffold19694_2	855	8	821	GATTAACAGTAACAAAGGTTGTTTTTGAAT	12	30
		scaffold1859_1	1594	9	168	CATTCAAAAACAACCTTTGTTACTGTTAATCC	2	32
		scaffold3071_57	2569	10	551	TTCAAATACAACACTTGTTAAAGTTAAAT	8	29
		scaffold3071_57	2569	11	889	TTTCAAATACAACACTTGTTAAAGTTAAAT	13	30
		scaffold7_1	9909	12	828	GTTTCAATCCACACACCTACATGAGGTGTGAC	12	32
		scaffold78_17	4137	13	2268	ATTCAAATACAACTATTGTTTCTATTAATC	34	30
		scaffold3071_56	752	14	162	TACTATTCAAATACAACACTTGTTAAAGTTAAATTAA	2	37
		scaffold1476_2	1754	15	1578	GTTTCAATTCCATAAGGTACGATTAAAAG	24	29
		scaffold188_1	1536	16	1484	GTTTCAATTCTACCTTAGTTCAATTAAAAG	22	30
		scaffold3071_55	2431	17	682	ATTCAAATACAACACTTGTTAAAGTTAAAT	10	30
		scaffold78_19	5797	18	885	ATTCAAATACAACTATTGTTTCTATTAATC	13	30
		scaffold188_2	2375	19	1026	GTTTCAATTCTACCTTAGTTCAATTAAAAG	15	30
		scaffold29130_12	612	20	425	GATAAATATCAACAGGTGCTGTACGAAAAC	6	30
		scaffold954_2	1940	21	938	CTTTTAATCGTACCTTATGGAATTGAAAC	14	29
DOM022	37	scaffold23525_11	954	1	453	GTCTTAATCCTTATTATACTGGAATACATCTACAT	6	35
		scaffold38308_3	4375	2	317	GTCTCAATCCCTTCGAAATCAGGGTTTCATTCGAAC	4	36
		scaffold18537_2	981	3	346	GTTTCCGTCCCCTAATGGGGATTATTTAATTTAAC	4	35
		scaffold24497_2	28793	4	496	GTTTTACAGTCACGTAATTTGTTTAGGTACTAAAAT	7	36
		scaffold11320_11	962	5	828	GGTCTTAACCTAATTGATTTAACATCCTTCTGAAAC	12	36
		scaffold33347_1	40144	6	695	GTTGTAGTTCCCGGTTATTACTTGGTATGTTATAAT	10	36
		scaffold33347_1	40144	7	695	GTCGCTCCTCTTGTAGGAGCGTGGATTGAAAT	10	32
		scaffold2837_1	1391	8	235	GTCGCCCTCCTCGCGGAGGGCGTGGATAGAAAT	3	33
		scaffold2837_1	1391	9	169	TGTCGCCCTCCTCGCGGAGGGCGTGGATAGAAAT	2	34
		scaffold26735_1	8130	10	233	GTCACACCTCATGTAGGTGTGTGGATTGAAACTT	3	34
		scaffold11320_9	535	11	301	GGTCTTAACCTAATTGATTTAACATCCTTCTGAAACA	4	37
		C496850_1	2223	12	2140	GTCACACCCTGCGTGGGTGTGTGGATTGAAAC	32	32
		scaffold36960_1	83022	13	426	GTTTTCGTACAGCACCTGTTGATATTTATC	6	30
		scaffold7438_8	686	14	497	GTTTTTGTACTCTCAAGATTTAAGTAACTGTACAAC	7	36
		scaffold22468_6	787	15	398	GTTTCAATACCGTAAACGGTAGGTACTGTTGCAAC	5	35
		scaffold18798_11	12136	16	1158	GTCGCTCCCTTCGCGGGAGCGTGGATTGAAAT	17	32
		scaffold18798_11	12136	17	2224	GTCGCTCCCTTCGCGGGAGCGTGGATTGAAAT	33	32
		scaffold13361_29	1453	18	245	ATAGAGAATAAAGAAACCCCGAGAGGGGACGGAAAC	3	36
		scaffold4745_2	933	19	232	GTCGTTCCCCACGCGGGAACGTGGATTGAAATAG	3	34
		scaffold20926_2	713	20	433	GTTTCAATCCACGCACCCGCGTGGGGTGCGAC	6	32
		scaffold11320_10	657	21	630	GGTCTTAACCTAATTGATTTAACATCCTTCTGAAAC	9	36
		scaffold37614_1	11002	22	229	GATTAATAATAACATAAGATGTATTTGAAT	3	30
		scaffold37197_2	74045	23	291	AATTCAAATACAACTCTTGTTTCTATTAATC	4	31
		scaffold37886_1	4650	24	348	GCCGCAGACGCCGCCAACATA	4	21
		scaffold37886_1	4650	25	337	AGCCGCAGAGACCGCCCAC	4	19
		scaffold6914_1	591	26	367	GTTTGAGAACCTTGTAAGTGAATAAAGGTGTAAAAC	5	36
		scaffold13_1	2008	27	234	ATTTCAATCCACAAGGCTCTCGCGAGCCTCGACAT	3	35
		scaffold38070_4	20544	28	552	ATTCAAATACAACTCTTGTTAAAGTTAAAT	8	30
		scaffold3809_5	4634	29	758	GTTTGAGAGCAGTGTAAATTCGTAGGGGAAACAAAC	11	36
		scaffold19167_1	4590	30	1088	GTTTGAGAGCTTTGCTAATTCAAAAAGATACAAAAC	16	36
		scaffold28327_1	50246	31	147	CCCTCCCCGACGGGGAGGGATGGGGAGGGGCTTTAACCA	2	39
		scaffold26735_2	5791	32	302	GTCACACCTCATGTAGGTGTGTGGATTGAAACT	4	33
		scaffold20215_1	2850	33	824	GTTTTAGAGGTACTAAAAATGTCATGATACTAAAAC	12	36
		scaffold31696_1	19148	34	5800	GTTTCAATTCCATAAGGTACGATTAAAAG	89	29
		C438318_1	511	35	428	GTCACACCCTGCGTGGGTGTGTGGATTGAAAC	6	32
		scaffold2837_2	765	36	707	GTCGCCCTCCTCGCGGAGGGCGTGGATAGAAAT	10	33
		scaffold20308_4	705	37	644	ATTTCTATCCACGCCCTCCGCGAGGAGGGCGAC	9	33
DOM023	20	scaffold13534_2	9275	1	231	GTTTCAATCCACACACCCACGCAGGGTGTGAC	3	32
		scaffold40_21	4109	2	1012	GATAAATATCAACAGATACTGTACGAAAAC	15	30
		scaffold22237_5	9782	3	828	GTCACACCTCATGTAGGTGTGTGGATTGAAAC	12	32
		scaffold16146_2	991	4	929	TTTCTAAGCTGCCTATGCGGCAGTGATC	15	28
		scaffold89_8	9961	5	687	GATTAACAGTAACAAAGGTTGTTTTTGAAT	10	30
		scaffold89_56	1722	6	1686	ATTCAAATACAACACTTGTTAAAGTTAAAT	25	30
		scaffold4970_13	1712	7	425	ATTTAACTTTAACAAGAGTTGTATTTGAAT	6	30
		scaffold89_58	835	8	226	ATTCAAATACAACACTTGTTAAAGTTAAATG	3	31
		scaffold89_57	738	9	687	ATTCAAATACAACACTTGTTAAAGTTAAAT	10	30
		scaffold89_9	1692	10	425	GATTAACAGTAACAAAGGTTGTTTTTGAAT	6	30
		scaffold89_17	22349	11	693	GATTAATAGAAACAATAGTTGTATTTGAAT	10	30
		scaffold45_2	2347	12	1996	ATTCAAATACAACACTTGTTAAAGTTAAAT	30	30
		scaffold45_5	5683	13	420	ATTCAAATACAACTCTTGTTAAAGTTAAAT	6	30
		scaffold89_54	16899	14	553	ATTCAAATACAACACTTGTTAAAGTTAAAT	8	30
		scaffold29082_1	12845	15	349	ATTTCAATTCCATAAAGGTACAATTAGAA	5	29
		scaffold29082_1	12845	16	2828	ATTTCAATTCCATAAAGGTACAATTAGAAC	43	30
		scaffold2_20	6916	17	3899	GTTTTAATAGATACATAGTGGAATGTAAAT	59	30
		scaffold13075_5	747	18	699	CTTTTCCCCGCATACGCGGGGGTGATCC	11	28
		scaffold27_1	620	19	266	AATTAGAAGATAGAGAACCCCAGTAGGGGACGGAAAC	3	37
		scaffold4970_14	4367	20	163	ATTTAACTTTAACAAGAGTTGTATTTGAATTT	2	32
DOM024	12	scaffold56311_1	3055	1	164	TGTTTCAATCCACACACCCACGTAGGGTGTGACT	2	34
		scaffold46600_1	12809	2	234	GTTTTAGACTAGTGCAAATTCGCACCAGTGTAGTAG	3	36
		scaffold23_1	10715	3	333	AATTAGGAATTAAGAGACCCCTTGTGGGGACGGAAAC	4	37
		scaffold30_2	592	4	561	GTCACACCCTACGTGGGTGTGTGGATTGAAAC	8	32
		scaffold31010_4	27729	5	823	ATTTCAACTCACACGCTCACGTGGAGCGTGAC	12	32
		scaffold304_12	2078	6	700	CTTTTCCCCGCCCACGCGGGGGTGATCC	11	28
		scaffold304_12	2078	7	151	AGCTTTTCCCCGCCCATGCGGGGGTGATCCC	2	31
		scaffold7728_1	942	8	167	AGTTTGAGAATGATGTAGAAATGTATGGTACTCAAACTC	2	39
		scaffold15022_1	35113	9	1016	ATTTACATTCCACTATGTTTCTATTAAATC	15	30
		scaffold30_1	14998	10	959	GTCACACCCTACGTGGGTGTGTGGATTGAAAC	14	32
		scaffold37156_3	9940	11	894	GTCACACCTCATGTAGGTGTGTGGATTGAAAC	13	32
		scaffold21420_1	1306	12	556	GTTTCAATCCACACACCCACGCAGGGTGTGAC	8	32
DOM025	2	scaffold9379_4	4394	1	167	GTTCTCGTCCCCTTGCGGGGCGTAAGTTGTTTCA	2	34
		scaffold39115_2	871	2	208	CTTCTAAGCCGCCTACACGGCGGATAAC	3	28
DOM026	23	scaffold17439_9	2317	1	2256	GATTAACATTAACATGAGATGTATTGAAAT	34	30
		scaffold38768_2	25498	2	861	ATCTACACTAGTAGAAATTCTTTAAGGTTATTCAAC	13	36
		scaffold37770_5	9091	3	537	GTTTCCGTCCCCTACTGGGGTTATATATTCTCTAATA	7	37
		scaffold3088_8	2205	4	960	ATTTAAATCCACTAGCTCATATAGAGCTAGAC	14	32
		scaffold1309_2	16009	5	524	CTTATTGCTCACTATATCGAGCTGTATTCAC	7	31
		scaffold1309_2	16009	6	243	TTATTGCCCTCTATATCGGGCTACTTTCAC	3	30
		scaffold15627_9	12618	7	789	GTTAAGTAATATAGAATAATTTCTACTGTTGTAGAT	12	36
		scaffold292_1	1007	8	688	ATTTCAACTCACACGCTCACGTGGAGCGTGAC	10	32
		scaffold17439_11	611	9	548	GATTAACATTAACATGAGATGTATTGAAAT	8	30
		scaffold4271_2	1298	10	234	GTTTGATTCCCCTACGAATTTGCACTGCTCTCAAAC	3	36
		scaffold2413_1	16031	11	692	GTTTGTTACCCCTATGAATTTACACTGCTCTCAAAC	10	36
		scaffold35696_3	20265	12	1563	GTCGCTCCCTTCGCGGGAGCGTGGATTGAAAT	23	32
		scaffold7584_2	580	13	301	ATTTAAATCCACTAGCTCATATAGAGCTAGAC	4	32
		scaffold8530_1	3137	14	405	GTGTCAATGCCCTCAACGGGCTTACTTTCATTTCTAC	5	37
		scaffold3222_1	11521	15	387	GTTGTACCGTACCTAAGAGGAATTGACAC	5	29
		scaffold3222_1	11521	16	585	GTTGTACCGTACCTAAGAGGAATTGACAC	8	29
		scaffold37716_1	9997	17	170	GCAATTTCTATCCACGCCCTCCGCGAGGAGGGCGAC	2	36
		scaffold32405_6	13414	18	1016	ATTTACATTCCACTATGTATCTATTAATTC	15	30
		scaffold7584_4	930	19	759	ATTTAAATCCACTAGCTCATATAGAGCTAGAC	11	32
		scaffold22456_20	521	20	494	GTCAAGTTTCTCATGAACTTGTGGATTTCAAT	7	32
		scaffold17439_13	2069	21	1988	GATTAACATTAACATGAGATGTATTGAAAT	30	30
		scaffold17439_8	2524	22	1334	GATTAACATTAACATGAGATGTATTGAAAT	20	30
		C538774_1	10098	23	558	GTTTCAATCCACACACCCACGCAGGGTGTGAC	8	32
NLF001	14	scaffold24484_1	5618	1	1080	ATTCAAATACAACTCTTGTTAAAGTTAAAT	16	30
		scaffold3994_2	3780	2	549	GATAAACATTAACATAGGATGTATTGAAAC	8	30
		scaffold42282_4	27725	3	1542	GATTAATAGAAACAAGAGTTGTATTTGAAT	23	30
		scaffold37836_2	25809	4	2050	ATTTAACTTTAACAAGAGTTGTATTTGAAT	24	30
		scaffold1173_29	1130	5	170	ACGGGAATGGCGTTGAATGAATACGGCTGGTGGTATTTTGAAAATGG	2	47
		scaffold37551_1	1205	6	487	GTTTCAATCCACACACCCACGCAGGGTGTGAC	7	32
		scaffold42282_3	22725	7	489	GATTAATAGAAACAAGAGTTGTATTTGAAT	7	30
		scaffold13029_11	142109	8	558	ATTTAACTTTAACAAGTGTTGTATTTGAATT	8	31
		scaffold13029_11	142109	9	2129	ATTTAACTTTAACAAGTGTTGTATTTGAAT	32	30
		scaffold42282_2	31987	10	419	GATTAACAGTAACAAAGGTTGTTTTTGAAT	6	30
		scaffold30290_1	4817	11	944	ATTTCAATACATCCCATGTTAAAGTTTATC	14	30
		scaffold30290_1	4817	12	159	GAATTTCAATACATCCCATGTTAAAGTTTATCC	2	33
		scaffold1079_4	654	13	352	CGCGGGTAAGATACATC	5	17
		scaffold37607_2	500	14	352	GATTAACATTAACATGAGATGTATTGAAAT	5	30
NLF002	17	scaffold178_1	1738	1	1733	CTATAAATCTATCCATACTGGATTTTAAAT	26	30
		scaffold38962_1	9720	2	1217	ATTCAAATACAACTATTGTTTCTATTAATC	18	30
		scaffold11272_7	535	3	488	GATTAACTTTAACATGGGATGTATTGAAAC	8	30
		scaffold18309_1	1545	4	1473	ATTCAAATACAACACTTGTTAAAGTTAAAT	22	30
		scaffold18689_1	1379	5	823	GTCACACCCTGCGTGGGTGTGTGGATTGAAAC	12	32
		scaffold9292_4	532	6	224	GTTTCAATACATCCTATGTTAATGTTTATC	3	30
		scaffold192_3	24821	7	1217	CTATAAATCTATCCATACTGGATTTTAAAT	18	30
		scaffold5685_1	23970	8	1205	ATTCAAATACAACTCTTGTTAAAGTTAAAT	18	30
		scaffold197_1	14649	9	490	GTTTTCGTACAGTATCTGTTGATATTTATC	7	30
		scaffold38774_1	39630	10	1021	ATTTAACTTTAACAAGAGTTGTATTTGAAT	15	30
		C456954_1	510	11	231	GTTTCAATCCACACACCCACGTAGGGTGTGAC	3	32
		scaffold273_1	1449	12	623	ATTTAACTTTAACAAGTGTTGTATTTGAAT	9	30
		scaffold273_1	1449	13	227	AATTTAACTTTAACAAGTGTTGTATTTGAATT	3	32
		scaffold273_1	1449	14	293	ATTTAACTTTAACAAGTGTTGTATTTGAAT	4	30
		scaffold192_2	1325	15	1282	CTATAAATCTATCCATACTGGATTTTAAA	19	29
		scaffold44_1	1996	16	168	ATTTCTATCCACGCCCTCCGCGAGGAGGGCGAC	2	33
		scaffold221_1	41740	17	3185	CTATAAATCTATCCATACTGGATTTTAAAT	48	30
NLF005	12	scaffold7346_2	717	1	163	GATAAACTTTAACATGGGATGTATTGAAATAA	2	32
		scaffold7346_2	717	2	357	GATAAACTTTAACATGGGATGTATTGAAATT	5	31
		scaffold291_38	2681	3	178	AGTTTCAATCACCTCGCGGTGAGGGGGTGGTTCAGAC	2	37
		scaffold15525_4	13035	4	496	ATTTCAATCCGCGCTCCCGCGAGGGGAGCGAC	7	32
		scaffold505_2	51352	5	1992	GTTGAATAGTAACATTAGATGTATTGAAAT	30	30
		scaffold27433_2	27928	6	298	GTGTCAATTCCTCATAGGTAATGTAAAAC	4	29
		scaffold15525_3	980	7	962	ATTTCAATCCGCGCTCCCGCGAGGGGAGCGAC	14	32
		scaffold24_1	4474	8	431	GTTTTAGACTAGTGCAAATTCGCACCAGTGTAGTAG	6	36
		caffold15525_2	1842	9	498	ATTTCAATCCACGCTCCCGCGAGGGGAGCGAC	7	32
		scaffold29898_1	5483	10	229	AGTCACACCCTACGTGGGTGTGTGGATTGAAAC	3	33
		scaffold7346_4	642	11	489	GATAAACTTTAACATGGGATGTATTGAAAT	7	30
		scaffold7337_7	16926	12	558	ATTTCAACTCACACGCTCACGTGGAGCGTGAC	8	32
NLF006	9	scaffold17135_2	2080	1	1081	GTATAGATTTAACCAGAATGGAATGTAAAT	16	30
		scaffold20977_1	880	2	168	AGAAGTTTCAATCCACGCACCCGCATGGGGTGCGACT	2	37
		scaffold14033_2	629	3	618	ATTTACATCCCACTATGTATCTATTAATTC	9	30
		scaffold17135_1	1394	4	424	GTATAGATTTAACCAGAATGGAATGTAAAT	6	30
		scaffold17135_1	1394	5	163	TCGTATAGATTTAACCAGAATGGAATGTAAATC	2	33
		scaffold21851_3	530	6	229	ACGAATTAATAGATACATAGTGGGATGTAAAT	3	32
		scaffold326_7	2213	7	230	GTCACACCCTACGTGGGTGTGTGGATTGAAAC	3	32
		scaffold20_1	1017	8	557	GTCGCACCCCTCGTGGGTGCGTGGATTGAAAC	8	32
		scaffold20_1	1017	9	164	CGTCGCACCCCTCGTGGGTGCGTGGATTGAAACA	2	34
NLF007	28	scaffold66997_1	33838	1	2135	ATTTCAATCCGCGCTCCCGC	32	20
		scaffold48171_3	2281	2	1331	ATTTCAATACATCTAATGTTACTATTCAAC	20	30
		scaffold404_20	2047	3	883	ATATTCCCCGCATACGCGGGGTTGAACCT	14	29
		scaffold404_20	2047	4	214	ATATTCCCCGCATACGCGGGGTTGAACCTAA	3	31
		scaffold41699_1	789	5	228	CTTTTAATTGAACTAAGGTAGAATTGAAAC	3	30
		scaffold41699_1	789	6	166	GGCTTTTAATTGAACTAAGGTAGAATTGAAACAT	2	34
		scaffold8826_19	5467	7	267	GATAGTCCGGAATGCGCATGTGTGTAGCGATTTCGAAAGTTCGAAGAACGGAGAA	2	55
		scaffold65295_3	1544	8	1477	CTTTACATTCCACTATGTCTCTATTAAAAC	22	30
		scaffold30111_1	5380	9	1858	GGATCATCCCCACGCGTATGGGGACAAG	30	28
		scaffold404_23	11477	10	518	ATATTCCCCGCACGGGCGGGGTTGAACCT	8	29
		scaffold15999_3	613	11	257	AATGTGTCAATGCCCTGAAAGGGGCAACCTTCATTTCTAC	3	40
		scaffold1905_5_1	10584	12	2265	ATTCACATTCCACCATGTATCTATTAAAAC	34	30
		scaffold1905_5_2	938	13	752	ATTCACATTCCACCATGTATCTATTAAAAC	11	30
		scaffold1905_6	921	14	885	ATTCACATTCCACCATGTATCTATTAAAAC	13	30
		C917556_1	528	15	516	CTTGTCCCCACACGCGTGGGGATGATCC	8	28
		scaffold42594_3	3976	16	429	GTTGCAATCTACATGCACGGGTATAGTGCAAG	6	32
		scaffold65295_2	749	17	690	CTTTACATTCCACTATGTCTCTATTAAAAC	10	30
		scaffold34_7	5210	18	212	CTTTTCCCCGCCCACGCGGGGGTGATCCC	3	29
		scaffold1905_7	5710	19	228	ATTCACATTCCACCATGTATCTATTAAAAC	3	30
		scaffold2846_6	1285	20	296	GTAACAATCTGCGGATGGATGTGAACTGCAAG	4	32
		scaffold46036_2	987	21	891	CTTTACATTCCACTATGTCTCTATTAAAAC	13	30
		scaffold21956_2	674	22	210	GTACCATCCCCGTAAGGGGGCGAAAACCA	3	29
		scaffold3629_40	1222	23	495	ATTTCAATCCACGCCCTCGTGAAGAGGGCGAC	7	32
		Scaffold28538_3	65539	24	1540	ATTTACATCCCACTATGTAACTATTAATTC	23	30
		Scaffold28538_3	65539	25	353	ATTTACATCCCACTATGTATCTATTAATT	5	29
		Scaffold28538_3	65539	26	886	ATTTACATCCCACTATGTATCTATTAATTC	13	30
		Scaffold28538_3	65539	27	553	ATTTACATCCCACTATGTATCTATTAATTC	8	30
		scaffold50825_2	641	28	233	GTCGTAGTTCCCCATTTTCTCTCGTAGTGGTATAAC	3	36
NLF008	12	scaffold7973_2	762	1	12145	GTCGCCCTCCTCGCGGAGGGCGTGGATAGAAAT	34	33
		C315244_1	10093	2	1749	ATTCAAATACAACTCTTGTTTCTATTAATC	19	30
		scaffold4776_6	600	3	2040	GTTTCCGTCCCCTATCGGGGAGCTACATTTCTCAAT	7	36
		C316226_1	18888	4	758	ATTCAAATACAACACTTGTTAAAGTTAAAT	15	30
		scaffold20411_2	135711	5	230	ATTTAACTTTAACAAGAGTTGTATTTGAAT	41	30
		scaffold20769_2	74692	6	1461	ATTCAAAAACAACCTTTGTTACTGTTAATC	19	30
		scaffold15799_2	13059	7	151	GTTGTGGTTTGATGTAGAAATGGAATAAGATACAAC	17	36
		scaffold421_4	5720	8	421	GTCACACCCTACGTGGGTGTGTGGATTGAAACA	4	33
		scaffold11933_1	15521	9	164	GTCGCCCTCCTCGCGGAGGGCGTGGATAGAAAT	13	33
		scaffold20767_1	33158	10	231	ATTCAAATACAACTCTTGTTAAAGTTAAAT	35	30
		C303571_1	1945	11	820	ATTTCTATCCACGCCCTCCGCGAGGAGGGCGAC	26	33
		scaffold421_5	41001	12	617	GTCACACCCTACGTGGGTGTGTGGATTGAAAC	4	32
NLF009	13	scaffold1605_3	762	1		GTCGCATCTTTTACAGATGCGTGGATTGAAAC	4	32
		scaffold45_4	3855	2		GTCGTACCTTATATAGGTACGTGGATTGAAAC	26	32
		scaffold5509_3	13374	3		GGATCACCCCCGCGTATGCGGGGAAAAG	33	28
		scaffold45_1	1084	4		GTCGCATCTTTTACAGATGCGTGGATTGAAAC	11	32
		scaffold16665_7	648	5		ATTTCAATCCACGTTCCCGCGTGGGGAACGAC	3	32
		scaffold50224_2	1521	6		ATTTCAATACATCTCATGTTAATGTTAATC	22	30
		scaffold9984_13	1357	7		GGATCACCCCCGCATATGCGGGGAAAAGT	2	29
		scaffold41011_2	505	8		GATTAACATTAACATGAGATGTATTGAAAT	6	30
		scaffold46454_2	9273	9		GGTTAAATAATAAGAAAGAATTTCTACTAGTGTAGAT	2	37
		C739714_1	566	10		GTTTCAATCCACACACCCACGTAGGGTGTGAC	3	32
		scaffold21240_1	1276	11		GTTTCAATCCACACACCCACGCAGGGTGTGAC	12	32
		scaffold38122_3	1024	12		ATTTCAATACATCTCATGTTAATGTTAATC	9	30
		scaffold8809_2	5288	13		TGTGTTACCATTTTTGCG	3	18
NLF010	16	scaffold17124_4	53449	1	687	ATTTAACTTTAACAAGTGTTGTATTTGAAT	10	30
		scaffold19640_4	2689	2	482	ATCGAGACCGTACAATGTTAATGCTTAAC	7	29
		scaffold19_3	22997	3	296	ATCTACAATAGTAGAAATTATATAGGGTTATTAAAC	4	36
		scaffold12520_1	612	4	229	AGATTAATAGAAACAATAGTTGTATTTGAAT	3	31
		scaffold12520_1	612	5	161	AATTTAACTTTAACAAGTGTTGTATTTGAATT	2	32
		scaffold17686_3	3424	6	751	ATTTAACTTTAACAAGTGTTGTATTTGAATA	11	31
		scaffold29417_1	1756	7	689	ATTTAACTTTAACAAGTGTTGTATTTGAAT	10	30
		scaffold5_1	73058	8	1877	ATTCAAATACAACACTTGTTAAAGTTAAAT	28	30
		scaffold4309_15	2066	9	544	ATTTAACTTTAACAAGTGTTGTATTTGAAT	8	30
		scaffold11410_47	6764	10	421	ATTTCAATACATCTAATGTTACTATTCAAC	6	30
		scaffold19_1	78809	11	3051	GATTAACAGTAACAAAGGTTGTTTTTGAAT	46	30
		scaffold19640_1	25327	12	552	GCAAGAGACCGTACAATGTTAATGCTTAAC	8	30
		scaffold17124_1	16632	13	294	ATTTAACTTTAACAAGAGTTGTATTTGAAT	4	30
		scaffold19640_2	5823	14	811	GAGACCGTACAATGTTAATGCTTAAC	12	26
		scaffold19640_2	5823	15	678	AAAGAGACCGTACAATGTTAATGCTTAAC	10	29
		C401635_1	9213	16	231	GTTTCAATCCACACACCCACGTAGGGTGTGAC	3	32
NLF011	12	scaffold6585_7	725	1	332	CTTGTCCCCACACGCGTGGGGATGATCC	5	28
		scaffold35674_1	713	2	638	CTTGTCCCCATACGCGTGGGGATGATCC	10	28
		scaffold9745_2	596	3	427	GTCGCCCTCTTCACGAGGGCGTGGATTGAAAT	6	32
		scaffold8572_1	19687	4	639	ATATTCCCCGCATACGCGGGGGTGAACCT	10	29
		scaffold8572_1	19687	5	1430	ATATTCCCCGCATACGCGGGGTTGAACC	23	28
		scaffold4554_2	559	6	290	TATTTAAAATCCAATATGGATAGATTTATAG	4	31
		scaffold22833_2	710	7	689	CCCACGCGTGTGGGGACAAG	11	20
		scaffold6585_5	4258	8	640	CTTGTCCCCATACGCGTGGGGATGATCCT	10	29
		scaffold763_3_1	677	9	224	AATCTACCCTAGTAGACATTCCGCTTACAGTTTCAAC	3	37
		scaffold22833_3	545	10	455	GGATCATCCCCACGCGTGTGGGGACAAG	7	28
		scaffold6585_6	1132	11	456	CTTGTCCCCATACGCGTGGGGATGATCC	7	28
		scaffold16119_2	17747	12	167	GTCGCTCCCCTCGCGGGAGCGTGGATTGAAATT	2	33
NLF012	44	scaffold20199_1	9072	1	4185	GATTAACATTAACATGAGATGTATTGAAAT	64	30
		scaffold15079_19	14078	2	537	GTTTCCGTCCCCTTATGGGGTTTCTTAATTTCAAAT	7	36
		scaffold4513_1	6146	3	171	CATTTCAATCCACTCTCTCCATACGGAGGGAGACG	2	35
		scaffold4513_1	6146	4	168	CATTTCAATCCACTCCCTCCGTATGGAGGGAGAC	2	34
		scaffold4513_1	6146	5	911	ATTTCAATCCACTCCCTCCGTATGGAGGGAGAC	13	33
		scaffold1008_15	5848	6	4607	GATAAACCGTAACATGGGATGTATTGAAAT	70	30
		scaffold4710_8	2148	7	1553	ATTTCAACTCACACGCTCACGTGGAGCGTGAC	23	32
		scaffold35_10	13838	8	212	CTTGTCCCCACACGCGTGGGGATGATCCT	3	29
		scaffold35_10	13838	9	2470	CTTGTCCCCACACGCGTGGGGATGATCC	40	28
		scaffold35_10	13838	10	945	CTTGTCCCCACACGCGTGGGGATGATCC	15	28
		scaffold35_10	13838	11	1432	CTTGTCCCCACACGCGTGGGGATGATCC	23	28
		scaffold35_10	13838	12	3572	CTTGTCCCCACACGCGTGGGGATGATCC	58	28
		scaffold5478_3	1518	13	1352	GTTTCACTACCTTATGGATTTACACTATTCTCAAAC	20	36
		scaffold35_9	6769	14	699	CTTGTCCCCACACGCGTGGGGATGATCC	11	28
		scaffold35_9	6769	15	941	CTTGTCCCCACACGCGTGGGGATGAT	15	26
		C509703_1	5779	16	561	GTCACACCCTGCGTGGGTGTGTGGATTGAAAC	8	32
		scaffold18395_2	2214	17	576	GACATTATTTCAATCCACTCCCTCCGCATGGAGGGAGACC	2	40
		scaffold18395_2	2214	18		ATTTCAATCCACTCCCTCCGCATGGAGGGAGA	8
		scaffold5478_6	796	19	233	AAGTTTCACTACCTTATGGATTTACACTATTCTCAAAC	3	38
		scaffold4710_9	2277	20	1619	ATTTCAACTCACACGCTCACGTGGAGCGTGAC	24	32
		scaffold6952_22	657	21	233	ATTATAACATACCAAGTAATAACCGGGAACTACAGC	3	36
		scaffold3567_7	1191	22	496	GAATTAATAGAATCATAATGGAATTTAAAT	7	30
		scaffold3567_7	1191	23	160	TGAATTAATAGAATCATAATGGAATTTAAAT	2	31
		scaffold2486_6	7210	24	837	ATTGAGAAATAAGATCCCCGGGAAGGGGACGGAAA	11	35
		scaffold4513_4	2528	25	2398	ATTTCAATCCACTCCCTCCGCATGGAGGGAGAC	35	33
		scaffold12677_12	1469	26	744	GTTTCAATACATCCCATGTTAAAGTTAATC	11	30
		scaffold27237_1	2854	27	762	GTTTTACTACCCTATAAATTTACACTACTCTCAAAC	11	36
		scaffold27237_1	2854	28	1815	GTTTTACTACCCTATAAATTTACACTACTCTCAAAC	27	36
		scaffold5478_5	1143	29	1090	GTTTCACTACCTTATGGATTTACACTATTCTCAAAC	16	36
		scaffold18395_1	4420	30	4146	ATTTCAATCCACTCCCTCCGCATGGAGGGAGAC	61	33
		scaffold4513_3	1189	31	1121	ATTTCAATCCACTCCCTCCGCATGGAGGGAGAC	16	33
		scaffold27237_2	4379	32	1360	GTTTTACTACCCTATAAATTTACACTACTCTCAAAC	20	36
		scaffold13176_2	569	33	504	GTCGCCCTCCTCGCGGAGGGCGTGGATAGAAAT	7	33
		scaffold30617_1	14556	34	690	TTTTCAACTCACGACCTCTCGTGGAGATCGAC	10	32
		scaffold10275_1	1385	35	961	GTTTGAGAGTAGTGTAAATTTATAGGGTAGTAAAAC	14	36
		scaffold4513_2	1076	36	977	ATTTCAATCCACTCCCTCCGCATGGAGGGAGAC	14	33
		scaffold6952_12	1863	37	690	ATTTCAATCCACGCTCCTACAAGAGGAGCGAC	10	32
		C451083_1	540	38	506	GTCGCCCTCCTCGCGGAGGGCGTGGATAGAAAT	7	33
		scaffold33261_5	11272	39	742	GTTTCAATACATCCCATGTTAATGTTTATC	11	30
		scaffold6952_20	1006	40	300	TATTATAACATACCAAGTAATAACCGGGAACTACAGC	4	37
		scaffold2778_7	22729	41	364	ATTTTAGTAACTGGAAGATTTGAGTTAGTGTAAAAC	5	36
		scaffold13176_1	550	42	506	GTCGCCCTCCTCGCGGAGGGCGTGGATAGAAAT	7	33
		scaffold38696_1	25654	43	268	GGGACACTTCTACACATCTG	3	20
		scaffold38603_1	662	44	575	GTCGCCCTCCTCGCGGAGGGCGTGGATAGAAAT	8	33
NLF013	63	scaffold940_1	575	1	509	GTCGCTCCCCGTGCGGGGAGCGTGGATTGAAAT	7	33
		scaffold6153_1_1	890	2	234	GTTTTGGAACTATGTCATTCCAGATGGTTCTACTACA	3	37
		scaffold6153_1_2	1692	3	170	TGTTTTGGAACTATGTCATTCCAGATGGTTCTACTACG	2	38
		scaffold6153_1_2	1692	4	1092	GTTTTGGAACTATGTCATTCCAGATGGTTCTACTAC	16	36
		scaffold18484_3_1	899	5	236	AATTTCAATCCACGCTCCCCGCACGGGGAGCGAC	3	34
		scaffold18484_3_1	899	6	375	ATTTCAATCCACGCTCCCCGCACGGGGAGCGAC	5	33
		scaffold18484_3_2	625	7	576	ATTTCAATCCACGCTCCCCGCACGGGGAGCGAC	8	34
		scaffold41335_7	18308	8	1225	GTTTTATTACCATTCAAAATAACATACTCCTAAAAC	18	36
		scaffold46950_2	1116	9	1064	CTTTTCTCTGCCTACGCAGAGGTGTTTC	17	28
		scaffold17970_3	2064	10	208	CTTTTCCCCGCACACGCGGGGGTGA	3	25
		scaffold31453_16	748	11	597	GTTTTCGTCCCCTACCGGGGCATTCCTAATCTCAAT	8	36
		scaffold16694_22	1085	12	424	ATTTACATCCCACTATGTATCTATTAATTC	6	30
		C580927_1	503	13	230	GTTTCAATCCACGTACCTATATAAGGTACGAC	3	32
		C580927_1	503	14	172	TTCATGTTTCAATCCACGTACCTATATAAGGTACGACAT	2	39
		scaffold19692_3	1177	15	395	CTTTTCTCTGCCTACGCAGAGGTGTTTC	6	28
		scaffold39739_3	943	16	705	GTCGCTCCCCGTGCGGGGAGCGTGGATTGAAAT	10	33
		scaffold4129_8	5961	17	432	ATTATACCATACCAAGAACCACCGGGGAACTACAAC	6	36
		scaffold12549_4	1413	18	1316	ATTTCTATCCACGCCCTCCGCGAGGAGGGCGAC	19	33
		scaffold22227_8	1287	19	213	GAGTTCCCCGCGTAAGCGGGGATGAACCG	3	29
		scaffold25701_1	1332	20	882	CTTTTCCCCGCACACGCGGGGGTGATCC	14	28
		scaffold31534_8	2691	21	827	GTTACAGTCCCCGCAAGGGGCGCGAATTGTAGC	12	33
		scaffold18484_1	875	22	502	ATTTCAATCCACGCTCCCCGCACGGGGAGCGAC	7	33
		scaffold18484_1	875	23	168	ATTTCAATCCACGCTCCCCGCACGGGGAGCGACA	2	34
		scaffold21341_2	790	24	564	GTTTTAGAATTGTGTTATTTTAGATAGTAATGAAAC	8	36
		scaffold4623_35	2797	25	1813	ATTATATCATACCAAGCGATAACTGGGAACAACAAC	27	36
		scaffold22227_7	3273	26	456	GAGTTCCCCGCGTAAGCGGGGATGAACCG	7	29
		scaffold4770_11	26838	27	1186	ATTAGAGAATATAGAACCCCAGTAGGGGACGGAAAC	15	36
		scaffold6278_11	1312	28	292	GTCTCAATCGCTTATAGCAACGGTAAAC	4	28
		scaffold48190_2	1634	29	1432	GAAACACCTCTGCGTAGGCAGAGAAAAG	23	28
		scaffold16694_18	982	30	747	ATTTACATCCCACTATGTAACTATTAATTC	11	30
		scaffold45145_1	1186	31	281	ACACCCCGCAAGGGGACG	4	18
		scaffold34434_3	1700	32	301	GTTGCAATCTGCACGGGGCGTGTGGAGGCAAAGG	4	34
		scaffold9942_2_1	609	33	162	TTTAAAATCCAATATGGATAGATTTATAGA	2	30
		scaffold8822_1	604	34	172	TGGTTTGAGAACCTTGTAAATTATGATGGGTAAGAAACTT	2	40
		scaffold13757_1	931	35	210	GGATCACCCCCGCGTATGCGGGGAAAAGC	3	29
		scaffold111_4	54888	36	334	AGGTTCAACCCCGCCCGTGCGGGGAATAT	5	29
		scaffold111_4	54888	37	1554	AGGTTCAACCCCGCGTATGCGGGGAATAT	25	29
		scaffold12549_5	16322	38	1114	ATTTCTATCCACGCCCTCCGCGAGGAGGGCGAC	16	33
		scaffold16694_19	643	39	555	ATTTACATCCCACTATGTATCTATTAATTC	8	30
		scaffold5635_19	10587	40	301	GTTTGAGAGCTTTGTTAATTCAGAAGAGTATCAAAC	4	36
		scaffold5635_19	10587	41	497	GTTTGAGAGCTTTGTTAATTCAGAAGAGTATCAAAC	7	36
		scaffold33666_1	580	42	211	GGATCACCCCCGCGTATGCGGGGAAAAG	4	28
		scaffold18484_2	611	43	572	GGATCACCCCCGCGTATGCGGGGAAAAG	8	28
		scaffold31534_7	7853	44	298	ATTTCAATCCACGCTCCCCGCACGGGGAGCGAC	4	33
		scaffold27842_14	48715	45	2429	GTTACAGTCCCCGCAAGGGGCGCGAATTGTAGC	37	34
		scaffold27842_14	48715	46	4439	GTCACACCCTCACGGGTGTGTGAGTTGAAAT	68	31
		scaffold18738_1	9105	47	543	GTCACACCCTCACGGGTGTGTGAGTTGAAAT	7	31
		scaffold180_3	4953	48	164	GTTTTCGTCCCCTACCGGGGCATTCCTAATCTCAAT	2	37
		scaffold43115_1	62336	49	1219	ATTTACATTCCACTATGTATCTATTAATTCTC	18	32
		scaffold4623_36	1647	50	170	GTTTCAATCCACACACCCACGCAGGGTGTGAC	2	32
		scaffold4623_36	1647	51	955	AATTATATCATACCAAGCGATAACTGGGAACAACAACC	14	38
		scaffold4623_36	1647	52	167	ATTATATCATACCAAGCGATAACTGGGAACAACAAC	2	36
		scaffold44534_1	717	53	639	GAAACACCTCTGCGTAGGCAGAGAAAAG	10	28
		scaffold12549_3	1530	54	1245	ATTTCTATCCACGCCCTCCGCGAGGAGGGCGAC	18	28
		scaffold940_3	685	55	640	GTCGCTCCCCGTGCGGGGAGCGTGGATTGAAAT	9	33
		scaffold7064_10	1921	56	538	GTTCTCGTCCCCTTATCGGGGTTCTCTTATCTCAAT	7	33
		scaffold6623_3	820	57	274	GAGTTCCCCGCGTAAGCGGGGATGAACCG	4	36
		scaffold18484_4_1	958	58	907	ATTTCAATCCACGCTCCCCGCACGGGGAGCGAC	13	29
		scaffold600_75	1231	59	885	GTTTGAGAATGATGTAAAAACGTATGGTACTCAAGC	13	33
		scaffold48308_3	1458	60	203	TACAATCCCCGTAAGGGGGCGAA	3	36
		scaffold48308_3	1458	61	269	GTACCATCCCCGTAAGGGGGCGAAAAC	4	23
		scaffold6623_2	695	62	211	GAGTTCCCCGCGTAAGCGGGGATGAACCG	3	27
		scaffold9942_4	957	63	883	CTTTAAAATCCAATATGGATAGATTTATAG	13	29
NLF014	3	scaffold2977_1	643	1	163	GTTTCAATCCACACACCCACGCAGGGTGTGAC	2	30
		scaffold2977_2_1	1068	2	229	GTTTCAATCCACACACCCACGCAGGGTGTGACA	3	33
		scaffold2977_2_1	1068	3	358	GTTTCAATCCACACACCCACGCAGGGTGTGAC	5	32
NLF015	16	scaffold30677_1	1028	1	366	GTTTTACTACCTTATAGATTTACACTATTCTCAAAC	5	36
		scaffold28583_2	514	2	365	GTTTTGTTACCATTCAAAATAACATACTTCTAAAAC	5	36
		scaffold22859_1	1464	3	183	ATTGAAATATAAGAACCCCGTGGAGGGGACGAGAAC	2	36
		scaffold1004_1	984	4	424	GATAAATATCAACAGATACTGTACGAAAAC	6	30
		scaffold25292_2	59616	5	231	GTTTCAATCCACACACCCACGTAGGGTGTGAC	3	32
		scaffold15229_1	512	6	424	ATTTAACTTTAACAAGAGTTGTATTTGAAT	6	30
		scaffold25162_5	654	7	475	GTATTAATTGGACCTTGCGGAATTGAAAC	7	29
		scaffold24443_4	609	8	557	GATTAACAGTAACAAAAGTTGTTTTTGAAT	8	30
		scaffold2546_6	1476	9	170	CAGCTGGCAACCCACTTGCCTACGAGGATTGCAAC	2	35
		scaffold20964_3	12360	10	4603	GTCGCCCTCCTCGCGGAGGGCGTGGATAGAAAT	68	33
		scaffold12958_3	594	11	359	ATTCAAATACAACACTTGTTAAAGTTAAAT	5	30
		scaffold11891_14	4366	12	628	GTTTTATCACATTAAGAATTTACAAAGTACTAAAAC	9	36
		scaffold24638_1_1	636	13	492	GATTAACAGTAACAAAAGTTGTTTTTGAAT	7	30
		C367376_1	520	14	426	ATTTAACTTTAACAAGTGTTGTATTTGAAT	6	30
		scaffold1296_2	895	15	754	GTTGAATAGTAACATTAGATGTATTGAAAT	11	30
		scaffold30677_2	542	16	497	GTTTTACTACCTTATAGATTTACACTATTCTCAAAC	7	36
NLM001	4	scaffold31716_3	798	1	558	GAATTAATAGATACATAGTGGAATGTAAAT	8	30
		scaffold29232_2	729	2	299	AAGTTTGAGAGTACTGTTAATACGTAAGATTATCAAAC	4	38
		scaffold43563_1	1036	3	300	ATTTCAATCCACGCTCCCGCGAGGGGAGCGAC	4	32
		scaffold37_22	57318	4	821	GTATAGATTTAACCAGAATGGAATGTAAAG	12	30
NLM002	21	scaffold28151_1	2479	1	553	GTTCTAATCGTACCTTTATGGAATTGAAAT	8	30
		scaffold4282_6	639	2	577	GGTTCATCCCCGCTCACGCGGGGAATAC	9	28
		scaffold27398_3	1025	3	432	GTGGTCAAAGTCATTGATCTGACAGGCATCTGAAAC	6	36
		C338028_1	721	4	677	ATTTCAATTCCATAAAGGTACGATTAGAAC	10	30
		scaffold27705_1	7853	5	362	CTTGTAACTACCCTTCATTTCCATGTCACATACAAG	5	36
		scaffold28339_1	100763	6	873	GTCTATATGACTAAGTAATTTCTACTATGTGTAGAT	13	36
		scaffold27105_2	717	7	394	GGAAACACCTCTGCGTAGGCAGAGAAAAG	6	29
		C360508_1	6252	8	235	GTCTATACGGACTTGATAATTTCTACTATCGTAGAT	3	36
		C360508_1	6252	9	237	TAGTCTATACGGACTTGATAATTTCTACTATCGTAGATT	3	39
		C360508_1	6252	10	1944	GTCTATACGGACTTGATAATTTCTACTATCGTAGAT	29	36
		scaffold19440_1	569	11	432	GTTTCAGATGCCTGTCAGATCAATGACTTTGACCAC	6	36
		scaffold16370_1	18883	12	1984	GTTCTAATCGTACCTTTATGGAATTGAAAT	30	30
		scaffold23913_2	2686	13	1074	ATTTCAATTCCATAAAGGTACGATTAGAAC	16	30
		scaffold27398_1	859	14	697	GTGGTCAAAGTCATTGATCTGACAGGCATCTGAAAC	10	36
		scaffold778_8	1749	15	1680	GAAACACCTCTGCGTAGGCAGAGAAAAG	27	28
		scaffold27105_1	1747	16	1679	GAAACACCTCTGCGTAGGCAGAGAAAAG	27	28
		scaffold11190_2	841	17	516	AATGTCTCCACGCACGTGGAGATGAACC	8	28
		scaffold11190_2	841	18	151	AAAATGTCTCCACGCACGTGGAGATGAACC	2	30
		scaffold28207_2	80057	19	366	GTTGGTTTTATCATTGTTTTGAATGGTATATCCAAC	5	36
		scaffold1299_17	15929	20	168	TGTTCCACGTGAAACAT	3	17
		scaffold6958_2	1215	21	133	ATCACCAATATTGAAAA	2	17
NLM003	2	scaffold12040_1	596	1	395	CGGTTTATCCCCGCTGGCGCGGGGAACAC	6	29
		scaffold27242_1	579	2	294	GTTTCAATTCTACCTTAGTTCAATTAAAAG	4	30
NLM004	36	scaffold11615_6	900	1	169	AGTTTGAGTACCATACATTTTTACATCATTCTCAAAC	2	37
		scaffold11615_6	900	2	298	GTTTGAGTACCATACATTTTTACATCATTCTCAAAC	4	36
		scaffold35880_1	21434	3	1354	GTTTGAGAATGATGTAAAAATGTATGGTACTCAAGC	20	36
		scaffold52174_2	3221	4	229	GTCACACCCTTCGTGGGTGTGTGGATTGAAAC	3	32
		scaffold36023_11	69219	5	2583	GTATAGATTTAACCAGAATGGAATGTAAAG	39	30
		scaffold33452_13	765	6	384	TTTTCGTCCCCTCACGGGGATTTCTCTTTTTCTAT	5	35
		scaffold38600_1	3628	7	2142	GTTGAATATTGTTCTTATAAAGGATTAACGC	31	31
		scaffold961_2	1284	8	1253	GTTTTCGTCCCCTCACGGGGATTTCTCTTTTTCTAT	17	36
		scaffold18585_3	766	9	240	GCGTTAATCCTTAATAAGTATGATATCTAAC	3	31
		scaffold34222_3	2780	10	956	GCTGTAGTTCCCGGTTATTACTTGGTATGTTATAAT	14	36
		scaffold43863_1	11977	11	856	GTACGAGACCATCGTCCACTACAATAAGGATTAAGAC	11	37
		scaffold44261_7	1321	12	188	GTGTCAATGCCCTTTAACGGGCTTACTCCATTTCTACC	2	38
		scaffold45413_4	1066	13	260	GTAGAAATGGAGAAAGCCCGATAGAGAGCATTGACACA	3	38
		C662119_1	961	14	758	GTTTCAATCCACACACCCACGAAGGGTGTGAC	11	32
		scaffold24721_5	627	15	524	GTAGAAAGATAGAAACCCCGAAAAGGGGACGAGAAT	7	36
		C664431_1	1019	16	886	GTTTCAATCCACACACCCACGAAGGGTGTGAC	13	32
		scaffold37260_1	929	17	878	GATTTAATAGATACATAGTGGAATGTAAAT	13	30
		scaffold53659_1	67146	18	431	GTTTTAGTACCTGGAAGAATTGAGTCATCATAAAAC	6	36
		scaffold15116_3	624	19	524	TTCTCGTCCCCTTTTCGGGGTTTCTATCTTTCTAC	34	35
		scaffold4985_4	2818	20	626	CTTTACATCCCATTATGTTCCTATTAAATC	9	30
		scaffold4985_4	2818	21	358	CTTTACATCCCATTATGTTCCTATTAAATC	5	30
		scaffold4985_4	2818	22	228	CTTTACATCCCATTATGTTCCTATTAAATC	3	30
		scaffold48727_4	1230	23	1145	ATTTAAATACATCTCATGTTAAAGTTAAAC	17	30
		scaffold54558_1	8667	24	234	GGCTAATAAGCCATTTTAATTTCTACTATTGTAGAT	3	36
		scaffold54558_1	8667	25	750	GGCTAATAAGCCATTTTAATTTCTACTATTGTAGAT	11	36
		scaffold51926_3	894	26	679	GATTTAATAGATACATAGTGGAATGTAAAT	10	30
		scaffold7753_5	3578	27	562	GTTTCAATCCACGCACCCACGAGGGGTGCGAC	8	32
		scaffold51364_1	2988	28	493	ATTTCAATCCACGCTCCTACAAGAGGAGCGAC	7	32
		scaffold40866_3	4422	29	1610	GTCGGACATTACCTATGAGGAATTGATAC	23	29
		scaffold54551_1	1876	30	752	ATTTACATTCCACTATGTATCTATTAAATC	11	30
		scaffold40858_1	577	31	495	GTTGTAATTCCCTGTTATCACTTGGTATGGTATAAT	7	36
		scaffold1555_2	5886	32	184	CTGCTGGTGCCTCTGAAGCTGCTGGTGCTTCTGA	2	34
		scaffold31456_1_1	1810	33	291	ATTAAAGTAGAACCATATTGGAATGTAAAT	4	30
		scaffold31456_1_1	1810	34	563	ATTAAAGTAGAACCATATTGGAATGTAAAT	8	30
		scaffold52737_1	15676	35	184	GTCTTAATCCTTATTGTAGTGGAAGATGGTCTCGTACCTA	2	40
		scaffold52737_1	15676	36	1278	GTCTTAATCCTTATTGTAGTGGACGATGGTCTCGTAC	17	37
NLM005	3	scaffold15207_3	711	1	613	GTTAAACAGTAACATAGGATGTTTTGAAAT	9	30
		scaffold21707_2	2803	2	558	GTTTCAATTCTACCTTAGTTCAATTAAAAG	8	30
		scaffold19985_1	10040	3	2459	ATTTACATCCCACTATGTATCTATTAATTC	37	30
NLM006	34	scaffold37475_1	19722	1	815	ATTTAACTTTAACAAGTGTTGTATTTGAAT	12	30
		scaffold4634_9	779	2	162	ATCTACAATAGTAGAAATTATATAGGGTTATTAAAC	2	36
		scaffold41693_4	1020	3	915	ATTTCTATCCACGCCCTCCGCGAGGAGGGCGAC	13	33
		scaffold46932_2	12476	4	1651	GTCTTAATCCTTATTGTAGTGGACGATGGTCTCGTAC	22	37
		scaffold422_5	10452	5	306	GTGGGCGCTGACGGATTCGAACCGCCGACCCTCTGCTTGTAAGGCAGATGCTCTAAACCA	2	60
		scaffold5655_3	3587	6	1345	ATTTAACTTTAACAAGTGTTGTATTTGAAT	20	30
		scaffold53104_2	3527	7	318	TAGGTTATAATTATGG	5	16
		C681229_1	874	8	755	GATTAATAGAAACAAGAGTTGTATTTGAAT	11	30
		scaffold19112_1	5545	9	1540	GTTGGATATACCTTTCATTTCAAGATGATAATCACC	23	36
		C687653_1	962	10	810	ATTCAAATACAACACTTGTTAAAGTTAAAT	12	30
		scaffold39458_1	500	11	300	GTCGCCCTCCTCGCGGAGGGCGTGGATAGAAAT	4	33
		scaffold44929_1	1883	12	248	CTTTTGTACACCCTCAGGGATTCGAACCCTGGACCCACTGATTAAGAGTCAGTTGCTC	2	58
		C708695_1	1461	13	1278	ATTCAAATACAACTCTTGTTAAAGTTAAAT	19	30
		scaffold50939_4	2291	14	229	GATTAATAATAACATAAGATGTATTTGAAT	3	30
		C732644_1	6970	15	357	GTCTATATGACAAAGTAATTTCTACTATGTGTAGAT	5	36
		scaffold42469_2	2666	16	1654	GTTCTAATCGCACCTTTATGGAATTGAAAT	25	30
		scaffold13413_2	2211	17	1526	GTCGCTCTCCTCGCGGAGGGCGTGGATAGAAAT	22	33
		scaffold52712_1	1087	18	299	GTTTGAGTACCATTGAAGATTACACTACTCTCAAAC	4	36
		C629657_1	519	19	493	ATTTAACTTTAACAAGAGTTGTATTTGAAT	7	30
		scaffold16938_1	4707	20	1069	GTCTTAATCCTTGTTGTAGTGGAAGATGGTCTCGTAC	14	37
		scaffold1760_8	5099	21	288	AATCTACAACAGTAGAAATTATTCTATATTACTTAAC	4	37
		scaffold2223_8	1712	22	432	GTTTTACTACCTTATAGATTTACACTATTCTCAAAC	6	36
		scaffold21934_2	2694	23	441	ATTTCTATCCACGCCCTCCGCGAGGAGGGCGAC	6	33
		scaffold11333_11	7485	24	232	ATTTCAATCCACGCTCCCACGAGAGGAGCGAC	3	32
		scaffold11333_10	2746	25	493	ATTTCAATCCACGCTCCCACGAGAGGAGCGAC	7	32
		scaffold38281_2	12467	26	231	GATAAATATCAACAGATACTGTACGAAAACTT	3	32
		scaffold26710_2	8244	27	230	GTATTCGTACAGCATCTGTTAATGTTTATC	3	30
		scaffold46932_1	12156	28	1497	GTCTTAATCCTTGTTGTAGTGGAAGATGGTCTCGTAC	20	37
		scaffold21934_1	4297	29	1456	ATTTCTATCCACGCCCTCCGCGAGGAGGGCGAC	21	33
		scaffold21934_1	4297	30	1020	ATTTCTATCCACGCCCTCCGCGAGGAGGGCGAC	15	33
		scaffold21934_1	4297	31	371	ATTTCTATCCACGCCCTCCGCGAGGAGGGCGAC	5	33
		scaffold31614_1	828	32	431	GTTTGAGTACCATTGAAGATTACACTACTCTCAAAC	6	36
		scaffold41693_2	727	33	508	ATTTCTATCCACGCCCTCCGCGAGGAGGGCGAC	7	33
		scaffold46610_2	2070	34	1998	ATTCAAATACAACACTTGTTAAAGTTAAAT	30	30
NLM007	21	scaffold767_2	3020	1	2797	GTCGCCCTCCTCGCGGAGGGCGTGGATAGAAAT	41	33
		scaffold20593_3	48671	2	3395	GTTTCAATCCACGTACCTATATAAGGTACGAC	51	32
		scaffold20593_3	48671	3	3069	GTTTCAATCCACGCATCTGTAAAAGATGCGAC	38	32
		scaffold20593_3	48671	4	562	GTTTCAATCCACGCATCTGTAAAAGATGCGAC	8	32
		scaffold11430_3	4778	5	429	GTCACTCCCTTCGCGGGAGTGTGGATTGAAAT	6	32
		scaffold802_1	106978	6	365	ATTTTAGTAACTGGAAGATTTGAGTTAGTGTAAAAC	5	36
		scaffold20094_1	540	7	356	ATTTACATTTCACTATGAACTAATTATAAC	5	30
		C322760_1	664	8	598	ATGTAGATGTATTCCAGTATAATAAGGATTAAGAC	8	35
		scaffold22025_1	97115	9	1789	GATAAACTTTAACATGAGATGTATTGAAAT	27	30
		scaffold23909_1	2485	10	2070	ATTTCTATCCACGCCCTCCGCGAGGAGGGCGAC	30	33
		scaffold5048_1	7966	11	388	GATCACTGCCGCATAGGCAGCTTAGAAA	6	28
		C315322_1	579	12	508	GATCACTGCCGCATAGGCAGCTTAGAAA	8	28
		scaffold5121_6	6471	13	4720	GATCACTGCCGCATAGGCAGCTTAGAAA	78	28
		C321134_1	643	14	628	GATCACTGCCGCATAGGCAGCTTAGAAA	10	28
		scaffold7437_3	762	15	300	GTTTGAGAATGATGTAAAAACGTATGGTACTCAAAC	4	36
		scaffold23066_4	33135	16	252	CTTTTGTACACCCTCAGGGATTCGAACCCTGGACCCACTGATTAAGAGTCAGTTGCTCTACCA	2	63
		scaffold26311_2	29992	17	699	GTTTTGTTACCATTCAAAATAACATTGTTCTAAAAC	10	36
		scaffold16510_15	1633	18	764	GAGTTCCCCGCGTAAGCGGGGATGAACCG	12	29
		scaffold23910_1	2717	19	2395	ATTTCTATCCACGCCCTCCGCGAGGAGGGCGAC	35	33
		scaffold6646_10	10107	20	231	CTTTACATTCCAATATGGTTCTACTTTAAT	3	30
		scaffold16510_14	2823	21	457	GAGTTCCCCGCGTAAGCGGGGATGAACCG	7	29
NLM008	10	scaffold148_3	18501	1	825	TTTCAATCCACGCTCCTACAAGAGGAGCGAC	12	31
		scaffold91_1	36889	2	1090	GTTTCAATCCACACACCCACGCAGGGTGTGAC	16	32
		scaffold44130_1	17487	3	1205	GTTCTAATTGTACCTTTATGGAATTGAAAT	18	30
		>scaffold86_1	1018	4	686	ATTTCAATCCACACTTCCGCAAGGGAAGTGAC	10	32
		scaffold43578_1	5255	5	3689	GTTCTAATTGTACCTTTATGGAATTGAAAT	56	30
		C587208_1	686	6	682	ATTTCAATTCCATAAAGGTACAATTAGAAC	10	30
		scaffold27182_1	1941	7	361	GTCACTTCCCTTGCGGAAGTGTGGATTGAAAT	5	32
		scaffold35909_1	9609	8	706	GTCACACCTCATGTAGGTGTGTGGATTGAAAC	10	32
		scaffold6805_7	22888	9	218	ACGCATCCGAAGTTTCGAAGAAACTTCTAAGTGACTACGAAGTAGTCATATTATACCATAT	2	61
		scaffold45456_2	594	10	508	TTTCTAAGCTGCCTATGCGGCAGTGATC	8	28
NLM009	11	scaffold9_1	6777	1	258	GTCTTAATCCTTATTGTAGTGGACAATGGTCTCATAC	3	37
		scaffold11844_2	19638	2	628	GTTTTACTACCTTATAGATTTACACTATTCTCAAAC	9	36
		scaffold8_13	1222	3	1170	GATCACTGCCGCATAGGCAGCTTAGAAA	19	28
		scaffold622_1	34234	4		TTTATCTACAATAGTAGAAATTATATAGGGTTATTAAAC	2	39
		scaffold7671_3	2906	5	389	TACAATCCCCGTAAGGGGGCGAAAAC	6	26
		scaffold7652_3	1015	6	360	GTTTCAATCCACACACCCACGCAGGGTGTGAC	5	32
		scaffold8_12	3237	7	213	ATTGATCACTGCCGCATAGGCAGCTTAGAAAAA	3	33
		scaffold8_12	3237	8	2136	GATCACTGCCGCATAGGCAGCTTAGAAA	35	28
		C228450_1	8711	9	178	TCTTAATCCTTATTGTAGTGGAAGATGGTCTCG	2	33
		scaffold7671_2	11039	10	223	TCCCCGCAAGGGGACGGAAAC	3	21
		scaffold11099_9	1319	11	165	TAGTCACACCCTGCGTGGGTGTGTGGATTGAAACA	2	35
NLM010	26	scaffold18349_3	8810	1	185	TTATTTTGAATTTAAAATGGAACA	3	35
		scaffold93_1	2828	2	234	GTTTTACTACCCTATAAAATTACACTACTCTCAAAC	3	36
		scaffold93_1	2828	3	1093	GTTTTACTACCCTATAAAATTACACTACTCTCAAAC	16	36
		scaffold3926_12	2128	4	1187	GGATCACCCCCGCGTGGGCGGGGAAAAG	19	28
		scaffold6438_7	1085	5	355	GTTTCAATACTACTTAGTTCTATTAAAAG	5	29
		C563549_1	3961	6	295	GTCACACCCTACGTGGGTGTGTGGATTGAAAC	4	32
		scaffold11897_3	539	7	436	ATTTCAATCCACTCCCTCCGCATGGAGGGAGAC	6	33
		scaffold3926_11	4010	8	394	GGATCACCCCCGCGTGGGCGGGGAAAAG	6	28
		scaffold30220_11	911	9	830	ATTTCAATCCACGCTCCCGCGAGGGGAGCGAC	12	32
		scaffold6454_6	828	10	300	ATTATACCACTACGAGAGAAAACAGGGAACTACGAC	4	36
		scaffold10853_2	860	11	162	TCTTTTAATTGAACTAAGGTAGAATTGAAAC	2	31
		scaffold23709_3	16000	12	578	GGATCACCCCCGCGTATGCGGGGAAAAG	9	28
		scaffold30220_9	3513	13	962	ATTTCAATCCACGCTCCCGCGAGGGGAGCGAC	14	32
		scaffold39839_2	97951	14	300	GTTTGAGAGTACTGTTAAAACAAAAGGTTATCAAAC	4	36
		scaffold11897_6	1306	15	1251	ATTTCAATCCACTCCCTCCGCATGGAGGGAGAC	18	33
		scaffold26277_1	1824	16	899	ATTTCAATCCACGCTCCCGCGAGGGGAGCGAC	13	32
		scaffold9737_12	48906	17	893	GTTTCAATCCACGCACCCACACGGGGTGCGAC	13	32
		scaffold33959_1	93544	18	3366	ATTTACATCCCACTATGTAACTATTAATT	51	29
		scaffold33959_1	93544	19	4240	ATTTACATCCCACTATGTATCTATTAATTC	64	30
		scaffold39413_1	1408	20	237	TATTTCAATCCACTCCCTCCGCATGGAGGGAGACCG	3	36
		scaffold39413_1	1408	21	916	ATTTCAATCCACTCCCTCCGCATGGAGGGAGAC	13	33
		scaffold1727_29	11168	22	621	ATTGAGATAAGAGAACCCCGATAAGGGGACGAGAAC	8	36
		scaffold1727_29	11168	23	182	ATTGAGATATAAGAACCCCGTTGAGGGGACGAGAAC	2	36
		scaffold4899_1	9869	24	564	GTTTTAGACTAGTGCAAATTCGCACTAGTGTAGTAG	8	36
		scaffold212_10	119566	25	1475	CTTTACATTCCATTCTGGTTAAATCTATAC	22	30
		scaffold28345_6	37486	26	7880	ATTTCAACTCACACGCTCACGTGGAGCGTGAC	119	32
NLM015	2	scaffold12955_3	2075	1	160	ATTTCAATCCACGCTCCCTCACGGGAGCGAC	2	31
		scaffold26572_1	10043	2	624	GTCACACCCTGCGTGGGTGTGTGGATTGAAAC	9	32
NLM016	9	scaffold135_4	3058	1	366	ATTATAACATACCAAGAAAAATTAGGGAACTACAAT	5	36
		scaffold86_2	16463	2	5272	GTTTTAATCGGACCTTCATGGAATTGAAAC	80	30
		scaffold86_2	16463	3	484	TTTAATCGGACCTTCATGGAATTGAAAC	7	28
		scaffold18961_1	5648	4	1140	ATTTCAATTCCATAAAGGTACAATTAGAAC	17	30
		scaffold18961_1	5648	5	1060	ATTTCAATTCCATAAAGGTGC	16	21
		scaffold18961_1	5648	6	1918	ATTTCAATTCCATAAAGGTGCGATTAGAAC	29	30
		scaffold208_1	4720	7	302	GTCTATAAGGACTTGATAATTTCTACTATCGTAGAT	4	36
		scaffold53_1	6323	8	5311	ATTTCAATTCCATAAAGGTACGATTAAAAC	81	30
		scaffold15871_2	897	9	165	ATTTCAACTTATCCCCGCAAGGGGACGGAAACG	2	33
NLM017	14	scaffold13678_15	3195	1	429	GTTTCAATCCACGCACCCACACGGGGTGCGAC	6	32
		scaffold27466_1	806	2	163	GTTTCAATCCACACACCCACGCAGGGTGTGAC	2	32
		scaffold7827_16	1402	3	613	GATAAAGAGTAACATGGGATGTATTGAAAC	9	30
		scaffold18221_1	1559	4	746	GTTTCAATACATCCCATGTTACTCTTTATC	11	30
		scaffold12_3	728	5	697	ATTTCAATCCACGCTCCCACGAGGGGAGCGAC	10	32
		scaffold12_1	12756	6	365	ATTTCAATCCACGCTCCCACGAGGGGAGCGAC	5	32
		scaffold13678_14	2307	7	169	GTTTCAATCCACGCACCCACACGGGGTGCGACA	2	33
		scaffold33513_1	2085	8	670	GTTTCAATTCCGCAAGGTCCAATTAATAC	10	29
		scaffold38134_2	14752	9	230	ATCTACACTAGTAGAAATTCTTTCTTATTATTTAA	3	35
		scaffold115_1	894	10	557	GTCACTCCCCTTGCGGGAGTGTGGATTGAAAT	8	32
		scaffold33386_1	690	11	294	GTCGCTCCCCTCGTGGGAGCGTGGATTGAAAT	4	32
		scaffold36130_1	648	12	560	GTCACTCCCCTTGCGGGAGTGTGGATTGAAAT	8	32
		scaffold18221_2	1317	13	1270	GTTTCAATACATCCCATGTTACTCTTTATC	19	30
		scaffold27466_2	2778	14	358	GTTTCAATCCACACACCCACGCAGGGTGTGAC	5	32
NLM021	38	scaffold31113_6	1325	1	989	GATCACTGCCGCATAGGCAGCTTAGAAA	16	28
[truncated: 1,171 more rows]
