# Supplementary material for: Computational prediction of CRISPR cassettes in gut metagenome samples from Chinese type-2 diabetic patients and healthy controls
Source: BMC Syst Biol. 2016 Jan 11;10(Suppl 1):5. doi: 10.1186/s12918-015-0248-x (PMC4895601; doi:10.1186/s12918-015-0248-x)
Supplement: Additional file 3: — A: BLASTClust results. Table S4A includes the collection of unique repeat sequences and Table S4B the results of BLASTClust alignment. (XLSX 60 kb) [file 12918_2015_248_MOESM3_ESM.xlsx]

## Sheet: A. Unique Repeats
Supplementary Table 3. BLASTClust results (A) Unique Repeats
Repeat ID	Unique consensus sequences:	T2D? (Y/N) (B means the cluster has both T2D and control contigs)	Number of repeats in the cluster
Cluster 19B	GTCGCACTCCGCAAGGAGTGCGTGGATTGAAAC	Y	8
Cluster 28A	ATTAGAAGATAGAGAACCCCAGTAGGGGACGGAAAC	Y	7
Cluster 52A	ATTTCAATCCACGCTCCCCATGCGGGGAGCGA	Y	6
Cluster 19A	GTTTCAATCCACGCACTCCTTGCGGAGTGCGAC	Y	5
Cluster 38A	GTCGCACCCCACTGGGGTGCGTGGATTGAAAT	Y	5
Cluster 31A	GTCTTAATCCTTATTCTACTGGAAGTAACTCAAAT	Y	4
Cluster 48A	GTTTCCGTCCCCTTGCGGGGTGTGGGTTGTTTC	Y	4
Cluster 71A	ATTTCTACTCACACATCCCGTGTGGGATGTGAC	Y	4
Cluster 76B	GTCGCTCCCCCTCGTGGGGAGCGTGGATTGAAA	Y	4
Cluster 33A	GTTTCAATCCACGCACCCACGCAGGGTGCGAC	Y	3
Cluster 50A	GTCGAGGCTCGCGAGAGCCTTGTGGATTGAAAT	Y	3
Cluster 86A	GGTCTTAACCTAATTGATTTAACATCCTTCTGAAAC	Y	3
Cluster 94A	GTTTGAGAATGATGTAAAGATATATGGTATTCAAAC	Y	3
Cluster 97A	GTTTTGTTACCATAAGGATTTTTGCTAGAACAGAAC	Y	3
Cluster 105A	GTTGGATTACCAGTCAGAACGACACTGCTCCAAAAC	Y	3
Cluster 106A	GTTTTATGATGACTCAATTCTTTCAGGTACTAAAAC	Y	3
Cluster 107A	GTTTTAAGATACTGATAATTTTTGATAATGTCCAAC	Y	3
Cluster 108A	ATTTCTACTCACACGCCCGCGAGGGGCGTGAC	Y	3
Cluster 109A	GTTTTCGTCCCCATGTTTGGGGATTCTTTTTTCAC	Y	3
Cluster 115A	GTTGCAATCCTCGTAGGCAAGTGGGTTGCCAG	Y	3
Cluster 116A	GTCTCCGCTAGCGATGGCGGAGTGGATTGAAAT	Y	3
Cluster 117A	ATTTCAATCCACACATCCGTGAAGGATGTGAC	Y	3
Cluster 119A	ATTTAAATCCACTAGCTCATATAGAGCTAGAC	Y	3
Cluster 121A	GTCGCACCCTACGCGGGTGCGTGAATTGAAAC	Y	3
Cluster 125A	GTTTCAATCCACGCGCCCGCGTGGGGCGCGAC	Y	3
Cluster 45A	GCTTCAATACTACATTCTTCTAACAACTACTGAAAC	Y	2
Cluster 49A	ATTTCAATCCACCCGCCCCTTGCGGGGCGGGAC	Y	2
Cluster 69B	GTTTTAGAAGTATGTTATTTTGAATGGTAACAAAAC	Y	2
Cluster 70B	ATCTACACATAGTAGAAATTACTTAGTCATATAGAC	Y	2
Cluster 76A	GTCGCTCCCCCTCGTGGGGAGCGTGGATTGAAAC	Y	2
Cluster 77A	GATCAGGCTCTCGCGAGCCTGCGGATTGAAAC	Y	2
Cluster 83A	GTCTTAATCCTTGTTGTAGTGGACGATGGTCTCGTAC	Y	2
Cluster 95A	GTTTCAGATGCCTGTCAGATCAAAGACTTAGACCAC	Y	2
Cluster 98A	GTTTGAGAGATATGTAAATTCAAAGGATAATCAAAC	Y	2
Cluster 113A	GATAAGAACCATAATCCCCGCAAGGGGACGGAAAC	Y	2
Cluster 114A	ATTTCAATCCACGCGCCCCTTGCGGGGCGCGAC	Y	2
Cluster 118A	GTCACACCCTGTATGGGTGTGTGGATTGAAAC	Y	2
Cluster 123A	GTTTCCGTCCCCTCGCGGGGATAAGTTGTGTC	Y	2
1	ATTCAAAAACAACCTTTGTTACTGTTAATC	Y
2	ATTTCAATCCATGCAATCCGGTAGATTGCATC	Y
3	ATTTAACTTTAACAAGTGTTGTATTTGAAT	Y
4	ATTCAAATACAACACTTGTTAAAGTTAAATT	Y
5	ATTCAAATACAACACTTGTTAAAGTTAAAT	Y
6	GTTCAAATACAACACTTGTTAAAGTTAAAT	Y
7	GATAAATATCAACAGATGCTGTACGAA	Y
10	GTTGAATAGTAACATTAGATGTATTGAAAT	Y
11	GTTGAATAGTAACATTAGATGTATTGAAATAT--C	Y
13	TTGTTTCAATCCACACACCCACGCAGGGTGTGACGTC	Y
14	GTTATTGCCCTCTATATCGGGCTATTTTCAC	Y
15	GTATTAATTGTACCTTATGGAATTGAAAT	Y
16	GGATCACCCCCGCGTGGGCGGGGAAAAG	Y
17	CTTTTCCCCGCCCACGCGGGGGTGATCC	Y
18	GATATACATTACCTATAAGGAATTGACAC	Y
19	GATGTATCTTACCCGC	Y
20	CTTTACATTCCATTCTGGTTAAATCTATAC	Y
21	GTCGCACCCTACGTGGGTGCGTGGATTGAAAC	Y
22	GTTTAAATACCAATCTACTTGGTTTTAGTC	Y
23	GATTAACATTAACATGAGATGTATTGAAAT	Y
24	CGATTAACATTAACATGAGATGTATTGAAAT	Y
26	ATGTCGCACCCTCACGGGTGCGTGGATTGAAAC	Y
27	GTCGCACTCTCACGAGTGCGTGGATTGAAAC	Y
28	AAGTCGCACTCTCACGAGTGCGTGGATTGAAAC	Y
29	ATTTCAATTCCATAAAGGTACAATTAGAAC	Y
32	GTTTCAATCCACGCACCCACACGGGGTGCGAC	Y
33	GAGATTAACATTAACATGAGATGTATTGAAATT	Y
34	ACTTTTCCCCGCATAGGCGGGGGTGATCCTG	Y
35	CTTTTCCCCGCATAGGCGGGGGTGATCC	Y
36	GTCTTTTCCCCGCATAGGCGGGGGTGATCCC	Y
38	TTTAAATTCCATTATGATTCTATTAATTCT	Y
39	ATTTAAATTCCATTATGATTCTATTAATTC	Y
41	ATTTCAATACATCTCATGTTAATGTTAATC	Y
42	GTCGGACATTACCTATGAGGAATTGACAC	Y
43	TGTCGGACATTACCTATGAGGAATTGACAC	Y
44	ATATTCCCCGCATACGCGGGGTTGAACC	Y
45	ATATTCCCCGCATACGCGGGGTTGAACCT	Y
46	ATTCAAATACAACTCTTGTTTCTATTAATC	Y
47	GAAACAACTTACACCCCGCAAGGGGACG	Y
49	CTACTACACTGGTGCAAATTTGCACTAGTCTAAAAC	Y
51	GTTGCAACTTACGCATAGGTGTAAAATACGAG	Y
52	ATTTACATCCCACTATGTATCTATTAATTC	Y
56	TAGTCACACCCTGCGTGGGTGTGTGGATTGAAACA	Y
57	GCTGTCGGACATTACCTATGAGGAATTGACACA	Y
58	CACATTTAAATTCCATTATGATTCTATTAATTC	Y
60	ATTTACATCCCACTATGTAACTATTAATTC	Y
61	GATAAATATCAACAGGTGCTGTACGAAAAC	Y
62	ATTCAAATACAACTCTTGTTAAAGTTAAAT	Y
63	GCGTTAATCCTTAATAAGTATGATATCTAAC	Y
64	TGTTCCATTTTAAATTCAAAATA	Y
66	ACCTACTACACTAGTGCGAATTTGTACTAGTCTAAAAC	Y
67	GTCGCCCTCTTTACGAGGGCGTGGATTGAAAT	Y
68	ATTTCAATCCACGTACCCCGTGCGGGGTGCGAC	Y
69	GGATCACCCCCGCCTATGCGGGGAAAAG	Y
73	ATTTCAAAACATCCTATGTTACTGTTTAAC	Y
74	ATTTCAATACATCTCATGTTACGGTTTATC	Y
77	TCCACCTACGGAGAGAGACGG	Y
78	TTTATACAATATATTTATATATCATAAACA	Y
79	GTTAACTGCCGCATAGGCAGCTTAGAAA	Y
80	GTTTCAATACATCCCATGTTAATGTTTATC	Y
81	TTTTCAACTCACGACCTCTCGTGGAGGTCGAC	Y
82	GATAAACTTTAACATGAGATGTTTTGAAAT	Y
84	GTGTCAATTCCTCATAGGTAATGTAAAAC	Y
85	TCACCACCTTCACGGTTGTAAG	Y
86	AAGGTTTCAATCCACACACCCACGCAGGGTGTGAC	Y
87	GAGTTCCCCGCGCCAGCGGGGATAAACCG	Y
88	GTGTTCCCCGCGCCAGCGGGGATAAACCG	Y
90	GTTTCAATCCACACACCCACGCAGGGTGTGACTA	Y
91	TAATAAATAATGGTTTAATAACAG	Y
92	ATTGAATATCAACTGATAAGTTTTTAAAT	Y
93	ATTTAAAAACTTCAAAGTTACTGTTATAC	Y
94	GTCACTCCCTTCGCGGGAGTGTGGATTGAAATT	Y
95	TTTAAAAACTTATCAAGTTACTAGTCAAT	Y
96	ATTTAAAAACTACTCAGTTAATATTCAAC	Y
98	GTTTCAATCCACACACCCACGCAGGGTGTGACG	Y
99	GTTTCAATCCACACACCCACGCAGGGTGTGACT	Y
100	CCCCCCTCGCGGGGGGCGTGGATTGAAAT	Y
101	GTTTGCCCCGCATGCGCGGGGATGATCCG	Y
102	GTGCTCCCCGCGTATGCGGGGATGATCCC	Y
103	CAAGTTTGCCCCGCACGCGCGGGGATGATCCG	Y
104	GTTTCAATCCACACACCCACGCAGGGTGTGACA	Y
106	GTGCTCCCCGCGTATGCGGGGATGATCC	Y
109	GTTTCAATCCACGCACTCGTGAGAGTGCGAC	Y
110	ATTTCAATCCACACCTTCCTTGCGGAAGGCGAC	Y
111	GTTTGCCCCGCATGCGCGGGGATGATCCG	Y
112	CGGTTTATCCCCGCTGGCGCGGGGAACTC	Y
113	GCTAGATGTTACAGATTGAGAT	Y
114	GTTTCAATTCACGCACCCGTGTGGGTGCGAC	Y
115	TAATATTTCAATCCACACCTTCCTTGCGGAAGGCGACAC	Y
119	TGTTTCAATCCACACACCCACGCAGGGTGTGAC	Y
120	ATTTCAACCCACGCGCCCCTTGCGGGGCGCGAC	Y
124	AGTCACACCCTGCGTGGGTGTGTGGATTGAAAC	Y
125	TTTCTAAACTGCCTATGCGGCAGTGAAC	Y
126	GTTACCGTCCCCTTACGGGGATAAGTTGTAAT	Y
128	AATCGACTTATCCTACGTCCCCTTGCGGGGTGTGAT	Y
131	CTACTACACTGGTGCGAATTTGCACTAGTCTAAAAC	Y
133	CGGTTTATCCCCGCTGGCGCGGGGAACAC	Y
134	ATTTCAATCCACTCTCCCTATACAGGGAGAGAC	Y
135	CTTCAGTTGTTACTACAGTAGAATTTAAA	Y
137	AGTAAATATACAACTCTTGTTTTTATTTATC	Y
139	ATTTCAATACATCTTATGTTGTTATTAAAC	Y
140	CTATAAATCTATCCATACTGGATTTTAAAT	Y
141	GTTTGAGAATAGTGTAATTTCATAAGGTAGTAAAAC	Y
143	GTGTTTGAGAATAGTGTAATTTCATAAGGTAGTAAAAC	Y
144	ATTTAGATCCACAAGCTCCGCGAAAGAGCTTGAC	Y
146	AATTTCAATACATCTTATGTTGTTATTAAACAG	Y
147	GTTGTAGTTCCCTGATATTTCTCGCTAAGGTATAAT	Y
148	GTATTAATAGAAACATATTGGAATGTAAAT	Y
151	GATAAACAAAAACAAGAGTTGTATTGAAATA	Y
152	TGGGGATGGGTTGGTTC	Y
155	CTTTACATTCCAATATGGTTCTACTTTAAT	Y
156	ATTTCTAAATTAATCCCCAGTACGGGGACGGAAAC	Y
159	CTTCAGTTGTTACTACAGTAGAATTTAAAA	Y
161	GTCGTTCCCTGCAATGGGAACGTGGATTGAAAT	Y
162	GTCTAGCCTCCCTGAGGCTAGTGGATTTAAAT	Y
163	GTCTAGCCTCTCCTGAGGCTAGTGGATCTAAAT	Y
168	ATTTCAATCCACACTCCCCTTGCGGGGAGCGAC	Y
170	CATTGTTTTGGAACTATGTAAAATCAAATGATTGCAAATGC	Y
171	GTGATTTCTATCCACGCCCTCCGCGAGGAGGGCGACT	Y
172	AACATTTCTATCCACGCCCTCCGCGAGGAGGGCGACA	Y
173	GCAATTTCTATCCACGCCCTCCGCGAGGAGGGCGAC	Y
175	ATGATTTCTATCCACGCCCTCCGCGAGGAGGGCGAC	Y
177	CGATTTCTATCCACGCCCTCCGCGAGGAGGGCGACT	Y
181	GTTGTGGTTTGATGTAGAATTTCAATAAGATACAAC	Y
184	GTCGCCTCCTTCTCGGAGGCGTGGATTGAAAT	Y
185	ACGGTGTCGCCTCCTTCTCGGAGGCGTGGATTGAAATTG	Y
186	GTTTGAGAATAGTGTAAATTCATAAGGTAGTGAAAC	Y
187	TGTTTGAGAATAGTGTAAATTCATAAGGTAGTGAAAC	Y
188	AAATTTCTATCCACGCCCTCCGCGAGGAGGGCGAC	Y
189	TGTCGCCCTCCTCGCGGAGGGCGTGGATAGAAAT	Y
190	GAATTAATAGAAACATAATGGAATTTAAAG	Y
191	GTCGCGCCCCGCAAGGGGTGCGTGGATTGAAAT	Y
192	GTTGTGGTTTGATGTAGAATTTCAATAAGATACAA	Y
193	GTTTCCGTCCCCTTACGGGGTAGTTTGTTTCAATC	Y
194	ATTTAAATACAACTTTTGTTTCTCTTCAAC	Y
195	ATTTCAATCCACGCTCCCCTTGCGGGGAGCGAC	Y
197	GTAAATTACATCATTGATTTAACATCCATCTAAAGC	Y
198	GTACAGTACCTGTTATATATTACATAGGTACAAAA	Y
200	GTCGCTCCCCGCAAGGGGAGCGTGGATTGAAAT	Y
204	GAACTACTACCTCACAGATTTGTGGGGTTCAGAAAC	Y
205	GATCACTGCCGCATAGGCAGCTTAGAAA	Y
206	GTTTTCGTCCCCTATCGGGGATTTTGTTATTTATAC	Y
210	GTTTCAATTCCTTTTAGGTAAAGTACGAC	Y
211	GTTTCAATTCCTCATAGGTAAGGTACAAC	Y
212	GGGATCATCCCCGCGGGTGCGGGGCTCAC	Y
213	ATTTCAATCCACGCACCCGTGAAGGGTGCGAC	Y
215	CGGGAATTAATAGAATCATAATGGAATTTAAAT	Y
216	GTTTCCGTCCCCTTGCGGGGATTAAGGTAATGTAC	Y
218	GGGATCATCCCCGCGCATGCGGGGCTCAC	Y
219	ATTTACTAAATGATTCCCCGTAAGGGGACGGAAAC	Y
221	ATTTCAATCCACGCTCCCCTTG	Y
222	TTAAGGTTTTTGTACTCTCAAGATTTAAGTAACTGTACAAC	Y
223	GTTTTTGTACTCTCAAGATTTAAGTAACTGTACAAC	Y
226	GGGATCATCCCCGCGGGTGCGGGGCTCA	Y
228	TTTCCGTCCCCTTTCGGGGAATCATTTAGAAAAT	Y
229	ATTAAAAAACGAATAACCCCTGTAAGGGACGGAAAC	Y
230	CGTCGATTCCTTTCCCGATAT	Y
237	GCAGTCACTCCCTTCGCGGGAGTGTGGATTGAAAT	Y
238	GTATTCCCCGCGTGAGCGGGGATGAACC	Y
239	GTATTCCCCGCATGGGCGGGGGTGAACCT	Y
241	GATTTCAATCCACGCTCCCCATGCGGGGAGCGA	Y
244	GGATCATCCCCGCGCATGCGGGGCTCAC	Y
246	GTGAGCCCCGCATGCGCGGGGATGATCC	Y
248	ATTTCTATCCACGCCCTCCGCGAGGAGGGCGACC	Y
250	GTCTAAATCCCTTTGAGTACAGGGTGTCGTTTCAAT	Y
252	GATGCAAGCCGCACAGGCTACGCTGAGGCAAAG	Y
253	CTATAAATCTATCCATATTGGATTTTAAA	Y
256	CTATAAATCTATCCATATTGGATTTTAAAT	Y
260	TTTCTAAGCTGCCTATGCGGCAGTTAAC	Y
262	GGCTAGTAAGCTCTAATAATTTCTACTATTGTAGAT	Y
263	ATCTACAATAGTAGAAATTATTGAAGCTTATTAGCC	Y
267	TTTCTAAGCTGCCTATACGGCAGTTAAC	Y
268	GTCGCCCTCCTCGCGGAGGGCGTGGATAGAAATT	Y
270	AAGTTGAATAACCTTAAAGAATTTCTACTAGTGTAGAT	Y
271	CTTTGTTGAATAACCTTAAAGAATTTCTACTAGTGTAGATTC	Y
272	GTTGAATAACCTTAAAGAATTTCTACTAGTGTAGAT	Y
273	CGGATCATCCCCGCGCATGCGGGGCAAAC	Y
274	CTATTGCCCCCCATCGCGGGGATTGATA	Y
277	GTTTGCCCCGCACGCGCGGGGATGATCCG	Y
280	GGTCGCTTCCTATACGGAGGCGTGAATTGAAAC	Y
281	GTTGGTTTTATCATTGTTTTGAATGGTATATCCAAC	Y
284	TTTCCGGAGCATATCCGTTCA	Y
286	GTTTCAATCCACACACCCACGAAGGGTGTGAC	Y
287	CTTTAAAATCCAATATGGATAGATTTATAG	Y
288	ATTTCAATACATCTAATGTTACTATTCAAC	Y
289	GATAAATATCAACAGAAGCTGTAC	Y
290	ATTTCTATCCACGCCCTCCGCGAGGAGGGCGA	Y
295	GTTGGATGTACCTCATACTACAGGTAATCATACAC	Y
296	TCAAATACAACTCTTGTTTCTATTAATC	Y
297	GTCACACCCTTCGTGGGTGTGTGGATTGAAAC	Y
300	GTCGCTCCTCTTGTAGGAGCGTGGATTGAAAG	Y
301	TTTAAAATCCAATATGGATAGATTTATAG	Y
302	ATTTAACTTTAACAAGAGTTGTATTTGAAT	Y
303	GTCGCCCTCCTCGCAGAGGGCGTGGATAGAAATT	Y
304	ATTTAAAATCCAATATGGATAGATTTATAGG	Y
305	TTTTAAAATCCAATATGGATAGATTTATAG	Y
308	ATGTTTCAATCCACACACCCACGAAGGGTGTGAC	Y
311	TTTCAATTCTACCTTAGTTCAATTAAAAGC	Y
312	GTTTCAATTCTACCTTAGTTCAATTAAAAG	Y
314	ATTTCAATCCACACCACCCGCAAGGTGGTGAC	Y
315	ATTTACATTCCACGATAATTAGATATAAAC	Y
316	GTAAATATCTAATTATCGTGGAATTTAAAT	Y
318	AGTTTCAATACTACTTAGTTCTATTAAAAGTC	Y
319	GTTTCAATTCTACCTTAGTTCAATTAAAAGCCA	Y
321	GTTTCAATTCCACAACGGTACAATTAATAC	Y
322	AAATTTCAATTCTACACCAGTTCTATTAAAAT	Y
327	AGTTTCAATCCACACACCCACGAAGGGTGTGAC	Y
328	ATTACAACTTATCCCCGTAAGGGGACGGAAACT	Y
330	AGAGTTCCCCGCGCCAGCGGGGATAAACC	Y
331	GTTCTAATCGCACCTTTATGGAATTGAAAT	Y
332	GTTCTAATTGTACCTTTATGGAATTGAAAT	Y
334	ATTTCAACTTATCCCCGCAAGGGGACGAAAA	Y
335	GTTTCAATACATCCTATGTTAATGTTTATC	Y
337	TGTTTCAATCCACACACCCACGTAGGGTGTGACC	Y
339	AAGTCACACCCTACGTGGGTGTGTGGATTGAAAC	Y
340	ATTTCAATTCCATAAAGGTGCGATTAGAAC	Y
343	ATTTCAATCCACGCTCCCACGAGAGGAGCGAC	Y
344	GTCGCACCCTATGTGGGTGCGTGGATTGAAAC	Y
345	GAAAAACGGAGCATGTCCGTTCACTT	Y
349	GTCGCTCCTCTCGTGGGAGCGTGGATTGAAAT	Y
351	GAATTAATAGATACATAGTGGAATGTAAAT	Y
352	GAATTAATAGATACATAGTGGGATGTAAAT	Y
353	AATTAATAGTTACATAGTGGGATGTAAAT	Y
355	CAGTTGGTAGAGCAAAGGACTGAAAATCCTTGTGTCCCCGGTTCGATTCCTGGTGGCACCAC	Y
358	GTTTTAATCGGACCTTCATGGAATTGAAAC	Y
359	ACTGTTTCCAATGGTTCAAAGATAGTAAAATGAAAGCAAATCACAAC	Y
360	CGACGCTCCCTATACGGGAGCGTGAATTGTAATTT	Y
362	GTTTCAATCCACGCACCCACATAGGGTGCGA	Y
364	CTCCGCGAGGAGGGCGAC	Y
367	ATTTCAATCCACGCACCTCGTGTGAGGTGCGACT	Y
369	ATCTACAATAGTAGAAATTATATAGGGTTATTAAA	Y
370	GATTAATAGAAACATGAGATGTATTGAAAT	Y
371	ATTTCAATCCACGCTCCCGCGAGGGGAGCGAC	Y
373	TGTTTCAATCCACACACCCACGTAGGGTGTGACT	Y
375	GAGTTTCCGTCCCCTTGCGGGGTGTGGGTTGTTTCT	Y
376	ATTACAACTTATCCCCGCAAGGGGACGGAAA	Y
377	GATTAATAGAAACATGAGATGTATTGAAATA	Y
379	ATTTCAATACATCTCATGTTTCTATTAATC	Y
380	GTGTCAATTCCTTATAGGTAATGTATATCA	Y
381	ATTACAACTTATCCCCGCAAGGGGACGGAAAC	Y
382	GTTGTACCGTACCTAAGAGGAATTGACAC	Y
384	GTCACTCCCTTCGCGGGAGTGTGGATTGAAAT	Y
386	ATTTCAATCCTCGCTCCCGCGAAGGGAGCGAC	Y
387	GAATTAATAGTTACATAGTGGGATGTAAAT	Y
388	ATTTCAATCCTCATACTTATGTAAACTACATC	Y
389	AAGTTTTCGTCTCCTTAACTCGGAGATAGGTAATGATC	Y
390	GTTTCAGTTGTTATTGAAAGAATGTACGATTGAAG	Y
393	GTAACAAAACCGCAAGCGGTAATCTGGCCTTTAAC	Y
394	GCTTTTCCCCGCCTATGCGGGGGTGATCCT	Y
399	GTTACAAAACCGCAAGCGGTAATC	Y
403	AGTTACAAAACCGCAAGCGGTAATCTGGCCTTCAAC	Y
404	TGTTACAAAACCGCAAGCGGTAATCAGGCCTTCAACG	Y
405	ATCTACACACAGTAGAAATTATTTAGGTTACTTAAC	Y
408	ATTATACCATACCAAGAACCACCGGGGAACTACAAC	Y
410	AGTTGTAATTCCCTGTTATCACTTGGTATGATATAATAATAG	Y
411	GTTGTAATTCCCTGTTATCACTTGGTATGATATAAT	Y
412	GGATCACCCCCGCGTATGCGGGGAAAAG	Y
413	GGGATCACCCCCGCATATGCGGGGAAAAG	Y
414	ATCACCAATATTGAAAA	Y
416	AGAATCATCCCCATGTATATGGGGAGCAC	Y
417	GTTTGATTCCCCTACGAATTTGCACTACTCTCAAAC	Y
418	AGTTTTAGAAGTTTACAGAATTACACTACTCTCAAAC	Y
419	GTTTAAAATCCTTCCGTATTAACAAGACTCTCAAAC	Y
421	GTTTCAATCCACACACCCACGTAGGGTGTGACT	Y
422	GTGTTCCCCGCGTCAGCGGGGATAAACCG	Y
427	TCAATGCCCTCAACGGGCTTCTA	Y
428	TTCCGGATCATCCCCGCGCGTGCGGGGCAAAC	Y
430	GGATCACCTCCACATGCGTGGAGAATAC	Y
431	GGATCACCTCCACACTCGTGGAGAATAC	Y
432	AGTCACACCCTACGTGGGTGTGTGGATTGAAAC	Y
433	GGATCACCTCCACACACGTGGAGAATAC	Y
434	GTCAGCCTCTTTATGAGGCTGTGAGTTGAAAT	Y
435	TTTACAGAATTACACTACTCTCAAAC	Y
436	GTTTTAGAAGTTTACAGAATTACACTACTCTCAAAC	Y
438	ATTTACATTCCACAATGTTTCTATTAATTC	Y
440	GATGCCCCCTCACGGGGGCACGACTTGAAAC	Y
441	GTTGCAACTTACGCATAGGTGTAAAATACGAGGT	Y
443	ATTTCAATCCACGCAGCCCGAGTGGGCTGCGAC	Y
444	GTTTCCGTCCCCTTGCGGGGCTAATGTTTAGAAAC	Y
445	GTTTCCGTCCCCTCGCGGGGATGATGTTTAGAAAC	Y
448	GAAACACCCCCACGCGTGTGGGGAAGAC	Y
449	GTCGCGCCTCGCAAGAGGCGCGTGAGTAGAAAT	Y
450	ATTTCAATCCACGCTCCCCGTAAGGGGAGCGAC	Y
452	TGGGGATGGGTTGGTT	Y
454	TTATTTTGAATTTAAAATGGAACA	Y
455	TTATCCCCGTAAGGGGACGGAAAC	Y
456	GTTTCTAAATCTTATCCCCGTAAGGGGACGGAAAC	Y
457	GGTTGGTTTTATTATTGTTTTGAATGGTATATCCAAC	Y
460	ATTGAGAAATAAGATCCCCGGGAAGGGGACGGAAAC	Y
465	GTTTGAGAGTAGTGTAATTTCATATGGTAGTCAAAC	Y
471	GTCTATATGACAAAGTAATTTCTACTATGTGTAGAT	Y
472	GTTTTAGTACTCTGTTGGATATTGATAAACTTACAC	Y
473	GTCGCTCCCCACACGGGGAGCGTGGATTGAAAT	Y
474	GTCTTCCCCACGCACGTGGGGGTGTTTC	Y
476	CGGTCGCGCCTCGCAAGAGGCGCGTGAGTAGAAAT	Y
477	AGTCGCGCCTCGCAAGAGGCGCGTGAGTAGAAAT	Y
479	CTTTACATCCCACTATGTATCTATTAATTC	Y
480	GTAGGTCTTTTTCCTCCTAGTTTCTCTTTTATTCCCTCTCATCCCTCTCAAAA	Y
481	GCTTTTCCCCGCCCACGCGGGGGTGATCCCT	Y
483	GTCGCATCTTTTACAGATGCGTGGATTGAAACTTTT	Y
484	GGAGTCGCATCTTTTACAGATGCGTGGATTGAAACA	Y
485	GTTTCAATCCACGCACCCGCACGGGGTGCGAC	Y
492	GTTTTAATAGATACATAGTGGAATGTAAAT	Y
494	GTTTCAATTCCGCAAGGTCCAATTAATAC	Y
500	TGTGTGTCAATGCCCTTTATCGGGCTTTCTCCATTTCTAC	Y
502	CTTGAATAGTAACTTGGAAGTTTTTAAAT	Y
504	ATTTCAATCCACGCTCCCACGAGGGGAGCGAC	Y
507	GATTAATAGAAACAATAGTTGTATTTGAAT	Y
508	GTTAAGTAACCTAAATAATTTCTACTGTGTGTAGAT	Y
509	GATTTAATAGGAACATAATGGGATGTAAAG	Y
512	GTTTCAGTTGAAGGATGTAAGTTTGTACAATTGAAAC	Y
513	AGTTGAATAGTAACTTAGAAGTTTTTAAAT	Y
518	GAAATTTCAATCCACACTCCCGCGAAGGGAGTGACGTT	Y
526	ATTTCAACTCACGCCCTCACGGAGGGCGAC	Y
531	CTCATAGAGTAACTTCCAGTATAATAAGGATTAAGAC	Y
532	CAGTTGTGGTTTGATGTAGAATTTCAATAAGATACAACCG	Y
534	GTCTTAATCCTTATTATACTGGAAGTTACTCTATGAG	Y
537	GTTGCATCCCATAAGGGATGCATGAATTGAAATCCAA	Y
538	AATTTAACTTTAACAAGAGTTGTATTTGAAT	Y
539	GATGAACATGCATTCTGAATAGTGGGTAAGTACAAC	Y
540	GAGTCGCATCTTTTACAGATGCGTGGATTGAAAC	Y
541	TATTGCTCACTATATCGAGCTTTTCTCAC	Y
542	GTTGTGATTCGCTTTCAAATTTGTATCTTTGACATATTAAATACAG	Y
544	GTTTCAATCCACGCATCTGTAAAAGATGCGACTT	Y
545	ATTTAACTTTAACAAGAGTTGTATTTGAATAG	Y
546	GTTGAAACTGTAAGCGGAATGTCTACTAGGGTAGAT	Y
553	TTTTCCGGAGCATATCCGTTCA	Y
554	GATTAATAGAAACAAGAGTTGTATTTGAAT	Y
556	TTATTGCTCACTATATCGAGCTTTTCTCAC	Y
559	AGTCGCATCTTTTACAGATGCGTGGATTGAAACC	Y
571	ATTTACATTCCACTATGTATCTATTAAAAC	Y
573	TTCAAATTCACATTCCACCATGTATCTATTAAAAC	Y
574	ATTCACATTCCACCATGTATCTATTAAAAC	Y
575	GTCGCACCCTTCACGGGTGCGTGGATTGAAAT	Y
576	GTTCAAATAATACAAATAAACTTAGTCCTCAAGAAC	Y
578	GTTTGAGAGTAGTGTAATTTCATAAGGTAGTAAAAC	Y
579	TTTCTAAGCTGCCTATGCGGCAGTGATC	Y
580	CGGTTTATCCCCGCGTGTGCGGGGTAGAT	Y
581	GGCTTATCCCCGCGTGTGCGGGGTAGGT	Y
583	TGTTTCAATCCACGCATCTGTAAAAGATGCGAC	Y
584	GGGTCGCGCCCCACGTGGGCGCGTGGATTGAAACT	Y
588	GGTTCATCCCCGCATACGCGGGGTCCAC	Y
589	CTCTTCCCCGCGCACGCGGGGGTGATTCC	Y
593	GTGTCAATTCCTTATAGGTAATGTATATC	Y
598	GGATCATCCCCGCATACGCGGGGAGCAC	Y
599	GGGATCATCCCCGCATACGCGGGGAGCAC	Y
600	GTGGTCTAGGTCATTGATCTGACAGGCTTCTGAAAC	Y
602	AGTTTCAATCCACGCGCCCGCGTGGGGCGCGAC	Y
605	AATTCAAATACAACACTTGTTAAAGTTAAAT	Y
607	ATCTACACACAGTAGAAATTATTTAAGTTACTTAAC	Y
609	GTATTAATTTAAATATATTAGAATGTAAAG	Y
611	ATTTCAACTCACACGCCCGTGTAGGGCGTGAC	Y
612	ATTTCAACTCACGCACTCACGTGGAGTGCGAC	Y
613	GTTTGAGAGCAGTGTAATTCCATAGGGGTCTCAAAC	Y
617	AATGTTCTAATCGCACCTTTATGGAATTGAAAT	Y
618	ATTTCAATCCACGCTCCCCGCGAGGGGAGCGAC	Y
620	GTGTTCCCCGCATACGCGGGGATGATCC	Y
622	CACCCCGCAAGGGGACGGTAAC	Y
623	ATTTCAACTCACACACCCGTGAGGGTGTGAC	Y
625	GTGTTCCCCGCATACGCGGGGATGATCCC	Y
627	CAGATTAGCAGAGGGAAATTGGGAGGGCAACCACGGC	Y
628	TGTTCCACGTGAAACAT	Y
629	CTCTTTTCCCCGCACATGCGGGGGTGATCCC	Y
630	CTTTTCCCCGCATACGCGGGGGTGATCC	Y
635	TGTTCCCCGCATACGCGGGGATGATCCC	Y
636	ATTTCAATCCACGTCCCCCGTGCGGGGGACGAC	Y
638	TCAGTTTGAGTACCATACATTTTTACATCATTCTCAAACC	Y
644	GTTTTCCCCGCATCCGCGGGGGTGATCC	Y
645	ATTTCAATCCACGCACCCCTGACGGGGTGCGAC	Y
648	GCGTTTTCCCCGCACCTGCGGGGGTGATCC	Y
653	GTCTCAATCCCCCTATAAGGGGTTCAAT	Y
654	ATCTCAATCTGTAACAG	Y
657	ATTTCAATCCACGTGCCCCGCGAGGGGCACGAC	Y
659	GTTGTATCTTATTGAAATTCTACATCAAACCACAAC	Y
660	ATTTCAATCCACGCTCCCCGCACGGGGAGCGAC	Y
663	TCGCATCTTTTACAGATGCGTGGATTGAAAC	Y
665	GTTTCCATTCCGCAAGGTACAATTAATCC	Y
668	ATTTCAATCCACGCACCCCGCGAGGGGTGCGAC	Y
671	AGTCTAAATCCCTTTGAGTACAGGGTATCGTTTCAAT	Y
675	TAAGCTTGAGTACCATACATTTTTACATCATTCTCAAAC	Y
679	ACTTTTCCCCGCACATGCGGGGGTGATCCCTAC	Y
680	TTCGTTTGAGAATGATGTAAAAATGTATGGTACTCAAAC	Y
690	TTTCTAAGCTGCCTGTACGGCAGTGAAC	Y
695	GGCATACAACCCTGTTATTTCCGGG	Y
697	GTCGCCCCTCGCGGAGGGGCGTGAATTGAAAT	Y
698	ATTATATCATATCAAAACTTAGAAGAGAACTATAAC	Y
699	CTTGTCCCCATACGCGTGGGGATGATC	Y
700	GTCGCACCCACACGGGTGCGTGAATTGAAAC	Y
701	GTTTCAACCCACGCACCCGTAAAGGATGCGAC	Y
702	CGTCGCCCCTCGCGGAGGGGCGTGAATTGAAAT	Y
703	CCGTCGCCCCTCGCGGAGGGGCGTGAATTGAAATA	Y
704	GTCTCCATCCCACCCTAGTGGATTAGAAAC	Y
706	CTTGTCCCCATACGCGTGGGGATGATCC	Y
707	TTTGTTGTAGGTAATTCTACTTTTGCTAATAACA	Y
708	GTAGTAGAACCATCTGGAATGACATAGTTCCAAAAC	Y
709	CCGCCTCAATCTAGCTTGTTTGGCTGGCGGTTCGAC	Y
712	GTCGCTCCCCGCACGGGGAGCGTGGATTGAAAT	Y
713	GTTTAATAGTAATATAAGATATTTTGAAAT	Y
714	CTATTGAACCCCTTATAGGGGGATTGATACA	Y
715	CTATTGAACCCCTTATAGGGGGATTGATAC	Y
718	ATTTCAATCCACGCTCCCACGAAGGGAGCGAC	Y
719	TATTTCAATCCACGCTCCCACGAAGGGAGCGACA	Y
720	ATTTCAATTCACGCCCCTCCGCGAGGGGCGAC	Y
722	GTCACGCCTCGCATGAGGCGTGTGAGTAGAAAT	Y
724	GTCGTATCTTATAGAGGTACGTGGGTTGAAAC	Y
725	GTTTCAAGTCGTGCCCCCGTGTGGGGGGCATC	Y
728	ATTTCAATCCACGAAGCCGCAAGGGCTTCGAC	Y
729	GTTGTAGTTCCCTGGTAGTTCTTGGTATGGTATAAT	Y
731	AGTTTGAGTACCATACATTTTTACATCATTCTCAAAC	Y
732	GTTATAGTTCCATATTATATTTTGATATGATATAAT	Y
733	GTTTCAATCCACGCACCCGTAAAGGATGCGAC	Y
735	AGTTTGAGAATGATGTAAAAATGTATGGTACTCAAAC	Y
736	GGTTCAACCCCGCGTATGCGGGGAATAT	Y
737	GATGCCCCCCACACGGGGGCACGACTTGAAAC	Y
739	TTTAAATACCACTAAGGTACAATTAACCC	Y
740	TTTAAATACCACTAAGGTACAATTAAAC	Y
741	GGATCATCCCCACGCGTATGGGGACAAG	Y
742	GTCGAGGCTTACGTAGCCTCGTGGATTGAAAT	Y
744	GTCACCACCTTGCGGGTGGTGTGGATTGAAAT	Y
745	GGTCGAAGCCTATACGGCTTCGTGGATTGAAAT	Y
746	GTCGAAGCCTATACGGCTTCGTGGATTGAAAT	Y
748	GACAGGCTCCATGCGGAGCCTGAGGATAGAAAT	Y
749	GTTTGAGAGTAGTGTAAATTTATAGGGTAGTAAAAC	Y
750	GTTTCAATCCACGCTCCCCGTGTGGGGAGCGAC	Y
751	GTTTTACTACCCTATAAATTTACACTACTCTCAAAC	Y
754	GTTTCAACCCACATACCTCTGTAAGGTACGAC	Y
755	GTTTAACTTCAACATAAGATGTATTTAAATT	Y
756	GTCGAAGCCTTTGCGGCTTCGTGGATTGAAAT	Y
760	AGTTTGAGAGCAGTGTAATTCCATAGGGGTCTCAAAC	Y
762	AGGATGCCCCCCACACGGGGGCACGACTTGAAACCT	Y
767	ATTTCAATCCACGCTCCCCGTGCGGGGAGCGAC	Y
768	AATATAACTCACCTTCAAATTACGTCAAATCACAAC	Y
769	GTTTAACTTCAACATAAGATGTATTTAAAT	Y
772	GTTATAATTAGTTCATAGTGAAATGTAAAT	Y
773	ATTTCAATCCACGCGCCCCATACGGGGCGCGACG	Y
775	GTCGCACCCCGCACGGGGTGCGTGGATTGAAAT	Y
778	GTTTCAGTTGTTGTTGAAAGGATGTACGATTGAAGC	Y
781	ATTTCAATCCACTCCGCCCGTGTGGGCGGAGAC	Y
785	GTCGCACCCCACGCGGGTGCGTGGATTGAAAT	Y
786	GTCGCCCTCCGTGAGGGCGTGAGTTGAAAT	Y
787	GTCGCCCTCCGTGAGGGCGTGAGTTGAAATA	Y
788	ATTTCAACTCACTACCTCACGCAGAGGTAGAC	Y
794	GTTTGAGAGCTTTGTTAAATCAATAAGTTACAAAAC	Y
800	TGTCGCCCTCCGTGAGGGCGTGAGTTGAAATAC	Y
802	ATCTACAATAGTAGAAATTATGTATTATTATTAAAC	Y
804	GTCACGCTCCCCGCGGAGCGTGTGAGTTGAAAT	Y
807	ATTTCAATCCACGCTTCCACGAGGGGAGCGAC	Y
809	GTTTCGATCCACAGGCTCTTACGAGCCTGACC	Y
810	GTCTCCGTCCTCGCGGGCGGAGTGGGTTGAAAT	Y
814	GTCGCTCCCCTTGTGGGAGCGTGGATTGAAAT	Y
815	ATTTCAATCCACACCTTCCTCACAGAAGGTGACAG	Y
819	CGATTTATCCCCGCTGGCGCGGGGAACAC	Y
820	GTTGCAATGCCCAGTATCTCGGGCTTTTCATTTCTACA	Y
821	GGATCACTCCCGCTCGTGCGGGAAAGAC	Y
826	ATCCCCGCAAGGGGACGA	Y
828	GAAACACCTCTGCGTAGGCAGAGAAAAG	Y
829	CTACACACAGTAGAAATTATTTAGGTTACTTAA	Y
830	TTCATGTTTCAATCCACGTACCTATATAAGGTACGACAT	Y
834	GGATCACCCCCGCTCGTGCGGGAAAGAC	Y
838	CTTTTCTCTGCCTACGCAGAGGTGTTTC	Y
840	TATTTCAATTCCATAAAGGTACAATTAGAACT	Y
841	GTAATACCGTACCTATAAGGAATTGAAA	Y
853	TGTAATACCGTACCTATAAGGAATTGAAAC	Y
854	GTAGAAATGAAAAGCCCGAGACACTGGGCATTGCAAC	Y
859	TTTCTAAGCTGCCTGTACGGCAGTGAACG	Y
862	ATCTACAACAGTAGAAATTATTTAAGGTTATTCAAC	Y
864	GAGTGCGTGGATTGAAAC	Y
867	CTTTGCCTCCACACGCTCCGTGCAGATTGCAAC	Y
872	TTGGTCGTACCTTATATAGGTACGTGGATTGAAACAGTT	Y
874	GTTATTGCCCTCTATATCGGGCTACTTTCACT	Y
875	GTGTTCCCCGCGCCAGCGGGGATAAACC	Y
876	AGGTTCAACCCCGCCCGTGCGGGGAATAT	Y
877	AGGTTCAACCCCGCGTATGCGGGGAATAT	Y
881	GTTTTGGAACTATGTCATTCCAGATGGTTCTACTAC	Y
882	GTAACCGTCCCCTCGCGGGGCTAAGCTGCATC	Y
887	CTGGCGGATGCGGCGTGAACGCCTTATCCGCCCTACATGTGCGTTCCCGTAGGTCGGAT	Y
888	GTTTCAATTCACGCACCCGTGAGGGTGCGAC	Y
889	GCTGTCAACGGTTCGGGCGATGT	Y
892	CTTTGCCTCCACACGCCCCGTACAGATTGCAACCG	Y
893	CGGGGATAAGTTGTGTC	Y
894	GGTTTCAATCCACGTACCTATATAAGGTACGAC	Y
897	GTCGTCCTCCTCGCGGAGGGCGTGGATAGAAATAG	Y
902	CTTTACATTCCACTATGTTTCTATTAATAC	Y
903	GAGTTCCCCGCGCAAGCGGGGATGAACCG	Y
905	TCAGTCACGCTCCACGTGAGCGTGTGAGTTGAAAT	Y
906	TGTCACGCTCCACGTGAGCGTGTGAGTTGAAAT	Y
908	AGTGTCAATTCCTCATAGGTAATGTAAAAC	Y
912	GAGTTCCCCGCGTAAGCGGGGATGAACCG	Y
913	ATTTCAATTCCACAACGGTACAATTAATAC	Y
914	CGGTTCATCCCCGCTTACGCGGGGAACTC	Y
917	GAGATACATTACCTATAAGGAATTGACAC	Y
921	AGTTTCAATACATCCTATGTTAATGTTTATCC	Y
925	TTCAATTCCATAACGATACAATTAAGAC	Y
926	TTTTGTTACCATTCAAAATAACATACTCCTAAAAC	Y
927	GTTTGGAAGAACAGAAACCCCAAAGGGGATTGAAAC	Y
929	GTGTCAATGCCCTCTACGGGCTTACTTCCATTTCTAC	Y
931	GTTTTCGCCCCCTTACGGGGA	Y
932	GTTACATCTTAACTCAAGCCAGCATCTGCTCTGAAAC	Y
933	AATTTACATTCCAATATGGTACTACTTAAAT	Y
934	ATTTACATTCCAATATGGTACTACTTAAAT	Y
936	GTTTGAGCACCATACATTTCTACATCATTCTCAAAC	Y
937	GTTTCAATACATCTCATGTTGTTATTTATC	Y
938	GATAAACATTAACATAGGATGTATTGAAAC	Y
939	TTTACATCCCACTATGTAACTATTAATTC	Y
942	ACTTTTCCCCGCAAACGCGGGGGTGATCCT	Y
943	GTTTAGAAGGACACTAACCCCAAAGGGGATTGAAAC	Y
944	GATAAATAACAACATGAGATGTATTGAAAC	Y
945	ATTTACATTCCAATATGGAGCTACTACTAT	Y
951	TAACTTTTCCCCGCATAGGCGGGGGTGATCCT	Y
953	CCTTTCAAACTAAAGGTTAATACAAC	Y
954	AGGATCACCCCCGCCTATGCGGGGAAAAG	Y
955	GAATTAATAGTTACATAGTGGGATGTAAATG	Y
956	GTTTTCGTCCCCTATCGGGGCTTTTATTTTCTTAAT	Y
958	TCAAATTCACAATATATTGGGAATTT	Y
959	ATAAATTTAAAAACTTATAAGTTACTAGTCAAT	Y
960	ATTTAAAAACTTATAAGTTACTCGTCAAT	Y
963	TAGAATATTAACTGAGTAGTTTTTAAAT	Y
964	GTATAACAGTAACTTTGAAGTTTTTAAAT	Y
966	GTAGAATATTAACTGAGTAGTTTTTAAAT	Y
968	TAATAAATAATGGTTTAATAACAG	Y
971	ATTAAAGTAGAACCATATTGGAATGTAAAT	Y
972	TGTGTCAATTCCTCATAGGCAATGTATAACAT	Y
975	GTAGAAGTACTAGATCCATTAAAATAAGGATTGAAAC	Y
978	ATTTACATTCCAATATGGTTCTACTTTAAT	Y
980	GGTTTTACTACCTTATAGATTTACACTATTCTCAAACC	Y
981	GTTTCAATCCTTATTTTAATGGATCTAATACTTCTAC	Y
984	GTCGCTCTCCTCATGGAGAGCGTGGATTGAAAT	Y
989	GTATTAATAGAATCAGATTGGAATTTAAAG	Y
992	AAGTTTTACTACCTTATAGATTTACACTATTCTCAAAC	Y
993	GGATCACCCCCACTTGCGTGGGGAATAC	Y
995	GGATCACCCCCGCGTGTGCGGGGAAAAG	Y
997	AATGTTTCACGTGAAACATTTG	Y
1002	GTTGGATATACCATTCAAAACAATGATAAAACCAAC	Y
1004	TTAATAGCGCTATAATGGAATGTTAAT	Y
1006	ATTTCAAAACATCTCATGTTATTGTTTAAC	Y
1008	GTTTGATACTCTTCTGAATTAACAAAGCTCTCAAAC	Y
1012	ATTAAAGTAGAACCATATTGGAATGTAAAG	Y
1013	GTTTTCTCCACGTATGTGGAGGTGATCC	Y
1016	GAAATAATAGAAACATATTGGAATGTAAAT	Y
1017	GAAATAATAGAAACATATTGGAATGTAAA	Y
1018	AGATTCTATTTGCTGGTCATTTGCTGA	Y
1019	GAAATACATTACCTATGAGGAATTGACACA	Y
1022	GATATACATTACCTATAAGGAATTGA	Y
1023	CGTCCCCTTGCGGGGTGGGAGTTGTTT	Y
1028	GTTTCCGTCCCCTATCGGGGAGCTACATTTCTCAAT	Y
1029	GTATTAATAGAAACATCGTGGAATGTAAAG	Y
1032	GCATTTCAATCCACGCCCCCCGCGAGGGGGGCGACCTG	Y
1034	ATTTCAATCCACGCTCCCACACGGGGAGCGAC	Y
1036	GTCGAGGCCCGCGAGGGCCTTGTGGATTGAAATTTT	Y
1037	GTTTCAATCCACACTCCTGTACAAGGAGTGAC	Y
1038	GGTCCATCTCCGCGTGAGCGGAGGTTTG	Y
1040	ATTTAACTTTAACAAATGTTGTATTTGAAT	Y
1044	AATTCAAATACAACTCTTGTTAAAGTTAAAT	Y
1045	GATAAATATCAACAGATACTGTACGAAAAC	Y
1048	ATTCAAAAACAACTTTTGTTACTGTTAATC	Y
1049	CTCTAAATTCCACTATGTTTCTATTAAGAT	Y
1050	CTCTAAATTCCAATGTGGATCTATTATTACC	Y
1051	GGTGTCGCCCCCCTCGCGGGGGGCGTGGATTGAAAT	Y
1052	GGTTTATCCCCGCTGGCGCGGGGAACAC	Y
1053	GTTAAATTAAATAATCCCCATTAGGGGACGGAAAC	Y
1055	GTTAAATTAAATAATCCCC	Y
1056	GTTAAATTAAATAATCCCCTGATGGGGGCGGAAACAT	Y
1057	TTAAATTAAATAATCCCC	Y
1058	AGTCGCCCCCCTCGCGGGGGGCGTGGATTGAAATA	Y
1061	TTTTCAATATTGGTGAT	Y
1063	ATCTACCCCGCACACGCGGGGATAAACC	Y
1068	TAGGATCACCCCCGCCTATGCGGGGAAAAGG	Y
1070	ATTGATCACTGCCGCATAGGCAGCTTAGAAATT	Y
1071	ATCTACAAAGTAGAAATTATTTAAGGTTATTCAAAC	Y
1076	CAGGATCACCCCCGCCTATGCGGGGAAAAGAC	Y
1077	ATCTACCCCGCACACGCGGGGATAAACCGG	Y
1080	ATTTCAATCCACGCCCCCCGCGAGGGGGGCGACG	Y
1083	GTTTTCGTACAGTATCTGTTGATATTTATC	Y
1084	GATTAACTTTAACATGGGATGTTTTGAAAT	Y
1087	GTTTCAATCCACGCACCCACACGGGGTACGAC	Y
1089	ATAAGAAATTAGATAACCCCTGATGGGGACGGAAAC	Y
1092	GAGACCGTACAATGTTAATGCTTAAC	Y
1096	CTGAGAGACCGTACAATGTTAATGCTTAAC	Y
1097	CTGTAGCGGATTAACGAGTTTAACC	Y
1099	GAACTACACCCGTGCAAAATTGCA	Y
1101	GTCGCAACCCGCACGAATGCGCTGTGGCAAAG	Y
1102	CTTTTCCCCGCATAGGCGGGGGTGATCCT	Y
1108	GTTTGACTACCATCTAAAACAACACGACTCTCAAAC	Y
1109	CTTTTAATTGAACTAAGGTAGAATTGAAAC	Y
1121	GTCGCACCCCTCGCGGGGTGCGTGGATTGAAAT	Y
1129	ATTCAAATACAACACTTGTTAAAGTTAAA	Y
1138	CTTATTTCAATCCACGCTCCCTCACGGGAGCGAC	Y
1139	GTCTTAATCCTTATTGTAGTGGA	Y
1142	TCCTCAATGAAGTGCATACGTTTTGACGTATGCAAG	Y
1143	ATTTCAATCCACGCTCCCTCACGGGAGCGAC	Y
1145	AATGTCGCTCCCCTCGCGGGAGCGTGGATTGAAAT	Y
1149	ATTCCTGAGCATTCAAGCTCAGGACTTCATTGAGGA	Y
1150	GTTCACTGCCGTACAGGCAGCTTAGAAA	Y
1157	GTGTTCCCCGTGTATGCGGGGGTGATCCT	Y
1159	GTCTTAATTGTACCGTTATGGAATTGAAAC	Y
1160	ATTTAAAAACACCTAGTGTTACTATTCAAT	Y
1163	GTTTCCATTCCGCAAGGTACAATTAATAC	Y
1166	AACGTTTCAATTCCACAACGGTACAATTAATACA	Y
1167	ATATTTAAAAACACCTTGTGTTACTATTCAAT	Y
1168	GGATTTAAAAACACCTTGTGTTACTATTCAAT	Y
1171	GTTAACTGCCGCATAGGCAGCTTAGAAAAG	Y
1172	GTCGCTCCCCTCGTGGAAGCGTGGATTGAAAT	Y
1173	ATTTCAATCCACGCTCCCACAAGGGGAGCGAC	Y
1175	ATTTCAATCCACGCACCCGTGAAGGGTGCGACCT	Y
1176	ATTTCAACCCACTCCGCCCGCGAGGACGGAGAC	Y
1177	ATTTCAATACATCTCATGTTGTAGTTTATCG	Y
1179	GTCGCTCCCCTCGCGGGAGCGTGGATTGAAATTG	Y
1180	GTGTCAATTCCTCTTAGGTACGGTACAAC	Y
1186	GTCGCTCCCCTCGCGGGAGCGTGGATTGAAATT	Y
1188	GTATTCGTACAGCACCTGTTGATATTTATC	Y
1189	GTCTCAATCCCTTCGAAATCAGGGTTTCATTCGAAC	Y
1190	ATTCAAATACAACACTTGTTAATGTTAAAT	Y
1191	ATGAGACCGTACAATGTTAATGCTTAAC	Y
1192	ACCTCAGTAGACTTGACCCC	Y
1193	GTTTTTATTTAACCTTGGAGGATTGTAAAT	Y
1194	GTTTTAAACCTTATTTTAAATGGTAGTGTCTCCTAA	Y
1195	GTTTCAATTCCATAACGGTACAATTAAGAC	Y
1196	CAAATTGAGACCGTACAATGTTAATGCTTAAC	Y
1198	ATTAGGAGACATTACCAGTTAAAATAAGGTTTAAA	Y
1199	GATAAACTTTAACATGGGATGTATTGAAAT	Y
1204	TATTAGGAGACATTACCATTTAAAATAAGGTTTAAAACAAA	Y
1208	CGTCTGGCTCCGCGAGGAGCTAGTGGATTGAAAT	Y
1209	GTTAAGCATTAACATTGTACGGTCTC	Y
1210	GGAGACCGTACAATGTTAATGCTTAAC	Y
1211	GACTAAAACCAAGTATATTGGTATTTAAAC	Y
1212	GGTTGCCCCGCACACGCGGGGATAGGCC	Y
1213	GTGTCGCACCCTTCATGGGTGCGTGGATTGAAAC	Y
1214	GTCGCACCCTTCATGGGTGCGTGGATTGAAA	Y
1215	GGTTGCCCCGCACACGCGGGGATAGGCCC	Y
1220	TTTCTAAGCTGCCTATACGGCAGATAAC	Y
1222	GTTTTAATCGTACCTTTATGGAATTGAAAT	Y
1225	TATCAATCCCCGCAATGGGGGG	Y
1227	CACAGAATTGTAGCCCTCCTAATACCGTTTTCGGTATTGAAAC	Y
1228	GTCGCAACCCGCGCGAATGCGCTGAGGCAAAG	Y
1231	GTTTCAGTAGTTGTTAGAAGAATGTACTATTGGGAC	Y
1232	CGGTTCATCCCCGCTTGCGCGGGGAACTC	Y
1234	GTTTCAATCCACGCACCCATGAAGGGTGCGAC	Y
1235	GTTTCAATCCACGCACTCCGAAGAGTGCGAC	Y
1236	GTCTCAGTCCCCTTACGGGGAATTTGGTAACGTAAC	Y
1239	GATAAATATCAACAGTTACTGTACGAAAAC	Y
1241	GGATCACCCCCGCGTATGCGGGGAAGAG	Y
1244	GGGGTGCGTGGATTGAAAC	Y
1246	GTTTCAATCCACGCACCCGTTTGGGTGCGAC	Y
1249	ATTTCAAAACATCCCATGTTAAAGTTTATC	Y
1250	TACTTTTAATTGAACTAAGGTAGAATTGAAACT	Y
1251	TTTTAGACTAGTGCAAATTCGCACCAGTGTAGTAG	Y
1258	TATTTCAATCCACGCTCCCACGAGGGGAGCGAC	Y
1260	ATTTCAACTCACACGCCCGCGTGGGGCGTGAC	Y
1262	GTCTTAATCCTTGTTCTACTGGAATAACCTTTCTAAC	Y
1271	CAAAGTCGGCGTACCAAAATCCCCGTAAGGGGACTGAAACGCC	Y
1273	TTTGATCACTGCCGCATAGGCAGCTTAGAAA	Y
1280	ATCTACACTAGTAGAAATTCTTTAAGGCTATTCAAC	Y
1282	GTCTTAATCCTTATTATACTGGAAGTACTCTATGAGT	Y
1288	TGAGATACATTACCTATGAGGAATTGACACA	Y
1289	GAACCAACCCATCCCCAAGCGGGGACGAAAA	Y
1291	TGAACGGATATACTCCGTTTT	Y
1292	GTTACCGTCCCCTTGCGGGG	Y
1298	CGTTTCAATCCCCTTTGGGGTGTTTACTCTTCCAAAC	Y
1299	GTCGCACCCCGTGTGGGTGCGTGGATTGAAACAT	Y
1301	GTTGTTTTCAATGGTTCAAAGATACTAATTTGAAAGCAAATCACAAC	Y
1306	GTTTCAATACATCCCATGTTAAAGTTAATC	Y
1308	GTTTTACATTACCTATGAGGAATTGACAC	Y
1311	ATTTCAATTCCATAAGGTACAATTAATAC	Y
1312	GTATTCCCCGCGTGAGCGGGGGTGAACCT	Y
1324	ATTCAAATACAACATTTGTTAAAGTTAAAT	Y
1325	GTGTCAATTCCTCATAGGTAATGTATCTC	Y
1326	GTTATCCGCCGTGTAGGTGGTTTAGAAG	Y
1327	ATTATATCATACCAAGTGATAACAGGGAATTACAAC	Y
1329	GTTTCAATCCTTATTGTTACTGGTCTTATCTTTTAAC	Y
1330	GATAAACTTTAACATGGGATGTTTTGAAAT	Y
1332	GTATTCCCCGCGTGAGCGGGGGTGAACC	Y
1334	GTTCACTGCCGTACAGGCAGCTTAGAAAT	Y
1335	GAGATTATACCATACCAAGTGATAACAGGGAATTACAAC	Y
1336	ATTATACCATACCAAGTGATAACAGGGAATTACAAC	Y
1337	GTTTCAATACTACTTAGTTCTATTAAAAG	Y
1338	GTTATCCGCCGAGTAGGCGGTTTAGAAGT	Y
1339	GCTTCAATCGTACATTCTTTCAATAACAACTGAAAC	Y
1343	AAATTATACCATACCAAGTGATAACAGGGAATTACAAC	Y
1345	GTTTTACCTTACCTATGAGGAATTGACAC	Y
1346	AGGTTTTAATAGATACATAGTGGAATGTAAAT	Y
1349	CAGCAGGTATTTCTTGGTAACATATAAT	Y
1354	ATTTAAAATCCAATATGGATAGATTTATAG	Y
1358	AATGTATCTTACCCGCACTGCGGGAATTGAAAC	Y
1359	TGGAAACACCTCTGCGTAGGCAGAGAAAAG	Y
1360	GTGTCAATCCCTCTTAGGTACGGTACAAC	Y
1361	GGTCGCACCCCGTGTGGGTGCGTGGATTGAAACA	Y
1362	GTTTCAATCCACGCACCCACACGGGGTGCGACA	Y
1365	GTGAAAGTAGCCTGATATAGAGGGCAATAAC	Y
1366	GTTTTAGACTAGTGCAAATT	Y
1372	GTCAATTCCTCTTAGGTACGGTAC	Y
1378	ATTTCAATCCACGCTCTCCGTAAGGAGAGCGAC	Y
1380	ATTTACATTTCACTATGAACTAATTATAAC	Y
1381	ATTTCAATCCACGCCCTCGTAAAGAGGGCGAC	Y
1388	AGTCGCACCCCGTGTGGGTGCGTGGATTGAAAC	Y
1392	GTTTGAGAGCTTTGTTAATTCAGAAAGATGCAAAAC	Y
1394	GTTTTAGACCCCTGCATTTTTGCACGGGTGTAGTTC	Y
1395	TTTACTACCATATGAAATTACACTACTCTCAAAC	Y
1396	GAACTACACCCGTGCAAAATTGCAGGGGTCTAAAAC	Y
1399	GTCGCACCCACACGGGTGCGTGAATTGAAA	Y
1400	ATGTGTCCACCGTGGACACATT	Y
1401	GTCGCACTCTCATGAGTGCGTGGATTGAAAC	Y
1404	ATTATACCACTACGAGAGAAAATTGGGAACTACGAC	Y
1412	GATTAACAGTAACAAAGGTTGTTTTTGAAT	Y
1423	TGTTTTCAATGGTTCAAAGATACTAATTTGAAAGCAAATCACA	Y
1424	CATTTAACTTTAACAAGTGTTGTATTTGAAT	Y
1425	GTGAATACAGCTCGATATAGTGAGCAATAAG	Y
1429	GTTTCAATTCCATAAGGTACGATTAAAAG	Y
1430	ATTCAAATACAACTATTGTTTCTATTAATC	Y
1432	ATTCAAATACAACTATTGTTTCTATTAATCAAAC	Y
1434	CATTCAAAAACAACCTTTGTTACTGTTAATCC	Y
1435	TTCAAATACAACACTTGTTAAAGTTAAAT	Y
1436	TTTCAAATACAACACTTGTTAAAGTTAAAT	Y
1439	TACTATTCAAATACAACACTTGTTAAAGTTAAATTAA	Y
1446	CTTTTAATCGTACCTTATGGAATTGAAAC	Y
1449	GTTTCCGTCCCCTAATGGGGATTATTTAATTTAAC	Y
1455	ATGTTGTGGTTTGATGTAGAATTTCGATAAGATACAACG	Y
1456	AGTTGTGGTTTGATGTAGAATTTCGATAAGATACAAC	Y
1459	GTTTTCGTACAGCACCTGTTGATATTTATC	Y
1461	GTTTCAATACCGTAAACGGTAGGTACTGTTGCAAC	Y
1464	ATAGAGAATAAAGAAACCCCGAGAGGGGACGGAAAC	Y
1466	GTTTCAATCCACGCACCCGCGTGGGGTGCGAC	Y
1468	GATTAATAATAACATAAGATGTATTTGAAT	Y
1469	AATTCAAATACAACTCTTGTTTCTATTAATC	Y
1470	GCCGCAGACGCCGCCAACATA	Y
1471	AGCCGCAGAGACCGCCCAC	Y
1472	GTTTGAGAACCTTGTAAGTGAATAAAGGTGTAAAAC	Y
1475	TATTTCAATCCACTCCCTCCGCATGGAGGGAGACCG	Y
1477	CCCTCCCCGACGGGGAGGGATGGGGAGGGGCTTTAACCA	Y
1478	GCTGTCTCCCTCCATGCGGAGGGAGTGGATTGAAAT	Y
1479	GTTTTAGAGGTACTAAAAATGTCATGATACTAAAAC	Y
1491	ATTCAAATACAACACTTGTTAAAGTTAAATG	Y
1498	ATTTCAATTCCATAAAGGTACAATTAGAA	Y
1502	GTCTCCCTCCATGCGGAGGGAGTGGATTGAAATG	Y
1503	ATTTAACTTTAACAAGAGTTGTATTTGAATTT	Y
1504	ATTTCAATCCACTCCCTCCGCATGGAGGGAGA	Y
1505	GTTTTAGACTAGTGCAAATTCGCACCAGTGTAGTAG	Y
1510	AGCTTTTCCCCGCCCATGCGGGGGTGATCCC	Y
1511	AGTTTGAGAATGATGTAGAAATGTATGGTACTCAAACTC	Y
1512	ATTTACATTCCACTATGTTTCTATTAAATC	Y
1516	GTTCTCGTCCCCTTGCGGGGCGTAAGTTGTTTCA	Y
1517	CTTCTAAGCCGCCTACACGGCGGATAAC	Y
1519	ATCTACACTAGTAGAAATTCTTTAAGGTTATTCAAC	Y
1520	GTTTCCGTCCCCTACTGGGGTTATATATTCTCTAATA	Y
1522	CTTATTGCTCACTATATCGAGCTGTATTCAC	Y
1523	TTATTGCCCTCTATATCGGGCTACTTTCAC	Y
1527	GTTTGATTCCCCTACGAATTTGCACTGCTCTCAAAC	Y
1528	GTTTGTTACCCCTATGAATTTACACTGCTCTCAAAC	Y
1531	GTGTCAATGCCCTCAACGGGCTTACTTTCATTTCTAC	Y
1534	GTTGTAGTTCCCGGTTATTACTTGGTATGTTATAAT	Y
1535	ATTTACATTCCACTATGTATCTATTAATTC	Y
1537	GTCAAGTTTCTCATGAACTTGTGGATTTCAAT	Y
3168	GTTTCCATTCCGCAAGGTACAATTAATCC	Y
Cluster 6A	GTTTCAATCCACGTACCTATATAAGGTACGAC	N	13
Cluster 27B	ATCTACAACAGTAGAAATTATTCTATATTACTTAAC	N	5
Cluster 43A	GTTTCAATACCGTAAACGGTAAGTACTGTTGCAAC	N	5
Cluster 22A	GTCGCTCCCCGTGCGGGGAGCGTGGATTGAAAT	N	4
Cluster 39A	GTTTGAGAACCTTGTAAATTATGATGGGTAAGAAAC	N	4
Cluster 53A	GTCACTCCCCTTGCGGGAGTGTGGATTGAAAT	N	4
Cluster 58A	GCTGGGAATCAATCACCAATCCCCTTTGATATACTG	N	4
Cluster 60A	GTTGTTGTTCCCAGTTATCGCTTGGTATGGTATAAT	N	4
Cluster 64A	GTTGTGGTTTGATGTAGAATTGGAATGAGAAACAAC	N	4
Cluster 75B	GTTGCAATCTGCACGGGGCGTGTGGAGGCAAAG	N	4
Cluster 47A	GTTTTATTACCATTCAAAATAACATACTCCTAAAAC	N	3
Cluster 55A	ATTTCAACTCACATCCTCACAAGGAGGATGAC	N	3
Cluster 79A	GTCTATACGGACTTGATAATTTCTACTATCGTAGAT	N	3
Cluster 91A	GTTAATATAAAGAAATCCCCATGAGGGGACGAGAAC	N	3
Cluster 104A	ATTGTACTGTGCCTTATTTTGGATTCAAGGCAAAAC	N	3
Cluster 120A	GTCGCTCCCTTCGCGGGAGCGCGGATTGAAAT	N	3
Cluster 5D	GTTTGAGAATGATGTAAAAATGTATGGTACTCAAGC	N	2
Cluster 21B	ATTTTAGTAACTGAATAATTTACGTGACTGTAAAAC	N	2
Cluster 22B	ATTTCAATCCACGCTCCCCGCACGGGGAGCGACA	N	2
Cluster 36A	ATTTCAATCCACACTCCCACGAAGGGAGCGAC	N	2
Cluster 44B	GTTTTAGAACAATGTTATTTTGAATGGTAACAAAAC	N	2
Cluster 47B	GTTTTAGGAGTATGTTATTTTGAATGGTAATAAAAC	N	2
Cluster 51B	GTCACGCTCCCCACGGAGCGTGTGAGTTGAAAT	N	2
Cluster 55B	GTCATCCTCCTTGTGAGGATGTGAGTTGAAAT	N	2
Cluster 67B	ATTTTAGTAACTGGAAGATTTGAGTTAGTGTAAAAC	N	2
Cluster 68A	GTTCTCGTCCCCTTATCGGGGTTCTCTTATCTCAAT	N	2
Cluster 68B	ATTGAGATAAGAGAACCCCGATAAGGGGACGAGAAC	N	2
Cluster 69A	GTTTTGTTACCATTCAAAATAACATACTTCTAAAAC	N	2
Cluster 70A	GTCTATATGACTAAGTAATTTCTACTATGTGTAGAT	N	2
Cluster 75A	GTTGCAATCTGCACGGGGCGTGTGGAGGCAAAGG	N	2
Cluster 82A	GTGTCAATGCCCTCAACGGGCTTCTACTTATTTCTTC	N	2
Cluster 84A	GTCTTAATCCTTGTTGTAGTGGAAGATGGTCTCGTAC	N	2
Cluster 87A	GTCTTAATCCTTATTGTAGTGGACGATGGTCTCGTAC	N	2
Cluster 100A	GTGGTCAAAGTCATTGATCTGACAGGCATCTGAAAC	N	2
Cluster 102A	ATTGAGATAAGAGACCCCCGTAGAGGGGACGAGAAT	N	2
Cluster 111A	GTTTCCGTCCCCATCAGGGGATTATTTAATTTAAC	N	2
Cluster 122A	GAAACATTTCATACCCCTATGGGGACAGCAAC	N	2
1545	ACGGGAATGGCGTTGAATGAATACGGCTGGTGGTATTTTGAAAATGG	N
1548	ATTTAACTTTAACAAGTGTTGTATTTGAATT	N
1551	ATTTCAATACATCCCATGTTAAAGTTTATC	N
1552	GAATTTCAATACATCCCATGTTAAAGTTTATCC	N
1553	CGCGGGTAAGATACATC	N
1557	GATTAACTTTAACATGGGATGTATTGAAAC	N
1567	AATTTAACTTTAACAAGTGTTGTATTTGAATT	N
1569	CTATAAATCTATCCATACTGGATTTTAAA	N
1572	GATAAACTTTAACATGGGATGTATTGAAATAA	N
1573	GATAAACTTTAACATGGGATGTATTGAAATT	N
1574	AGTTTCAATCACCTCGCGGTGAGGGGGTGGTTCAGAC	N
1575	ATTTCAATCCGCGCTCCCGCGAGGGGAGCGAC	N
1581	TATTATAACATACCAAGTAATAACCGGGAACTACAGC	N
1584	GTATAGATTTAACCAGAATGGAATGTAAAT	N
1588	TCGTATAGATTTAACCAGAATGGAATGTAAATC	N
1589	ACGAATTAATAGATACATAGTGGGATGTAAAT	N
1592	TGTCGCCCTCTTCACGAGGGCGTGGATTGAAAT	N
1593	ATTTCAATCCGCGCTCCCGC	N
1596	ATATTCCCCGCATACGCGGGGTTGAACCTAA	N
1598	GGCTTTTAATTGAACTAAGGTAGAATTGAAACAT	N
1599	GATAGTCCGGAATGCGCATGTGTGTAGCGATTTCGAAAGTTCGAAGAACGGAGAA	N
1600	CTTTACATTCCACTATGTCTCTATTAAAAC	N
1602	ATATTCCCCGCACGGGCGGGGTTGAACCT	N
1603	AATGTGTCAATGCCCTGAAAGGGGCAACCTTCATTTCTAC	N
1607	CTTGTCCCCACACGCGTGGGGATGATCC	N
1608	GTTGCAATCTACATGCACGGGTATAGTGCAAG	N
1610	CTTTTCCCCGCCCACGCGGGGGTGATCCC	N
1612	GTAACAATCTGCGGATGGATGTGAACTGCAAG	N
1614	GTACCATCCCCGTAAGGGGGCGAAAACCA	N
1617	ATTTACATCCCACTATGTATCTATTAATT	N
1620	GTCGTAGTTCCCCATTTTCTCTCGTAGTGGTATAAC	N
1627	GGATCACCCCCGCATATGCGGGGAAAAGT	N
1629	GGTTAAATAATAAGAAAGAATTTCTACTAGTGTAGAT	N
1633	TGTGTTACCATTTTTGCG	N
1635	ATCGAGACCGTACAATGTTAATGCTTAAC	N
1636	AGATTAATAGAAACAATAGTTGTATTTGAAT	N
1638	ATTTAACTTTAACAAGTGTTGTATTTGAATA	N
1645	GCAAGAGACCGTACAATGTTAATGCTTAAC	N
1648	AAAGAGACCGTACAATGTTAATGCTTAAC	N
1653	ATATTCCCCGCATACGCGGGGGTGAACCT	N
1655	TATTTAAAATCCAATATGGATAGATTTATAG	N
1656	CCCACGCGTGTGGGGACAAG	N
1657	CTTGTCCCCATACGCGTGGGGATGATCCT	N
1658	AATCTACCCTAGTAGACATTCCGCTTACAGTTTCAAC	N
1659	GGATCATCCCCACGCGTGTGGGGACAAG	N
1663	GTTTCCGTCCCCTTATGGGGTTTCTTAATTTCAAAT	N
1664	CATTTCAATCCACTCTCTCCATACGGAGGGAGACG	N
1665	GTCGCTCTCCGCAAGGAGAGCGTGGATAGAAATT	N
1667	GATAAACCGTAACATGGGATGTATTGAAAT	N
1669	CTTGTCCCCACACGCGTGGGGATGATCCT	N
1676	CTTGTCCCCACACGCGTGGGGATGAT	N
1682	GAATTAATAGAATCATAATGGAATTTAAAT	N
1683	TGAATTAATAGAATCATAATGGAATTTAAAT	N
1684	ATTGAGAAATAAGATCCCCGGGAAGGGGACGGAAA	N
1694	TTTTCAACTCACGACCTCTCGTGGAGATCGAC	N
1700	AGGGTTTAATAACCCTATATAATTTCTACTATTGTAGATT	N
1703	GGGACACTTCTACACATCTG	N
1706	GTTTTGGAACTATGTCATTCCAGATGGTTCTACTACA	N
1707	TGTTTTGGAACTATGTCATTCCAGATGGTTCTACTACG	N
1709	GATCTACAATAGTAGAAATTATATAGGGTTATTAAAC	N
1714	CTTTTCCCCGCACACGCGGGGGTGA	N
1715	GTTTTCGTCCCCTACCGGGGCATTCCTAATCTCAAT	N
1724	CTTTTCCCCGCACACGCGGGGGTGATCC	N
1725	GTTACAGTCCCCGCAAGGGGCGCGAATTGTAGC	N
1728	GTTTTAGAATTGTGTTATTTTAGATAGTAATGAAAC	N
1729	ATTATATCATACCAAGCGATAACTGGGAACAACAAC	N
1731	ATTAGAGAATATAGAACCCCAGTAGGGGACGGAAAC	N
1732	GTCTCAATCGCTTATAGCAACGGTAAAC	N
1735	ACACCCCGCAAGGGGACG	N
1737	TTTAAAATCCAATATGGATAGATTTATAGA	N
1739	GGATCACCCCCGCGTATGCGGGGAAAAGC	N
1744	GTTTGAGAGCTTTGTTAATTCAGAAGAGTATCAAAC	N
1749	GTCACACCCTCACGGGTGTGTGAGTTGAAAT	N
1752	ATTTACATTCCACTATGTATCTATTAATTCTC	N
1754	AATTATATCATACCAAGCGATAACTGGGAACAACAACC	N
1756	AATTATATCATACCAAGCGATAACTGGGAACAACAAC	N
1763	GTTTGAGAATGATGTAAAAACGTATGGTACTCAAGC	N
1764	TACAATCCCCGTAAGGGGGCGAA	N
1765	GTACCATCCCCGTAAGGGGGCGAAAAC	N
1769	GGTTTCAATCCACGCACTCCTTGCGGAGTGCGACGC	N
1773	ATTGAAATATAAGAACCCCGTGGAGGGGACGAGAAC	N
1777	GTATTAATTGGACCTTGCGGAATTGAAAC	N
1778	GATTAACAGTAACAAAAGTTGTTTTTGAAT	N
1779	CAGCTGGCAACCCACTTGCCTACGAGGATTGCAAC	N
1782	GTTTTATCACATTAAGAATTTACAAAGTACTAAAAC	N
1788	AAGTTTGAGAGTACTGTTAATACGTAAGATTATCAAAC	N
1790	GTATAGATTTAACCAGAATGGAATGTAAAG	N
1791	GTTCTAATCGTACCTTTATGGAATTGAAAT	N
1792	GGTTCATCCCCGCTCACGCGGGGAATAC	N
1794	ATTTCAATTCCATAAAGGTACGATTAGAAC	N
1795	CTTGTAACTACCCTTCATTTCCATGTCACATACAAG	N
1797	GGAAACACCTCTGCGTAGGCAGAGAAAAG	N
1799	TGTCGCACTCCGCAAGGAGTGCGTGGATTGAAACC	N
1807	AATGTCTCCACGCACGTGGAGATGAACC	N
1808	AAAATGTCTCCACGCACGTGGAGATGAACC	N
1819	TTTTCGTCCCCTCACGGGGATTTCTCTTTTTCTAT	N
1820	GTTGAATATTGTTCTTATAAAGGATTAACGC	N
1821	GTTTTCGTCCCCTCACGGGGATTTCTCTTTTTCTAT	N
1825	GTGTCAATGCCCTTTAACGGGCTTACTCCATTTCTACC	N
1826	GTAGAAATGGAGAAAGCCCGATAGAGAGCATTGACACA	N
1830	GATTTAATAGATACATAGTGGAATGTAAAT	N
1832	ATATTTTAGTAACTGAATAATTTACGTGACTGTAAAAT	N
1833	CTTTACATCCCATTATGTTCCTATTAAATC	N
1836	ATTTAAATACATCTCATGTTAAAGTTAAAC	N
1837	GGCTAATAAGCCATTTTAATTTCTACTATTGTAGAT	N
1842	GTCGGACATTACCTATGAGGAATTGATAC	N
1843	ATTTACATTCCACTATGTATCTATTAAATC	N
1844	GTTGTAATTCCCTGTTATCACTTGGTATGGTATAAT	N
1845	CTGCTGGTGCCTCTGAAGCTGCTGGTGCTTCTGA	N
1848	GTCTTAATCCTTATTGTAGTGGAAGATGGTCTCGTACCTA	N
1850	GTTAAACAGTAACATAGGATGTTTTGAAAT	N
1857	GTGGGCGCTGACGGATTCGAACCGCCGACCCTCTGCTTGTAAGGCAGATGCTCTAAACCA	N
1859	TAGGTTATAATTATGG	N
1861	GTTGGATATACCTTTCATTTCAAGATGATAATCACC	N
1869	GTCGCTCTCCTCGCGGAGGGCGTGGATAGAAAT	N
1870	GTTTGAGTACCATTGAAGATTACACTACTCTCAAAC	N
1878	GATAAATATCAACAGATACTGTACGAAAACTT	N
1879	GTATTCGTACAGCATCTGTTAATGTTTATC	N
1895	GATAAACTTTAACATGAGATGTATTGAAAT	N
1901	GTTTGAGAATGATGTAAAAACGTATGGTACTCAAAC	N
1902	AATTTCAATCCACGCTCCCCGCACGGGGAGCGAC	N
1908	TTTCAATCCACGCTCCTACAAGAGGAGCGAC	N
1916	ACGCATCCGAAGTTTCGAAGAAACTTCTAAGTGACTACGAAGTAGTCATATTATACCATAT	N
1918	GTCTTAATCCTTATTGTAGTGGACAATGGTCTCATAC	N
1921	TACAATCCCCGTAAGGGGGCGAAAAC	N
1923	ATTGATCACTGCCGCATAGGCAGCTTAGAAAAA	N
1925	TCTTAATCCTTATTGTAGTGGAAGATGGTCTCG	N
1926	TCCCCGCAAGGGGACGGAAAC	N
1929	GTTTTACTACCCTATAAAATTACACTACTCTCAAAC	N
1937	ATTATACCACTACGAGAGAAAACAGGGAACTACGAC	N
1938	TCTTTTAATTGAACTAAGGTAGAATTGAAAC	N
1941	GTTTGAGAGTACTGTTAAAACAAAAGGTTATCAAAC	N
1945	ATTTACATCCCACTATGTAACTATTAATT	N
1950	ATTGAGATATAAGAACCCCGTTGAGGGGACGAGAAC	N
1956	ATTATAACATACCAAGAAAAATTAGGGAACTACAAT	N
1958	TTTAATCGGACCTTCATGGAATTGAAAC	N
1960	ATTTCAATTCCATAAAGGTGC	N
1962	GTCTATAAGGACTTGATAATTTCTACTATCGTAGAT	N
1963	ATTTCAATTCCATAAAGGTACGATTAAAAC	N
1964	ATTTCAACTTATCCCCGCAAGGGGACGGAAACG	N
1967	GATAAAGAGTAACATGGGATGTATTGAAAC	N
1968	GTTTCAATACATCCCATGTTACTCTTTATC	N
1973	ATCTACACTAGTAGAAATTCTTTCTTATTATTTAA	N
1980	AACAGATCACTGCCGCATAGGCAGCTTAGAAA	N
1981	TTTACATCCCATTATGTTCCTATTAAATC	N
1984	GTCGCACCCCGCAAGGGGTGCGTGGATTGAAAT	N
1991	ATTAAATAAAAGAATCCCCAGGGAGGGGACGAGAAC	N
1992	AGTGTCAATTCCTTATAGGTAATGTATATCAA	N
1993	GTTTGAGACCCCTATGGAATTACACTGCTCTCAAAC	N
1996	AATAGTAACATTAGATGTATTGAAAT	N
1997	GGATTAATAATCCCTAATAATTTCTACTGTTGTAGAT	N
1999	ATTTCAATCCACGCACCCCTTGCGGGGTGCGAC	N
2000	TGAACGGATATGCTCCGGAAA	N
2004	AGTTTTCGTCCCCTACCGGGGCATATCTAATCTCAAT	N
2009	GTTTGAGTACCATACATTTCTACATCATTCTCAAAC	N
2013	CTTTTCCCCGCACACGCGGGGGTGATCCCA	N
2014	GGGATCACCCCCGCGTGTGCGGGGAAAAG	N
2015	GTTTCCGTCCCCTATTGGGGTTCTTTATATTTCAAT	N
2019	TTTCCAATGTTCCAAAGATACTAAAATGGGAGCAAATCACAACT	N
2021	CTTTTCCCCGCATACGCGGGGGTGATCCC	N
2022	CCGGTTTATCCCCGCTGGCGCGGGGAACAC	N
2023	GCTTCAATCGTACATCCTTTCAACAACAACTGAAAC	N
2024	GTTTCAATACTACATTCTTCTAACAACTACTGAAAC	N
2029	GTTCTCGTCCCCTCCACGGGGTTCTCTTATCTCAAT	N
2030	GTTTTGTACCTATGCAAAATTAAACAGTTCTAAAACTT	N
2031	GTTTTGTACCTATGCAAAACAGAATAATTCTAAAAC	N
2032	GTTTTAGGTGTATGTAATTTTGAATGGTA	N
2038	AGGATTAACATTAACATGAGATGTATTGAAAT	N
2039	ACTGGATTAACATTAACATGAGATGTATTGAAAT	N
2040	GTCATAGTTCCCTAATAGCTCTTGGTATGGTATAATAAGCC	N
2042	AGATTATACCATACCAAGAGCTATTAGGGAACTATGAC	N
2048	GTCATGCTCCACGTGAGCGTGTGAGTTGAAAT	N
2052	GTCGCCCTCCTCGCGGAGGGCGTGGATTGAAAT	N
2055	GTTTTACTACCTTATGAAATTACACTATTCTCAAAC	N
2056	ATTATACCATACCAAGAGCTATTAGGGAACTATGACCG	N
2064	ATTATACCATACCAAGAGCTATTAGGGAACTATGA	N
2065	TGTTTCAATACATCCCATGTTAATGTTTATC	N
2066	GTTTCAATCCACGCATCTGTAAAAGATGCGA	N
2067	AAACAAACGACACATTTGACGGGGTAAAATTA	N
2068	GTTTGAGAGCTGTGCGTTTTCGTAGGGGAGTCAAACTT	N
2079	ATTTCAATACATCTCATGTTGTAGTTTATC	N
2085	GATTAATAGAAACAAGAGTTGTATTTG	N
2088	ACCTTTATGGAATTGAAAT	N
2096	CAGTTTCAATCCACGCACCCACATAGGGTGCGAC	N
2097	AGTTATTTCAATTCCATAAAGGTGCGATTAGAAC	N
2103	ATTTCAATTCCATAAAGGTACAATTAGAACT	N
2104	GAAAAACGGAGCATGTCCGTTCACT	N
2109	GTCACACCTCATGTAGGTGTGTGGATTGAAACTT	N
2110	ATTTCAATACATCCCATGTTACGGTTTATC	N
2112	GTTTGAGAATGATGTAAAGATGTATGGTACTTAAGC	N
2115	ATTATATCATATCAGAATGTAGTAAGGAACTATAAC	N
2116	TCACCCCCGCGTATGCGGGGAAGAG	N
2119	GGGATCACCCCCGCGTATGCGGGGAAGAG	N
2123	GTGGAAATAGACCTGATTCTCAAAGGGATTAAGAC	N
2124	ATTTTAGTACCTGAAGAAATTAAGTTATCGTAAAAC	N
2125	GTCTTCCCCACGCTCGTGGGGGTGTTTCC	N
2126	GTTTGAGAACCTTGTAATTTATGATATGTCTTAAAC	N
2136	CTCGCAGAAGGCTTCACAGCTAGCTGTGGTTGTGAC	N
2139	GTTTAACTTTAACATGAGATGTATTTAAAT	N
2141	GTCACACCTCATGTAGGTGTGTGGATTGAAACT	N
2143	TTGTGTCAATGCCCTCACGGGCTTATGCCTCATTGCTAC	N
2144	AGGATCACCCCCACATACATGGGGAACAC	N
2145	GATATAAACCTATATACCTCGAGAGGGGACGGAAAC	N
2146	TGATATAAACCTATTTACCTCGAGAGGGGACGGAAAC	N
2147	GCAATTTCAATCCACACTCCCACGAAGGGAGTGACGA	N
2148	TCAGCCCGAGAGGGCATTGATAC	N
2149	GTTTCAATCCACACACCTACATGAGGTGTGAC	N
2153	GTTGTACAGTTACTTAAATCTTGAGAGTACAAAAACG	N
2155	GTTTGAGAGTAGTGTAATTTCATATGGTAATCAAAC	N
2157	AAGCCCGAGAGGGCATTGAAACT	N
2159	GTTTTAGTACTCTGTAATTTTTCGCTATGATAAAAC	N
2160	CGTAGAAATGAAGCACCAGCCCGAGAGGGCATTGATAC	N
2161	GATGAATAAGAACATGAGATGTATTTAAAC	N
2162	GATAAATAAGAACATGAGATGTATTTAAAT	N
2163	GTTTTATCATAGCGAAAAATTACAGAGTACTAAAAC	N
2166	GTCGCTCTCCTCATGGAGAGCGTGGATTGAAATT	N
2167	ATTTACAATCCTCCAAGGTTAAATAAAAA	N
2168	GTTGTACAGTTACTTAAATCTTGAGAGTACAAAAAC	N
2170	GTTTGAAATCCTTCCGTATTAACAAGACTCTCAAAC	N
2171	GTTTCAATACCGCAAGCGGTAAGCACTATTGCAAT	N
2172	GTTTCCGTCCCCATCTGGGGATTATTTAATTTAAC	N
2173	ATTTCAATCCACACTCCCACGAAGGGAGTGAC	N
2174	GTATTCCCCGCGCAAGCGGGGATGATCC	N
2175	AAATATCTACAACAGTAGAAATTATTCTATATTACTTAACA	N
2176	AATCTACAACAGTAGAAATTATTCTATATTACTTAAC	N
2177	GTTAAATTAAATAATCCC	N
2178	GTCACCTTCCGCAAGGAAGGTGTGGATTGAAAT	N
2182	AAAAGTTTCCGTCCCCTACTGGGGTTCTCTATCTTCTAAT	N
2185	ATTTAAAAACATCTCATGTTACAGTTTATC	N
2186	AATTAGAAGATAGAGAACCCCAGTAGGGGACGGAAAC	N
2188	GTTGCAACAGCACTTACCGTTTACGGTATTGAAACT	N
2189	CAAGCTTATCAAGAAGGGTGAATGCTAATTCCCAGC	N
2190	GCTTTAGAAGTCTATAAAAAAGAATCATTGTCAATGGT	N
2192	ATTTCAATCCACGCTCTCCATGAGGAGAGCGAC	N
2193	GTTTCCGTCCCCTACTGGGGTTCTCTATCTTCTAATC	N
2194	GTTAAATTAAATAATCCCCAGATGGGGACGGAAAC	N
2195	ATTAGAAGATAGAGAACCCCAGTAGGGGACGGAAACT	N
2199	GTTTTAAACCTTATTTTAAATGGTAGTGTCTCCTAAT	N
2200	CTTTTGGAACCATATGATTTAACATGAATCTAAAAC	N
2202	ATTTACAATCCTCCAAGGTTAAATAAAAAC	N
2203	GTTTCCGTCCCCTACTGGGGTTCTCTATCTTCTAAT	N
2207	CTTTTTATTTAACCTTGGAGGATTGTAAAT	N
2208	GTTTTAGAGCTGTGTTGTTTCGAATGGTTCCAAAAC	N
2212	GTCGTACCCTTTGTGGGTACGTGGATTGAAAT	N
2213	GTTTGAGAGTAGTGTAATTCTGTAAACCTCTAAAAC	N
2214	GTCGCTCTCCTCATGGAGAGCGTGGATTGAAATCGG	N
2217	ATTTTAGTAACTGAATAATTTACGTGACTGTAAAAG	N
2222	GTTGTTGTTCCCAGTTATCGCTTGGTATGATATAAT	N
2229	GTTTCAATACATCCCATGTTAAAGTTTATC	N
2232	GTTTTGTTACCATTCAAAATAACATACTCCTAAAACCA	N
2243	GTTTTGTTACCATTCAAAATAACACACTCCTAAAAC	N
2246	CTCTTCCCCGCATACGCGGGGGTGATCC	N
2252	GTTTTGTTACCATTCAAAATAACATACTCCTAAAAC	N
2254	TATCTACACACAGTAGAAATTATTTAGGTTACTTAAC	N
2258	GTTTTAGAAATATGTTATTTTAGATAGTAATAAAAC	N
2261	GTTTCCGTCCCCTTCCCGGGGATCTTATTTCTCAAT	N
2262	GTTTCCGTCCCCATCAGGGGTTATCTAATTTCTTAT	N
2273	GTTGAATAACCTTAAATAATTTCTACTGTTGTAGAT	N
2275	GTCACGCCCCACGCGGGCGTGTGAGTTGAAAT	N
2276	TGTTGTGATTTGCTCAGAATTAACTACCTTTGCGGTAGAATCACCAACA	N
2279	GTCACTTCCCTTGCGGAAGTGTGGATTGAAATT	N
2282	TGATTTCAACTCACACGCCCGCGTGGGGCGTGAC	N
2284	GCGTTAATCCTTTATAAGAACAATATTCAAC	N
2286	ATTTCAATCCACGCTCCCCTCACAGGGAGCGAC	N
2288	AGCGAATTATACCATACCAAGAACTGTTAGGGAACTACAAC	N
2289	CATGATTATACCATACCAAGAACTGTTAGGGAACTACAAC	N
2290	ATTTCAATCCACGCTCCCTTGCGGGAGCGAC	N
2293	GTCTTAATCCTTATTCTACTGGAAGTAACTCAAATA	N
2295	GTACAATCCCCGTAAGGGGGCGAAAAC	N
2297	ATCTACGATAGTAGAAATTATCAAGTCCTTATAGAC	N
2305	ATTTGAGTTACTTCCAGTAGAATAAGGATTAAGAC	N
2307	TGGTCGCACCCTGCGTGGGTGCGTGGATTGAAAC	N
2309	ATTAAATTTCAATACATCTCATGTTAATGTTAATCTT	N
2313	TTTTCGCCCCCTTACGGGGATGGTAC	N
2317	GTTTTAGACTAGTGCAAATTCGCACCAGTGTAGTA	N
2318	TTTCGCCCCCTTACGGGGATTGTA	N
2319	GTTTGAGAGGTATGTAATTCTGTATAGGTATAAAAC	N
2327	GTCGCTCTCCTCGCGGAGAGCGTGGATTGAAAT	N
2328	GTCTTAATCCTTATTCTACTGGAAGTAACTCAAA	N
2338	GTGTCAATTCCTCATAGGTAATGTATTTC	N
2343	CTTTTCCCCGCCCATGCGGGGGTGATCC	N
2345	TGTTTCAATCCACGCACCCACGCAGGGTGCGACT	N
2346	GTCGCACCCTGCGTGGGTGCGTGGATTGAAACT	N
2349	GTTTTACACTTATTCGAAACTACAAGGTTCTCAAAC	N
2356	AGTTCCCCGCGCCAGCGGGGATAAACCG	N
2357	GATAAACCGTAACATGAGATGTATTGAAAT	N
2359	TGATAAACCGTAACATGGGATGTATTGAAATTAT	N
2363	GAAACACCTCCACGGACGTGGAGAAGAC	N
2364	TGTTTTACACTTATAAGAAATTACAAGGTTCTCAAAC	N
2366	CTTTACATTCCAATATGGTTCTACTTTAATAC	N
2367	GAATTAATAGATACATAGTGGAATGTAAA	N
2368	ATGAATTAATAGATACATAGTGGAATGTAAAT	N
2369	AAGAATTAATAGATACATAGTGGAATGTAAAT	N
2373	AGAAACACCTCCACGGACGTGGAGAAGAC	N
2374	CTGGCAACCCACTTGTGTATGTAGATTGCAAC	N
2376	AAAAAAGCATGAAGCGGAGCGAGCTCCGCC	N
2378	CTTTTCCCCGCACACGCGGGGGTGATCCC	N
2379	AAGACTATAAATCTATCCATATTGGATTTTAAATT	N
2381	GATTAACATTAACATGAGATGTATTGAAATA	N
2385	TTGCCACAGCGCATTCGCGCGGGTTACGAC	N
2387	TATTTCAATCCACGCTCCCACAAGGGGAGCGACA	N
2391	CAAAGATTAACATTAACATGAGATGTATTGAAAT	N
2393	ATTTCAATCCACGCCCCCCGCGAGGGGG	N
2395	GTTTAAGACATATCATAAATTACAAGGTTCTCAAAC	N
2397	GGATCACCCCCGCAGGTGCGGGGAAAAC	N
2398	GTTTCAATCCACGCACCCGTGAGGGTGCGAC	N
2400	GGATCACCCCCGCGGATGCGGGGAAAAC	N
2405	GGTTTGAGCACCATACATTTCTACATCATTCTCAAACC	N
2412	GTTTGAGAGTAGTGTAATCCCAAGTGGTAGTAAAAC	N
2416	GTCGCACCCTCACGGGTGCGTGGATTGAAAC	N
2418	CGTCCCCTTGCGGGGTGTGA	N
2421	GTTTTAGACCCCTCATGTTTCAGGGGGGTGTAGTGCAG	N
2424	GTCGCCGCCTTCACGGGCGGCGTGGATTGAAAT	N
2425	CGTCGCCGCCTTCACGGGCGGCGTGGATTGAAAT	N
2426	GTTTCAATCCACACATCCCGTATGGGATGCGAC	N
2430	GCATTTCAACCCACGCGCCCCTTGCGGGGCGCGAC	N
2431	CTTTTCCCCGCATACGCGGGGGTGAT	N
2435	CTATAAATCTATCCATATTGGATTTTAAATT	N
2437	GTCGCTCCCTTCGTGGGAGTGTGGATTGAAATA	N
2442	ATTGAATAGTAACTTGGTAGTTTTTAAATA	N
2443	GTTGAATAGTAACTTGGTAGTTTTTAAAT	N
2444	GTTGAATAGTAACTTAGAAGTTTTTAAAT	N
2446	ATTTAAAAACTTCTAAGTTACTATTCAAG	N
2447	TTGTGTCAATTCCTTATAGGTAATGTATATCA	N
2449	GATAAACATTAACATGGGATGTATTGAAAC	N
2450	GTGTCAATTCCTTATAGGTAATATATATC	N
2451	TTTCTAAGCTGCCTATGCGGCAGTCAAC	N
2452	GTGTTAATTGTACCGTTTGGAATTGAAAT	N
2453	ATTTCAACTCACACGCTCCGCGGGGAGCGTGAC	N
2456	GTTTTCGTCCCCTATCGGGGAATCTACTTTCTCTAC	N
2457	ACTTTTAATTGAACTAAGGTAGAATTGAAACA	N
2459	GCAGAGATCATAACGCTACGAGCTATAGCACTGAAAC	N
2460	GCAGAGATCATAACGCTACGAGCTATAGCACTGAAACA	N
2462	TTTCTAAGCTGCCTATACGGCAGTCAAC	N
2470	CTGTTAATTGTACCGATTGTGGAATTGAAAC	N
2476	GATAAACTTTAACATGGGATGTATTGAAAC	N
2480	GTCACACCCTGCGTGGGTGTGTGGATTGAAA	N
2700	ATTTCAATCCACGCACCCCAGTGGGGTGCGAC	N
2707	TGGTTTGAGAACCTTGTAAATTATGATGGGTAAGAAACTT	N
2716	GTTTCTTACCCATCATAATTTACAAGGTTCTCAAAC	N
2729	GTAGAAATGGAAGTAAGCCCGTTGAGGGCATTGACACGTT	N
2759	GTAGAAATGGAAGTAAGCCCGTTGAGGGCATTGACAC	N
2776	AAGTTTCACTACCTTATGGATTTACACTATTCTCAAAC	N
2806	GTTTCACTACCTTATGGATTTACACTATTCTCAAA	N
2814	AGTTTTAGTACCTGGAAGAATTGAGTCATCATAAAAC	N
2843	GTTTTATGATGACTCAATTCTTCCAGGTACTAAAAC	N
2920	GTTTCAATACCGTAAACGGTAAGTACTGTTGCAACT	N
2935	AAGTTTCAATACCGTAAACGGTAAGTACTGTTGCAAC	N
3003	GTTTTAGAACAATGTTATTTTGAATGGTAACAAAA	N
3052	GTTTCAGTAGTTGTTAGAAGAATGTAGTATTGAAAC	N
3102	GTGTTACCATTTTTGC	N
3103	TCGCTCCTCTTGTAGGAGCGTGGATTGAAAT	N
3106	CTTTTCCCCGCCTACGCGGGGGTGATCCC	N
3107	TTGAGATACATTACCTATGAGGAATTGACAC	N
3108	TGATATACATTACCTATAAGGAATTGACAC	N
3110	ATTTCTATTCACGCCCCCGCGAAGGGGGCGAC	N
3111	GTTTTGTAATCATTCAAAATAACACACTTCTAAAAC	N
3112	TCTTTTCCCCGCATACGCGGGGGTGATCCCT	N
3114	AACCAGCTGACCCAGCTGGA	N
3115	GTTAAATTTAATGATTCCCATTAGGGGACGGAAAC	N
3118	ATTCAAATACAACACTTGTTAAAGTTAAAT	N
3119	GGATCACCCCCGCGTATGCGGGGAAAAG	N
3120	GATATACATTACCTATAAGGAATTGACAC	N
3121	GGATCACCCCCGCGTATGCGGGGAAAAG	N
3123	ATTTACATTCCAATATGTCTCTATTTTAAT	N
3124	GAATTAATAGAAACATAATGGAATTTAAAG	N
3126	ATTCAAATACAACACTTGTTAAAGTTAAAT	N
3128	GAATTAATAGATACATAGTGGGATGTAAAT	N
3129	GAATTAATAGTTACATAGTGGGATGTAAAT	N
3131	GTTTGAATATATGTCGTATTACCTTTTGCTCAAACT	N
3132	TCATTTCAATCTAACGCAACCCGTGTGGATTGCAACG	N
3133	GTTTTATTACTATCTAAAATAACACAATTCTAAAAC	N
3134	GCTTGAGTACCATACATTTTTACATCATTCTCAAACAGTA	N
3138	AAAGTTTCCGTCCCCTCTCGAGGTAGATAGGTTTATATCT	N
3139	GTTGCAACCCACACGGGTTGCGTTAGATTGAAAT	N
3140	GCTGTCAACGGTTCGGGCGATGT	N
3141	GAATTAATAGAATCATAATGGAATTTAAAT	N
3146	CTTTTCCCCGCATACGCGGGGGTGATCCC	N
3147	GTTAGATATCATACTTATTAAGGATTAACGC	N
3149	GTCACTCCCCTTGCGGGAGTGTGGATTGAAATTTG	N
3150	CTTTTCCCCGCATACGCGGGGGTGATCC	N
3151	ATTAAAGTAGAACCATATTGGAATGTAAAT	N
3154	CATGGTTAAATTTAATGATTCCCATTAGGGGACGGAAAC	N
3157	ATTCAAATACAACTCTTGTTTCTATTAATC	N
3159	ATTCAAATACAACACTTGTTAAAGTTAAAT	N
3160	ATTTAACTTTAACAAGAGTTGTATTTGAAT	N
3161	ATTCAAAAACAACCTTTGTTACTGTTAATC	N
3162	GTTGTGGTTTGATGTAGAAATGGAATAAGATACAAC	N
3163	GTCACACCCTACGTGGGTGTGTGGATTGAAACA	N
3165	ATTCAAATACAACTCTTGTTAAAGTTAAAT	N
Cluster 1A	GTTTCAATCCACACACCCACGCAGGGTGTGAC	B
Cluster 1B	GTCACACCCTGCGTGGGTGTGTGGATTGAAAC	B
Cluster 2A	ATTTCTATCCACGCCCTCCGCGAGGAGGGCGAC	B
Cluster 2B	GTCGCCCTCCTCGCGGAGGGCGTGGATAGAAAT	B
Cluster 3A	GTTTCAATCCACACACCCACGTAGGGTGTGAC	B
Cluster 3B	GTCACACCCTACGTGGGTGTGTGGATTGAAAC	B
Cluster 4A	GTTTCAATCCACGCATCTGTAAAAGATGCGAC	B
Cluster 4B	GTCGCATCTTTTACAGATGCGTGGATTGAAAC	B
Cluster5 A	GCTTGAGTACCATACATTTTTACATCATTCTCAAAC	B
Cluster 5B	GTTTGAGTACCATACATTTTTACATCATTCTCAAAC	B
Cluster 5C	GTTTGAGAATGATGTAAAAATGTATGGTACTCAAAC	B
Cluster 6B	GTCGTACCTTATATAGGTACGTGGATTGAAAC	B
Cluster 7A	GTCACGCTCCACGTGAGCGTGTGAGTTGAAATT	B
Cluster 7B	ATTTCAACTCACACGCTCACGTGGAGCGTGAC	B
Cluster 7C	GTCACGCTCCACGTGAGCGTGTGAGTTGAAAT	B
Cluster 8A	GTTTTACTACCTTATAGATTTACACTATTCTCAAAC	B
Cluster 8B	GTTTGAGAATAGTGTAAATCTATAAGGTAGTAAAAC	B
Cluster 9A	GTCGCCCCCCTCGCGGGGGGCGTGGATTGAAAT	B
Cluster 9B	ATTTCAATCCACGCCCCCCGCGAGGGGGGCGAC	B
Cluster 10A	TGTCGCTCCCCTCGCGGGAGCGTGGATTGAAAT	B
Cluster 10B	GTCGCTCCCCTCGCGGGAGCGTGGATTGAAAT	B
Cluster 11A	GTCGCTCCCCTCGTGGGAGCGTGGATTGAAAT	B
Cluster 12A	GTTTCAATCCACGCACCCACACGGGGTGCGAC	B
Cluster 12B	GTCGCACCCCGTGTGGGTGCGTGGATTGAAAC	B
Cluster 13A	TGTTGTGGTTTGATGTAGAATTTCGATAAGATACAAC	B
Cluster 13B	GTTGTGGTTTGATGTAGAATTTCGATAAGATACAAC	B
Cluster 13C	GTTGTATCTTATCGAAATTCTACATCAAACCACAAC	B
Cluster 14A	ATTTCAATCCACTCCCTCCGCATGGAGGGAGAC	B
Cluster 15A	ATTATAACATACCAAGTAATAACCGGGAACTACAGC	B
Cluster 15B	GCTGTAGTTCCCGGTTATTACTTGGTATGTTATAAT	B
Cluster 16A	GTCGCCCTCTTCACGAGGGCGTGGATTGAAAT	B
Cluster 16B	ATTTCAATCCACGCCCTCGTGAAGAGGGCGAC	B
Cluster 17A	GTCGCTCTCCGCAAGGAGAGCGTGGATAGAAAT	B
Cluster 17B	ATTTCTATCCACGCTCTCCTTGCGGAGAGCGAC	B
Cluster 18A	TATCTACAATAGTAGAAATTATATAGGGTTATTAAAC	B
Cluster 18B	ATCTACAATAGTAGAAATTATATAGGGTTATTAAAC	B
Cluster 18C	GTTTAATAACCCTATATAATTTCTACTATTGTAGAT	B
Cluster 20A	ATTTCAATCCACGCTCCTACAAGAGGAGCGAC	B
Cluster 20B	GTCGCTCCTCTTGTAGGAGCGTGGATTGAAAT	B
Cluster 21A	GTTTTACAGTCACGTAAATTATTCAGTTACTAAAAT	B
Cluster 23A	GTCGCTCCCTTCGCGGGAGCGTGGATTGAAAT	B
Cluster 23B	ATTTCAATCCACGCTCCCGCGAAGGGAGCGAC	B
Cluster 24A	ATTATACCATACCAAGAGCTATTAGGGAACTATGAC	B
Cluster 24B	GTCATAGTTCCCTAATAGCTCTTGGTATGGTATAAT	B
Cluster 25A	GTCACACCTCATGTAGGTGTGTGGATTGAAAC	B
Cluster 26A	GTCATCCTCTTCGTGAGGATGTGAGTTGAAAT	B
Cluster 26B	ATTTCAACTCACATCCTCACGAAGAGGATGAC	B
Cluster 27A	GTTAAGTAATATAGAATAATTTCTACTGTTGTAGAT	B
Cluster 29A	GTTTTGTTACCATTCAAAATAACATACTCCTAAAAC	B
Cluster 29B	ATTTTAGGAGTATGTTATTTTGAATGGTAACAAAAC	B
Cluster 29C	GTTTTAGGAGTATGTTATTTTGAATGGTAACAAAAC	B
Cluster 29D	TTTTAGGAGTATGTTATTTTGAATGGTAACAAAAC	B
Cluster 30A	ATTTCAATCCACACTTCCGCAAGGGAAGTGAC	B
Cluster 30B	GTCACTTCCCTTGCGGAAGTGTGGATTGAAAT	B
Cluster 32A	ATGTAGATGTATTCCAGTATAATAAGGATTAAGAC	B
Cluster 32B	GTCTTAATCCTTATTATACTGGAATACATCTACAT	B
Cluster 34B	GTCGCACCCTGCGTGGGTGCGTGGATTGAAAC	B
Cluster 35A	GTCGCTCCCTTCACGGGGAGCGTGGATTGAAAT	B
Cluster 35B	ATTTCAATCCACGCTCCCCGTGAAGGGAGCGAC	B
Cluster 36B	GTCGCTCCCTTCGTGGGAGTGTGGATTGAAAT	B
Cluster 37A	GTCGCCCCTCCCGCAGGGGCGTGAGTAGAAAT	B
Cluster 37B	ATTTCTACTCACGCCCCTGCGGGAGGGGCGAC	B
Cluster 40A	GTGTCAATGCCCTCAACGGGCTTACTTCCATTTCTAC	B
Cluster 41A	GTTTCACTACCTTATGGATTTACACTATTCTCAAAC	B
Cluster 42A	GTTTTAGTACCTGGAAGAATTGAGTCATCATAAAAC	B
Cluster 44A	GTTTTGTTACCATTCAAAATAACATTGTTCTAAAAC	B
Cluster 46A	GTTTTACAGTCACGTAATTTGTTTAGGTACTAAAAT	B
Cluster 46B	ATTTTAGTACCTAAACAAATTACGTGACTGTAAAAC	B
Cluster 51A	ATTTCAACTCACACGCTCCGTGGGGAGCGTGAC	B
Cluster 54A	GTCACTCCTTATGTGGGAGTGTGGATTGAAAC	B
Cluster 56A	GTTGTGATTTGCTCTCATTTTAGTATCTTTGGAACATTGGAAACAAC	B
Cluster 61A	CTACTACACTAGTGCGAATTTGCACTAGTCTAAAAC	B
Cluster 63A	GTTTCAATCCACGCACCCGCATGGGGTGCGAC	B
Cluster 65A	GTTGTGGTTTGATGTAGGAATCAAAAGATATACAAC	B
Cluster 66A	GTTTGAGAGTAGTGTAATTTCATAAGGTACTGAAAC	B
Cluster 67A	GTTTTACACTAACTCAAATCTTCCAGTTACTAAAAT	B
Cluster 72A	GTCGTTCCCCACGCGGGAACGTGGATTGAAAT	B
Cluster 73A	GTTTCAATCCACGCACCCACGAGGGGTGCGAC	B
Cluster 74A	ATTTCAATCCACTCCCTCCGTATGGAGGGAGAC	B
Cluster 80A	GTTTTGGCTCTCTGATGAATATTGATAAACTTATAC	B
Cluster 88A	GTTTTAGTACCTTGTAAAATTTAAGTAAGATAAAAT	B
Cluster 93A	GTTTGAGAGCTTTGTTAAATCAATAAGTTACAAAAC	B
Cluster 96A	CTACTACACTAGTGCGAATTTGCACTAGTCTAAAAC	B
Cluster 99A	GTTTGAGAGCTTTGCTAATTCAAAAAGATACAAAAC	B
Cluster 103A	GTTCAAACGTAACCCTGTTCTCGAAGGGATTTAGAC	B

## Sheet: B. BLASTClust clusters
Supplementary Table 3. BLASTClust results (B) BLASTClust clusters
	Clusters:
1	repeat171 repeat172 repeat173 repeat175 repeat177 repeat188 repeat189 repeat248 repeat268 repeatCluster2A repeatCluster2B repeat290
2	repeat13 repeat56 repeat86 repeat90 repeat104 repeat119 repeat124 repeat98 repeat99 repeatCluster1A repeatCluster1B
3	repeat638 repeat675 repeat680 repeat731 repeat735 repeatCluster5A repeatCluster5B repeatCluster5C repeatCluster5D
4	repeat483 repeat484 repeat540 repeat544 repeat559 repeat583 repeatCluster4A repeatCluster4B
5	repeat2232 repeat2252 repeatCluster29A repeatCluster29B repeatCluster29C repeat926 repeatCluster29D
6	repeat1299 repeat1361 repeat1362 repeat1388 repeat32 repeatCluster12A repeatCluster12B
7	repeat337 repeat339 repeat373 repeat421 repeat432 repeatCluster3A repeatCluster3B
8	repeat2040 repeat2042 repeat2056 repeatCluster24A repeatCluster24B repeat2064
9	repeat1700 repeat1709 repeatCluster18A repeatCluster18B repeatCluster18C repeat369
10	repeat2182 repeat2186 repeat2193 repeat2195 repeat2203 repeatCluster28A
11	repeat1032 repeat1051 repeat1058 repeat1080 repeatCluster9A repeatCluster9B
12	repeat1145 repeat1179 repeat1186 repeatCluster10A repeat371 repeatCluster10B
13	repeat1455 repeat1456 repeatCluster13A repeatCluster13B repeatCluster13C
14	repeat830 repeat872 repeat894 repeatCluster6A repeatCluster6B
15	repeat1475 repeat1478 repeat1502 repeatCluster14A repeat1504
16	repeat905 repeat906 repeatCluster7A repeatCluster7B repeatCluster7C
17	repeat271 repeat270 repeat1519 repeat272
18	repeat2175 repeat2176 repeatCluster27A repeatCluster27B
19	repeat222 repeat2153 repeat2168 repeat223
20	repeat532 repeat181 repeat659 repeat192
21	repeat1335 repeat1343 repeat1336 repeat1844
22	repeat1707 repeat1706 repeat708 repeat881
23	repeat1754 repeat1756 repeat1729 repeat2222
24	repeat1832 repeat2217 repeatCluster21A repeatCluster21B
25	repeat980 repeat992 repeatCluster8A repeatCluster8B
26	repeat1581 repeat1534 repeatCluster15A repeatCluster15B
27	repeat2254 repeat405 repeat508 repeat829
28	repeat131 repeat1505 repeat1251 repeat2317
29	repeat1769 repeat1799 repeatCluster19A repeatCluster19B
30	repeat2214 repeat2166 repeat2192 repeat984
31	repeat2293 repeat2305 repeatCluster31A repeat2328
32	repeat703 repeat702 repeat697 repeat720
33	repeat1902 repeatCluster22B repeat660 repeatCluster22A
34	repeat2109 repeat2141 repeat2149 repeatCluster25A
35	repeat2345 repeat2346 repeatCluster33A repeatCluster34B
36	repeat410 repeat1327 repeat411
37	repeat2707 repeat2716 repeatCluster39A
38	repeat2729 repeat2759 repeatCluster40A
39	repeat143 repeat141 repeat2055
40	repeat2776 repeatCluster41A repeat2806
41	repeat2814 repeat2843 repeatCluster42A
42	repeat2935 repeat2920 repeatCluster43A
43	repeat760 repeat1993 repeat613
44	repeat2024 repeat3052 repeatCluster45A
45	repeat2261 repeat460 repeat1684
46	repeatCluster44A repeatCluster44B repeat3003
47	repeat237 repeat94 repeat384
48	repeat1175 repeat213 repeat575
49	repeat2387 repeat1173 repeat814
50	repeat1258 repeat504 repeatCluster11A
51	repeat1592 repeatCluster16A repeatCluster16B
52	repeat2279 repeatCluster30A repeatCluster30B
53	repeat2437 repeatCluster36A repeatCluster36B
54	repeat1301 repeat1423
55	repeat2288 repeat2289
56	repeat1848 repeat1925
57	repeat115 repeat110
58	repeat1511 repeat2009
59	repeat2405 repeat936
60	repeat2460 repeat2459
61	repeat1629 repeat1973
62	repeat1658 repeat546
63	repeat187 repeat186
64	repeat2147 repeat2173
65	repeat2199 repeat1194
66	repeat2309 repeat33
67	repeat418 repeat436
68	repeat531 repeat534
69	repeat1002 repeat281
70	repeat1008 repeat1744
71	repeat1089 repeat2262
72	repeat1339 repeat390
73	repeat1763 repeat1901
74	repeat1821 repeat1819
75	repeat1962 repeat2297
76	repeat2023 repeat778
77	repeat2126 repeat2395
78	repeat2159 repeat2163
79	repeat2273 repeat862
80	repeat375 repeatCluster48A
81	repeat749 repeat751
82	repeat794 repeatCluster93A
83	repeatCluster46A repeatCluster46B
84	repeatCluster47A repeatCluster47B
85	repeatCluster67A repeatCluster67B
86	repeatCluster68A repeatCluster68B
87	repeatCluster69A repeatCluster69B
88	repeatCluster70A repeatCluster70B
89	repeat1053 repeat1449
90	repeat2172 repeat2194
91	repeatCluster32A repeatCluster32B
92	repeat1213 repeat1234
93	repeat1598 repeat319
94	repeat1665 repeatCluster17A
95	repeat441 repeat51
96	repeatCluster75A repeatCluster75B
97	repeatCluster76A repeatCluster76B
98	repeat1121 repeat668
99	repeat1176 repeat810
100	repeat195 repeat200
101	repeat1984 repeat1999
102	repeat2453 repeat804
103	repeat712 repeat767
104	repeat745 repeat746
105	repeatCluster35A repeatCluster35B
106	repeatCluster51A repeatCluster51B
107	repeat1172 repeat807
108	repeat1260 repeat2275
109	repeat1381 repeat67
110	repeat2700 repeatCluster38A
111	repeat286 repeat297
112	repeat314 repeat744
113	repeat343 repeat349
114	repeat725 repeat737
115	repeatCluster20A repeatCluster20B
116	repeatCluster23A repeatCluster23B
117	repeatCluster26A repeatCluster26B
118	repeatCluster37A repeatCluster37B
119	repeatCluster55A repeatCluster55B
120	repeat3154 repeat3115
121	repeat3128 repeat3129
