# Supplementary material for: Computational prediction of CRISPR cassettes in gut metagenome samples from Chinese type-2 diabetic patients and healthy controls
Source: BMC Syst Biol. 2016 Jan 11;10(Suppl 1):5. doi: 10.1186/s12918-015-0248-x (PMC4895601; doi:10.1186/s12918-015-0248-x)
Supplement: Additional file 4: — CRISPRmap results. The results for CRISPRmap contain the distribution of the unique repeat sequences for the 6 superclasses (A-F), sequence families and structural motifs. There is a summary table of the results as well as a detailed table with data about the sequence families. (XLSX 90 kb) [file 12918_2015_248_MOESM4_ESM.xlsx]

## Sheet: A. Results
Supplementary Table 4. CRISPRmap results
	ID	Input	Structures	Sequences	Superclass		Link1:	http://rna.informatik.uni-freiburg.de:80/RetrieveResults.jsp?jobID=6622176&toolName=CRISPRmap
	1	UserId=repeat13					Link2:	http://rna.informatik.uni-freiburg.de:80/RetrieveResults.jsp?jobID=3452342&toolName=CRISPRmap
	TTGTTTCAATCCACACACCCACGCAGGGTGTGACGTC						Link3:	http://rna.informatik.uni-freiburg.de:80/RetrieveResults.jsp?jobID=9632771&toolName=CRISPRmap
	2	UserId=repeat56					Link4:	http://rna.informatik.uni-freiburg.de:80/RetrieveResults.jsp?jobID=4781340&toolName=CRISPRmap
	TAGTCACACCCTGCGTGGGTGTGTGGATTGAAACA		motif 3				Link5:	http://rna.informatik.uni-freiburg.de:80/RetrieveResults.jsp?jobID=5162968&toolName=CRISPRmap
	3	UserId=repeat86					Link6:	http://rna.informatik.uni-freiburg.de:80/RetrieveResults.jsp?jobID=2651202&toolName=CRISPRmap
	AAGGTTTCAATCCACACACCCACGCAGGGTGTGAC						Link7:	http://rna.informatik.uni-freiburg.de:80/RetrieveResults.jsp?jobID=4812937&toolName=CRISPRmap
	4	UserId=repeat90
	GTTTCAATCCACACACCCACGCAGGGTGTGACTA						Note:	In order to input all the data in the CRISPRmap software available online we had to divide our data in 7 different parts, hence, 7 links.
	5	UserId=repeat98						The website only allows a maximum of 400 lines.
	GTTTCAATCCACACACCCACGCAGGGTGTGACG
	6	UserId=repeat99
	GTTTCAATCCACACACCCACGCAGGGTGTGACT
	7	UserId=repeat104
	GTTTCAATCCACACACCCACGCAGGGTGTGACA
	8	UserId=repeat119
	TGTTTCAATCCACACACCCACGCAGGGTGTGAC
	9	UserId=repeat124
	AGTCACACCCTGCGTGGGTGTGTGGATTGAAAC
	10	UserId=repeat171
	GTGATTTCTATCCACGCCCTCCGCGAGGAGGGCGACT
	11	UserId=repeat172
	AACATTTCTATCCACGCCCTCCGCGAGGAGGGCGACA
	12	UserId=repeat173
	GCAATTTCTATCCACGCCCTCCGCGAGGAGGGCGAC
	13	UserId=repeat175
	ATGATTTCTATCCACGCCCTCCGCGAGGAGGGCGAC
	14	UserId=repeat177
	CGATTTCTATCCACGCCCTCCGCGAGGAGGGCGACT
	15	UserId=repeat188
	AAATTTCTATCCACGCCCTCCGCGAGGAGGGCGAC
	16	UserId=repeat189
	TGTCGCCCTCCTCGCGGAGGGCGTGGATAGAAAT
	17	UserId=repeat248
	ATTTCTATCCACGCCCTCCGCGAGGAGGGCGACC
	18	UserId=repeat268
	GTCGCCCTCCTCGCGGAGGGCGTGGATAGAAATT		motif 3
	19	UserId=repeat290
	ATTTCTATCCACGCCCTCCGCGAGGAGGGCGA
	20	UserId=repeat337
	TGTTTCAATCCACACACCCACGTAGGGTGTGACC
	21	UserId=repeat339
	AAGTCACACCCTACGTGGGTGTGTGGATTGAAAC		motif 3		C
	22	UserId=repeat373
	TGTTTCAATCCACACACCCACGTAGGGTGTGACT
	23	UserId=repeat421
	GTTTCAATCCACACACCCACGTAGGGTGTGACT
	24	UserId=repeat432
	AGTCACACCCTACGTGGGTGTGTGGATTGAAAC		motif 3
	25	UserId=repeat483
	GTCGCATCTTTTACAGATGCGTGGATTGAAACTTTT		motif 3		C
	26	UserId=repeat484
	GGAGTCGCATCTTTTACAGATGCGTGGATTGAAACA
	27	UserId=repeat540
	GAGTCGCATCTTTTACAGATGCGTGGATTGAAAC		motif 3		C
	28	UserId=repeat544
	GTTTCAATCCACGCATCTGTAAAAGATGCGACTT
	29	UserId=repeat559
	AGTCGCATCTTTTACAGATGCGTGGATTGAAACC		motif 3
	30	UserId=repeat583
	TGTTTCAATCCACGCATCTGTAAAAGATGCGAC
	31	UserId=repeat638
	TCAGTTTGAGTACCATACATTTTTACATCATTCTCAAACC
	32	UserId=repeat675
	TAAGCTTGAGTACCATACATTTTTACATCATTCTCAAAC
	33	UserId=repeat680
	TTCGTTTGAGAATGATGTAAAAATGTATGGTACTCAAAC				F
	34	UserId=repeat731
	AGTTTGAGTACCATACATTTTTACATCATTCTCAAAC
	35	UserId=repeat735
	AGTTTGAGAATGATGTAAAAATGTATGGTACTCAAAC				F
	36	UserId=repeat830
	TTCATGTTTCAATCCACGTACCTATATAAGGTACGACAT
	37	UserId=repeat872
	TTGGTCGTACCTTATATAGGTACGTGGATTGAAACAGTT		motif 3		C
	38	UserId=repeat894
	GGTTTCAATCCACGTACCTATATAAGGTACGAC
	39	UserId=repeat905
	TCAGTCACGCTCCACGTGAGCGTGTGAGTTGAAAT
	40	UserId=repeat906
	TGTCACGCTCCACGTGAGCGTGTGAGTTGAAAT		motif 3
	41	UserId=repeat980
	GGTTTTACTACCTTATAGATTTACACTATTCTCAAACC
	42	UserId=repeat992
	AAGTTTTACTACCTTATAGATTTACACTATTCTCAAAC
	43	UserId=repeat1032
	GCATTTCAATCCACGCCCCCCGCGAGGGGGGCGACCTG
	44	UserId=repeat1051
	GGTGTCGCCCCCCTCGCGGGGGGCGTGGATTGAAAT
	45	UserId=repeat1058
	AGTCGCCCCCCTCGCGGGGGGCGTGGATTGAAATA		motif 3
	46	UserId=repeat1080
	ATTTCAATCCACGCCCCCCGCGAGGGGGGCGACG
	47	UserId=repeat1145
	AATGTCGCTCCCCTCGCGGGAGCGTGGATTGAAAT
	48	UserId=repeat1179
	GTCGCTCCCCTCGCGGGAGCGTGGATTGAAATTG		motif 3
	49	UserId=repeat1186
	GTCGCTCCCCTCGCGGGAGCGTGGATTGAAATT		motif 3		C
	50	UserId=repeat1258
	TATTTCAATCCACGCTCCCACGAGGGGAGCGAC
	51	UserId=repeat1299
	GTCGCACCCCGTGTGGGTGCGTGGATTGAAACAT		motif 3
	52	UserId=repeat1361
	GGTCGCACCCCGTGTGGGTGCGTGGATTGAAACA		motif 3
	53	UserId=repeat1362
	GTTTCAATCCACGCACCCACACGGGGTGCGACA
	54	UserId=repeat1388
	AGTCGCACCCCGTGTGGGTGCGTGGATTGAAAC		motif 3
	55	UserId=repeat1455
	ATGTTGTGGTTTGATGTAGAATTTCGATAAGATACAACG				F
	56	UserId=repeat1456
	AGTTGTGGTTTGATGTAGAATTTCGATAAGATACAAC				F
	57	UserId=repeat1475
	TATTTCAATCCACTCCCTCCGCATGGAGGGAGACCG
	58	UserId=repeat1478
	GCTGTCTCCCTCCATGCGGAGGGAGTGGATTGAAAT		motif 3
	59	UserId=repeat1502
	GTCTCCCTCCATGCGGAGGGAGTGGATTGAAATG		motif 3
	60	UserId=repeat1504
	ATTTCAATCCACTCCCTCCGCATGGAGGGAGA
	61	UserId=repeat1534
	GTTGTAGTTCCCGGTTATTACTTGGTATGTTATAAT				F
	62	UserId=repeat1581
	TATTATAACATACCAAGTAATAACCGGGAACTACAGC				F
	63	UserId=repeat1592
	TGTCGCCCTCTTCACGAGGGCGTGGATTGAAAT		motif 3		C
	64	UserId=repeat1665
	GTCGCTCTCCGCAAGGAGAGCGTGGATAGAAATT		motif 3
	65	UserId=repeat1700
	AGGGTTTAATAACCCTATATAATTTCTACTATTGTAGATT				F
	66	UserId=repeat1709
	GATCTACAATAGTAGAAATTATATAGGGTTATTAAAC
	67	UserId=repeat1769
	GGTTTCAATCCACGCACTCCTTGCGGAGTGCGACGC
	68	UserId=repeat1799
	TGTCGCACTCCGCAAGGAGTGCGTGGATTGAAACC		motif 3
	69	UserId=repeat1832
	ATATTTTAGTAACTGAATAATTTACGTGACTGTAAAAT				F
	70	UserId=repeat1902
	AATTTCAATCCACGCTCCCCGCACGGGGAGCGAC
	71	UserId=repeat2040
	GTCATAGTTCCCTAATAGCTCTTGGTATGGTATAATAAGCC				F
	72	UserId=repeat2042
	AGATTATACCATACCAAGAGCTATTAGGGAACTATGAC
	73	UserId=repeat2056
	ATTATACCATACCAAGAGCTATTAGGGAACTATGACCG
	74	UserId=repeat2064
	ATTATACCATACCAAGAGCTATTAGGGAACTATGA
	75	UserId=repeat2109
	GTCACACCTCATGTAGGTGTGTGGATTGAAACTT		motif 3
	76	UserId=repeat2141
	GTCACACCTCATGTAGGTGTGTGGATTGAAACT		motif 3		C
	77	UserId=repeat2149
	GTTTCAATCCACACACCTACATGAGGTGTGAC
	78	UserId=repeat2175
	AAATATCTACAACAGTAGAAATTATTCTATATTACTTAACA
	79	UserId=repeat2176
	AATCTACAACAGTAGAAATTATTCTATATTACTTAAC
	80	UserId=repeat2182
	AAAAGTTTCCGTCCCCTACTGGGGTTCTCTATCTTCTAAT
	81	UserId=repeat2186
	AATTAGAAGATAGAGAACCCCAGTAGGGGACGGAAAC		motif 4
	82	UserId=repeat2193
	GTTTCCGTCCCCTACTGGGGTTCTCTATCTTCTAATC
	83	UserId=repeat2195
	ATTAGAAGATAGAGAACCCCAGTAGGGGACGGAAACT		motif 4
	84	UserId=repeat2203
	GTTTCCGTCCCCTACTGGGGTTCTCTATCTTCTAAT
	85	UserId=repeat2232
	GTTTTGTTACCATTCAAAATAACATACTCCTAAAACCA
	86	UserId=repeat2252
	GTTTTGTTACCATTCAAAATAACATACTCCTAAAAC
	87	UserId=repeat2279
	GTCACTTCCCTTGCGGAAGTGTGGATTGAAATT		motif 3		C
	88	UserId=repeat2293
	GTCTTAATCCTTATTCTACTGGAAGTAACTCAAATA
	89	UserId=repeat2305
	ATTTGAGTTACTTCCAGTAGAATAAGGATTAAGAC				E
	90	UserId=repeat2328
	GTCTTAATCCTTATTCTACTGGAAGTAACTCAAA
	91	UserId=repeat2345
	TGTTTCAATCCACGCACCCACGCAGGGTGCGACT
	92	UserId=repeat2346
	GTCGCACCCTGCGTGGGTGCGTGGATTGAAACT		motif 3		C
	93	UserId=repeat2387
	TATTTCAATCCACGCTCCCACAAGGGGAGCGACA
	94	UserId=repeat2437
	GTCGCTCCCTTCGTGGGAGTGTGGATTGAAATA		motif 3		C
	95	UserId=repeat2700
	ATTTCAATCCACGCACCCCAGTGGGGTGCGAC
	96	UserId=repeat2707
	TGGTTTGAGAACCTTGTAAATTATGATGGGTAAGAAACTT
	97	UserId=repeat2716
	GTTTCTTACCCATCATAATTTACAAGGTTCTCAAAC
	98	UserId=repeat2729
	GTAGAAATGGAAGTAAGCCCGTTGAGGGCATTGACACGTT		motif 4		E
	99	UserId=repeat2759
	GTAGAAATGGAAGTAAGCCCGTTGAGGGCATTGACAC		motif 4		E
	100	UserId=repeat2776
	AAGTTTCACTACCTTATGGATTTACACTATTCTCAAAC
	101	UserId=repeat2806
	GTTTCACTACCTTATGGATTTACACTATTCTCAAA
	102	UserId=repeat2814
	AGTTTTAGTACCTGGAAGAATTGAGTCATCATAAAAC				F
	103	UserId=repeat2843
	GTTTTATGATGACTCAATTCTTCCAGGTACTAAAAC				F
	104	UserId=repeat2920
	GTTTCAATACCGTAAACGGTAAGTACTGTTGCAACT		motif 4		C
	105	UserId=repeat2935
	AAGTTTCAATACCGTAAACGGTAAGTACTGTTGCAAC		motif 4		C
	106	UserId=repeat3003
	GTTTTAGAACAATGTTATTTTGAATGGTAACAAAA
	107	UserId=repeat3052
	GTTTCAGTAGTTGTTAGAAGAATGTAGTATTGAAAC				F
	108	UserId=repeat375
	GAGTTTCCGTCCCCTTGCGGGGTGTGGGTTGTTTCT		motif 3		C
	109	UserId=repeatClus
	GTTTCAATCCACACACCCACGCAGGGTGTGAC
	110	UserId=repeatClus
	GTCACACCCTGCGTGGGTGTGTGGATTGAAAC		motif 3		C
	111	UserId=repeatClus CRISPRmap=Fpra_L_G_2_M3_F5
	GTCGCCCTCCTCGCGGAGGGCGTGGATAGAAAT		motif 3	family 5	C
	112	UserId=repeatClus CRISPRmap=Fpra_L_G_2_M3_F5
	GTCGCCCTCCTCGCGGAGGGCGTGGATAGAAAT		motif 3	family 5	C
	113	UserId=repeatClus
	GTTTCAATCCACACACCCACGTAGGGTGTGAC
	114	UserId=repeatClus
	GTCACACCCTACGTGGGTGTGTGGATTGAAAC		motif 3		C
	115	UserId=repeatClus
	GTTTCAATCCACGCATCTGTAAAAGATGCGAC
	116	UserId=repeatClus
	GTCGCATCTTTTACAGATGCGTGGATTGAAAC		motif 3		C
	117	UserId=repeatClus CRISPRmap=Ccat1_A_G_1_X_F13
	GTTTGAGAATGATGTAAAAATGTATGGTACTCAAGC			family 13	F
	118	UserId=repeatClus
	GTTTGAGTACCATACATTTTTACATCATTCTCAAAC
	119	UserId=repeatClus
	GTTTGAGAATGATGTAAAAATGTATGGTACTCAAAC				F
	120	UserId=repeatClus CRISPRmap=Ccat1_A_G_1_X_F13
	GTTTGAGAATGATGTAAAAATGTATGGTACTCAAGC			family 13	F
	121	UserId=repeatClus
	GTTTCAATCCACGTACCTATATAAGGTACGAC
	122	UserId=repeatClus
	GTCGTACCTTATATAGGTACGTGGATTGAAAC		motif 3		C
	123	UserId=repeatClus
	GTCACGCTCCACGTGAGCGTGTGAGTTGAAATT		motif 3
	124	UserId=repeatClus
	ATTTCAACTCACACGCTCACGTGGAGCGTGAC
	125	UserId=repeatClus
	GTCACGCTCCACGTGAGCGTGTGAGTTGAAAT		motif 3
	126	UserId=repeatClus
	GTTTTACTACCTTATAGATTTACACTATTCTCAAAC
	127	UserId=repeatClus
	GTTTGAGAATAGTGTAAATCTATAAGGTAGTAAAAC				F
	128	UserId=repeatClus
	GTCGCCCCCCTCGCGGGGGGCGTGGATTGAAAT		motif 3		C
	129	UserId=repeatClus
	ATTTCAATCCACGCCCCCCGCGAGGGGGGCGAC
	130	UserId=repeatClus
	TGTCGCTCCCCTCGCGGGAGCGTGGATTGAAAT		motif 3		C
	131	UserId=repeatClus CRISPRmap=Csac1_B_G_2_M3_F5
	GTCGCTCCCCTCGCGGGAGCGTGGATTGAAAT		motif 3	family 5	C
	132	UserId=repeatClus
	GTCGCTCCCCTCGTGGGAGCGTGGATTGAAAT		motif 3		C
	133	UserId=repeatClus CRISPRmap=Pdis1_A_G_1_M3_F5
	GTCGCACCCCGTGTGGGTGCGTGGATTGAAAC		motif 3	family 5	C
	134	UserId=repeatClus CRISPRmap=Pdis1_A_G_1_M3_F5
	GTCGCACCCCGTGTGGGTGCGTGGATTGAAAC		motif 3	family 5	C
	135	UserId=repeatClus
	TGTTGTGGTTTGATGTAGAATTTCGATAAGATACAAC				F
	136	UserId=repeatClus CRISPRmap=Asha_A_G_3_X_X
	GTTGTGGTTTGATGTAGAATTTCGATAAGATACAAC				F
	137	UserId=repeatClus CRISPRmap=Asha_A_G_3_X_X
	GTTGTGGTTTGATGTAGAATTTCGATAAGATACAAC				F
	138	UserId=repeatClus
	ATTTCAATCCACTCCCTCCGCATGGAGGGAGAC
	139	UserId=repeatClus
	ATTATAACATACCAAGTAATAACCGGGAACTACAGC				F
	140	UserId=repeatClus
	GCTGTAGTTCCCGGTTATTACTTGGTATGTTATAAT				F
	141	UserId=repeatClus
	GTCGCCCTCTTCACGAGGGCGTGGATTGAAAT		motif 3		C
	142	UserId=repeatClus
	ATTTCAATCCACGCCCTCGTGAAGAGGGCGAC
	143	UserId=repeatClus
	GTCGCTCTCCGCAAGGAGAGCGTGGATAGAAAT		motif 3		C
	144	UserId=repeatClus
	ATTTCTATCCACGCCTCCTTGCGGAGAGCGAC
	145	UserId=repeatClus
	TATCTACAATAGTAGAAATTATATAGGGTTATTAAAC
	146	UserId=repeatClus
	ATCTACAATAGTAGAAATTATATAGGGTTATTAAAC
	147	UserId=repeatClus
	GTTTAATAACCCTATATAATTTCTACTATTGTAGAT				F
	148	UserId=repeatClus CRISPRmap=Amuc_A_G_2_M3_F5
	GTCGCACTCCGCAAGGAGTGCGTGGATTGAAAC		motif 3	family 5	C
	149	UserId=repeatClus CRISPRmap=Amuc_A_G_2_M3_F5
	GTCGCACTCCGCAAGGAGTGCGTGGATTGAAAC		motif 3	family 5	C
	150	UserId=repeatClus
	ATTTCAATCCACGCTCCTACAAGAGGAGCGAC
	151	UserId=repeatClus
	GTCGCTCCTCTTGTAGGAGCGTGGATTGAAAT		motif 3		C
	152	UserId=repeatClus CRISPRmap=Erec_A_G_2_X_F23
	ATTTTAGTAACTGAATAATTTACGTGACTGTAAAAC			family 23	F
	153	UserId=repeatClus CRISPRmap=Erec_A_G_2_X_F23
	ATTTTAGTAACTGAATAATTTACGTGACTGTAAAAC			family 23	F
	154	UserId=repeatClus
	GTCGCTCCCCGTGCGGGGAGCGTGGATTGAAAT		motif 3		C
	155	UserId=repeatClus
	ATTTCAATCCACGCTCCCCGCACGGGGAGCGACA
	156	UserId=repeatClus
	GTCGCTCCCTTCGCGGGAGCGTGGATTGAAAT		motif 3		C
	157	UserId=repeatClus
	ATTTCAATCCACGCTCCCGCGAAGGGAGCGAC
	158	UserId=repeatClus
	ATTATACCATACCAAGAGCTATTAGGGAACTATGAC
	159	UserId=repeatClus
	GTCATAGTTCCCTAATAGCTCTTGGTATGGTATAAT				F
	160	UserId=repeatClus
	GTCACACCTCATGTAGGTGTGTGGATTGAAAC		motif 3		C
	161	UserId=repeatClus
	GTCATCCTCTTCGTGAGGATGTGAGTTGAAAT		motif 3		C
	162	UserId=repeatClus
	ATTTCAACTCACATCCTCACGAAGAGGATGAC
	163	UserId=repeatClus
	GTTAAGTAATATAGAATAATTTCTACTGTTGTAGAT				F
	164	UserId=repeatClus
	ATCTACAACAGTAGAAATTATTCTATATTACTTAAC
	165	UserId=repeatClus
	ATTAGAAGATAGAGAACCCCAGTAGGGGACGGAAAC		motif 4
	166	UserId=repeatClus
	GTTTTGTTACCATTCAAAATAACATACTCCTAAAAC
	167	UserId=repeatClus
	ATTTTAGGAGTATGTTATTTTGAATGGTAACAAAAC
	168	UserId=repeatClus
	GTTTTAGGAGTATGTTATTTTGAATGGTAACAAAAC
	169	UserId=repeatClus
	TTTTAGGAGTATGTTATTTTGAATGGTAACAAAAC
	170	UserId=repeatClus
	ATTTCAATCCACACTTCCGCAAGGGAAGTGAC
	171	UserId=repeatClus
	GTCACTTCCCTTGCGGAAGTGTGGATTGAAAT		motif 3		C
	172	UserId=repeatClus
	GTCTTAATCCTTATTCTACTGGAAGTAACTCAAAT
	173	UserId=repeatClus
	ATGTAGATGTATTCCAGTATAATAAGGATTAAGAC				E
	174	UserId=repeatClus
	GTCTTAATCCTTATTATACTGGAATACATCTACAT
	175	UserId=repeatClus
	GTTTCAATCCACGCACCCACGCAGGGTGCGAC
	176	UserId=repeatClus
	GTCGCACCCTGCGTGGGTGCGTGGATTGAAAC		motif 3		C
	177	UserId=repeatClus
	GTCGCTCCCTTCACGGGGAGCGTGGATTGAAAT		motif 3		C
	178	UserId=repeatClus
	ATTTCAATCCACGCTCCCCGTGAAGGGAGCGAC
	179	UserId=repeatClus
	ATTTCAATCCACACTCCCACGAAGGGAGCGAC
	180	UserId=repeatClus
	GTCGCTCCCTTCGTGGGAGTGTGGATTGAAAT		motif 3		C
	181	UserId=repeatClus
	GTCGCCCCTCCCGCAGGGGCGTGAGTAGAAAT		motif 3		C
	182	UserId=repeatClus
	ATTTCTACTCACGCCCCTGCGGGAGGGGCGAC
	183	UserId=repeatClus
	GTCGCACCCCACTGGGGTGCGTGGATTGAAAT		motif 3		C
	184	UserId=repeatClus
	GTTTGAGAACCTTGTAAATTATGATGGGTAAGAAAC
	185	UserId=repeatClus
	GTGTCAATGCCCTCAACGGGCTTACTTCCATTTCTAC		motif 3
	186	UserId=repeatClus
	GTTTCACTACCTTATGGATTTACACTATTCTCAAAC
	187	UserId=repeatClus
	GTTTTAGTACCTGGAAGAATTGAGTCATCATAAAAC				F
	188	UserId=repeatClus CRISPRmap=Vpar1_A_G_7_M4_F9
	GTTGCAACAGTACTTACCGTTTACGGTATTGAAAC		motif 4	family 9	E
	189	UserId=repeatClus
	GTTTTGTTACCATTCAAAATAACATTGTTCTAAAAC
	190	UserId=repeatClus
	GTTTTAGAACAATGTTATTTTGAATGGTAACAAAAC
	191	UserId=repeatClus
	GCTTCAATACTACATTCTTCTAACAACTACTGAAAC
	192	UserId=repeatClus
	GTTTTACAGTCACGTAATTTGTTTAGGTACTAAAAT				F
	193	UserId=repeatClus
	ATTTTAGTACCTAAACAAATTACGTGACTGTAAAAC				F
	194	UserId=repeatClus
	GTTTTATTACCATTCAAAATAACATACTCCTAAAAC
	195	UserId=repeatClus
	GTTTTAGGAGTATGTTATTTTGAATGGTAATAAAAC
	196	UserId=repeatClus
	GTTTCCGTCCCCTTGCGGGGTGTGGGTTGTTTC		motif 3		C
	197	UserId=repeatClus
	ATTTCAATCCACCCGCCCCTTGCGGGGCGGGAC
	198	UserId=repeatClus
	GTCGAGGCTCGCGAGAGCCTTGTGGATTGAAAT		motif 3		C
	199	UserId=repeatClus
	ATTTCAACTCACACGCTCCGTGGGGAGCGTGAC
	200	UserId=repeatClus
	GTCACGCTCCCCACGGAGCGTGTGAGTTGAAAT		motif 3		C
	1	UserId=repeatClus
	ATTTCAATCCACGCTCCCCATGCGGGGAGCGA		motif 4	-	-
	2	UserId=repeatClus
	GTCACTCCCCTTGCGGGAGTGTGGATTGAAAT		motif 3	-	C
	3	UserId=repeatClus
	GTCACTCCTTATGTGGGAGTGTGGATTGAAAC		motif 3	-	C
	4	UserId=repeatClus
	ATTTCAACTCACATCCTCACAAGGAGGATGAC	-		-	-
	5	UserId=repeatClus
	GTCATCCTCCTTGTGAGGATGTGAGTTGAAAT		motif 3	-	C
	6	UserId=repeatClus
	GTTGTGATTTGCTCTCATTTTAGTATCTTTGGAACATTGGAAACAAC	-		-	-
	7	UserId=repeatClus
	GCTGGGAATCAATCACCAATCCCCTTTGATATACTG	-		-	-
	8	UserId=repeatClus
	GTTGTTGTTCCCAGTTATCGCTTGGTATGGTATAAT	-		-	F
	9	UserId=repeatClus
	GTACGAGACCATTGTCCACTACAACAAGGATTAAGAC	-		-	E
	10	UserId=repeatClus CRISPRmap=Swol1_A_G_2_M3_F5
	GTCGCACCCCATGCGGGTGCGTGGATTGAAAC		motif 3	family 5	C
	11	UserId=repeatClus
	GTTGTGGTTTGATGTAGAATTGGAATGAGAAACAAC	-		-	F
	12	UserId=repeatClus
	GTTGTGGTTTGATGTAGGAATCAAAAGATATACAAC	-		-	F
	13	UserId=repeatClus
	GTTTGAGAGTAGTGTAATTTCATAAGGTACTGAAAC	-		-	F
	14	UserId=repeatClus
	GTTTTACACTAACTCAAATCTTCCAGTTACTAAAAT	-		-	F
	15	UserId=repeatClus
	ATTTTAGTAACTGGAAGATTTGAGTTAGTGTAAAAC	-		-	F
	16	UserId=repeatClus
	GTTCTCGTCCCCTTATCGGGGTTCTCTTATCTCAAT	-		-	-
	17	UserId=repeatClus
	ATTGAGATAAGAGAACCCCGATAAGGGGACGAGAAC	-		-	E
	18	UserId=repeatClus
	GTTTTGTTACCATTCAAAATAACATACTTCTAAAAC		motif 15	-	F
	19	UserId=repeatClus
	GTTTTAGAAGTATGTTATTTTGAATGGTAACAAAAC	-		-	F
	20	UserId=repeatClus
	GTCTATATGACTAAGTAATTTCTACTATGTGTAGAT	-		-	F
	21	UserId=repeatClus
	ATCTACACATAGTAGAAATTACTTAGTCATATAGAC	-		-	F
	22	UserId=repeatClus
	ATTTCTACTCACACATCCCGTGTGGGATGTGAC		motif 4	-	-
	23	UserId=repeatClus
	GTCGTTCCCCACGCGGGAACGTGGATTGAAAT		motif 3	-	C
	24	UserId=repeatClus
	GTTTCAATCCACGCACCCACGAGGGGTGCGAC	-		-	-
	25	UserId=repeatClus
	ATTTCAATCCACTCCCTCCGTATGGAGGGAGAC	-		-	-
	26	UserId=repeatClus
	GTTGCAATCTGCACGGGGCGTGTGGAGGCAAAGG	-		-	C
	27	UserId=repeatClus
	GTTGCAATCTGCACGGGGCGTGTGGAGGCAAAG	-		-	C
	28	UserId=repeatClus
	GTCGCTCCCCCTCGTGGGGAGCGTGGATTGAAAC		motif 3	-	C
	29	UserId=repeatClus
	GTCGCTCCCCCTCGTGGGGAGCGTGGATTGAAA		motif 3	-	C
	30	UserId=repeatClus
	GATCAGGCTCTCGCGAGCCTGCGGATTGAAAC		motif 3	-	C
	31	UserId=repeatClus
	GTCTATACGGACTTGATAATTTCTACTATCGTAGAT	-		-	F
	32	UserId=repeatClus
	GTTTTGGCTCTCTGATGAATATTGATAAACTTATAC	-		-	F
	33	UserId=repeatClus
	GTGTCAATGCCCTCAACGGGCTTCTACTTATTTCTTC	-		-	-
	34	UserId=repeatClus
	GTCTTAATCCTTGTTGTAGTGGACGATGGTCTCGTAC	-		-	-
	35	UserId=repeatClus
	GTCTTAATCCTTGTTGTAGTGGAAGATGGTCTCGTAC	-		-	-
	36	UserId=repeatClus
	GGTCTTAACCTAATTGATTTAACATCCTTCTGAAAC		motif 15	-	F
	37	UserId=repeatClus
	GTCTTAATCCTTATTGTAGTGGACGATGGTCTCGTAC	-		-	-
	38	UserId=repeatClus
	GTTTTAGTACCTTGTAAAATTTAAGTAAGATAAAAT	-		-	F
	39	UserId=repeatClus
	GTTAATATAAAGAAATCCCCATGAGGGGACGAGAAC		motif 4	-	E
	40	UserId=repeatClus
	GTTTGAGAGCTTTGTTAAATCAATAAGTTACAAAAC	-		-	F
	41	UserId=repeatClus
	GTTTGAGAATGATGTAAAGATATATGGTATTCAAAC	-		-	F
	42	UserId=repeatClus
	GTTTCAGATGCCTGTCAGATCAAAGACTTAGACCAC	-		-	F
	43	UserId=repeatClus
	CTACTACACTAGTGCGAATTTGCACTAGTCTAAAAC	-		-	-
	44	UserId=repeatClus
	GTTTTGTTACCATAAGGATTTTTGCTAGAACAGAAC	-		-	F
	45	UserId=repeatClus CRISPRmap=Aint_A_G_1_X_F13
	GTTTGAGAGATATGTAAATTCAAAGGATAATCAAAC	-		family 13	F
	46	UserId=repeatClus
	GTTTGAGAGCTTTGCTAATTCAAAAAGATACAAAAC	-		-	F
	47	UserId=repeatClus CRISPRmap=Bbif_B_G_1_X_X
	GTGGTCAAAGTCATTGATCTGACAGGCATCTGAAAC	-		-	F
	48	UserId=repeatClus
	ATTGAGATAAGAGACCCCCGTAGAGGGGACGAGAAT	-		-	E
	49	UserId=repeatClus
	GTTCAAACGTAACCCTGTTCTCGAAGGGATTTAGAC	-		-	E
	50	UserId=repeatClus
	ATTGTACTGTGCCTTATTTTGGATTCAAGGCAAAAC	-		-	-
	51	UserId=repeatClus
	GTTGGATTACCAGTCAGAACGACACTGCTCCAAAAC	-		-	F
	52	UserId=repeatClus
	GTTTTATGATGACTCAATTCTTTCAGGTACTAAAAC	-		-	F
	53	UserId=repeatClus
	GTTTTAAGATACTGATAATTTTTGATAATGTCCAAC	-		-	F
	54	UserId=repeatClus
	ATTTCTACTCACACGCCCGCGAGGGGCGTGAC	-		-	-
	55	UserId=repeatClus
	GTTTTCGTCCCCATGTTTGGGGATTCTTTTTTCAC	-		-	-
	56	UserId=repeatClus
	GTTTCCGTCCCCATCAGGGGATTATTTAATTTAAC	-		-	-
	57	UserId=repeatClus
	GATAAGAACCATAATCCCCGCAAGGGGACGGAAAC		motif 4	-	E
	58	UserId=repeatClus
	ATTTCAATCCACGCGCCCCTTGCGGGGCGCGAC		motif 4	-	-
	59	UserId=repeatClus
	GTTGCAATCCTCGTAGGCAAGTGGGTTGCCAG	-		-	-
	60	UserId=repeatClus
	GTCTCCGCTAGCGATGGCGGAGTGGATTGAAAT		motif 3	-	C
	61	UserId=repeatClus
	ATTTCAATCCACACATCCGTGAAGGATGTGAC	-		-	-
	62	UserId=repeatClus
	GTCACACCCTGTATGGGTGTGTGGATTGAAAC		motif 3	-	C
	63	UserId=repeatClus
	ATTTAAATCCACTAGCTCATATAGAGCTAGAC	-		-	-
	64	UserId=repeatClus
	GTCGCTCCCTTCGCGGGAGCGCGGATTGAAAT		motif 3	-	C
	65	UserId=repeatClus
	GTCGCACCCTACGCGGGTGCGTGAATTGAAAC		motif 3	-	C
	66	UserId=repeatClus
	GAAACATTTCATACCCCTATGGGGACAGCAAC	-		-	-
	67	UserId=repeatClus
	GTTTCCGTCCCCTCGCGGGGATAAGTTGTGTC	-		-	-
	68	UserId=repeatClus CRISPRmap=Mmet1_A_G_3_M3_F5
	GTCGCGCCCCACGCGGGCGCGTGGATTGAAAC		motif 3	family 5	C
	69	UserId=repeat1
	ATTCAAAAACAACCTTTGTTACTGTTAATC	-		-	-
	70	UserId=repeat2
	ATTTCAATCCATGCAATCCGGTAGATTGCATC	-		-	-
	71	UserId=repeat3 CRISPRmap=Mhyp_A_G_2_X_F7
	ATTTAACTTTAACAAGTGTTGTATTTGAAT	-		family 7	A
	72	UserId=repeat4
	ATTCAAATACAACACTTGTTAAAGTTAAATT	-		-	-
	73	UserId=repeat5 CRISPRmap=Mhyp_A_G_6_X_F7
	ATTTAACTTTAACAAGTGTTGTATTTGAAT	-		family 7	A
	74	UserId=repeat6
	GTTCAAATACAACACTTGTTAAAGTTAAAT	-		-	-
	75	UserId=repeat7
	GATAAATATCAACAGATGCTGTACGAA	-		-	D
	76	UserId=repeat10
	GTTGAATAGTAACATTAGATGTATTGAAAT		motif 12	-	A
	77	UserId=repeat11
	GTTGAATAGTAACATTAGATGTATTGAAATAT		motif 6	-	A
	78	UserId=repeat14
	GTTATTGCCCTCTATATCGGGCTATTTTCAC	-		-	B
	79	UserId=repeat15 CRISPRmap=Bfra_A_G_3_X_F2
	GTATTAATTGTACCTTATGGAATTGAAAT	-		family 2	A
	80	UserId=repeat16
	GGATCACCCCCGCGTGGGCGGGGAAAAG	-		-	-
	81	UserId=repeat17
	CTTTTCCCCGCCCACGCGGGGGTGATCC	-		-	B
	82	UserId=repeat18 CRISPRmap=Erec_B_G_5_X_F2
	GATATACATTACCTATAAGGAATTGACAC	-		family 2	A
	83	UserId=repeat19
	GATGTATCTTACCCGC	-		-	-
	84	UserId=repeat20
	CTTTACATTCCATTCTGGTTAAATCTATAC	-		-	-
	85	UserId=repeat21
	GTCGCACCCTACGTGGGTGCGTGGATTGAAAC		motif 3	-	C
	86	UserId=repeat22
	GTTTAAATACCAATCTACTTGGTTTTAGTC	-		-	A
	87	UserId=repeat23
	GATTAACATTAACATGAGATGTATTGAAAT		motif 6	-	A
	88	UserId=repeat24
	CGATTAACATTAACATGAGATGTATTGAAAT		motif 6	-	A
	89	UserId=repeat26
	ATGTCGCACCCTCACGGGTGCGTGGATTGAAAC		motif 3	-	C
	90	UserId=repeat27
	GTCGCACTCTCACGAGTGCGTGGATTGAAAC		motif 3	-	C
	91	UserId=repeat28
	AAGTCGCACTCTCACGAGTGCGTGGATTGAAAC		motif 3	-	C
	92	UserId=repeat29
	ATTTCAATTCCATAAAGGTACAATTAGAAC	-		-	A
	93	UserId=repeat32 CRISPRmap=Pdis1_A_G_1_M3_F5
	GTCGCACCCCGTGTGGGTGCGTGGATTGAAAC		motif 3	family 5	C
	94	UserId=repeat33
	GAGATTAACATTAACATGAGATGTATTGAAATT		motif 6	-	A
	95	UserId=repeat34
	ACTTTTCCCCGCATAGGCGGGGGTGATCCTG	-		-	B
	96	UserId=repeat35
	CTTTTCCCCGCATAGGCGGGGGTGATCC	-		-	B
	97	UserId=repeat36
	GTCTTTTCCCCGCATAGGCGGGGGTGATCCC	-		-	B
	98	UserId=repeat38
	TTTAAATTCCATTATGATTCTATTAATTCT	-		-	-
	99	UserId=repeat39
	ATTTAAATTCCATTATGATTCTATTAATTC	-		-	-
	100	UserId=repeat41
	ATTTCAATACATCTCATGTTAATGTTAATC	-		-	-
	101	UserId=repeat42
	GTCGGACATTACCTATGAGGAATTGACAC	-		-	A
	102	UserId=repeat43
	TGTCGGACATTACCTATGAGGAATTGACAC		motif 6	-	A
	103	UserId=repeat44
	ATATTCCCCGCATACGCGGGGTTGAACC	-		-	B
	104	UserId=repeat45
	ATATTCCCCGCATACGCGGGGTTGAACCT	-		-	B
	105	UserId=repeat46
	ATTCAAATACAACTCTTGTTTCTATTAATC	-		-	-
	106	UserId=repeat47
	GAAACAACTTACACCCCGCAAGGGGACG	-		-	-
	107	UserId=repeat49
	CTACTACACTGGTGCAAATTTGCACTAGTCTAAAAC	-		-	-
	108	UserId=repeat51
	GTTGCAACTTACGCATAGGTGTAAAATACGAG	-		-	-
	109	UserId=repeat52
	ATTTACATCCCACTATGTATCTATTAATTC	-		-	-
	110	UserId=repeat57
	GCTGTCGGACATTACCTATGAGGAATTGACACA		motif 6	-	A
	111	UserId=repeat58
	CACATTTAAATTCCATTATGATTCTATTAATTC	-		-	-
	112	UserId=repeat60
	ATTTACATCCCACTATGTAACTATTAATTC	-		-	-
	113	UserId=repeat61
	GATAAATATCAACAGGTGCTGTACGAAAAC		motif 12	-	A
	114	UserId=repeat62 CRISPRmap=Mhyp_A_G_1_X_F7
	ATTTAACTTTAACAAGAGTTGTATTTGAAT	-		family 7	A
	115	UserId=repeat63
	GCGTTAATCCTTAATAAGTATGATATCTAAC	-		-	-
	116	UserId=repeat64
	TGTTCCATTTTAAATTCAAAATA	-		-	D
	117	UserId=repeat66
	ACCTACTACACTAGTGCGAATTTGTACTAGTCTAAAAC	-		-	-
	118	UserId=repeat67
	GTCGCCCTCTTTACGAGGGCGTGGATTGAAAT		motif 3	-	C
	119	UserId=repeat68
	ATTTCAATCCACGTACCCCGTGCGGGGTGCGAC		motif 4	-	-
	120	UserId=repeat69
	GGATCACCCCCGCCTATGCGGGGAAAAG	-		-	-
	121	UserId=repeat73
	ATTTCAAAACATCCTATGTTACTGTTTAAC	-		-	-
	122	UserId=repeat74
	ATTTCAATACATCTCATGTTACGGTTTATC	-		-	-
	123	UserId=repeat77
	TCCACCTACGGAGAGAGACGG	-		-	-
	124	UserId=repeat78
	TTTATACAATATATTTATATATCATAAACA	-		-	-
	125	UserId=repeat79
	GTTAACTGCCGCATAGGCAGCTTAGAAA	-		-	B
	126	UserId=repeat80
	GTTTCAATACATCCCATGTTAATGTTTATC	-		-	-
	127	UserId=repeat81
	TTTTCAACTCACGACCTCTCGTGGAGGTCGAC	-		-	-
	128	UserId=repeat82
	GATAAACTTTAACATGAGATGTTTTGAAAT		motif 6	-	A
	129	UserId=repeat84
	GTGTCAATTCCTCATAGGTAATGTAAAAC	-		-	-
	130	UserId=repeat85
	TCACCACCTTCACGGTTGTAAG	-		-	D
	131	UserId=repeat87 CRISPRmap=Sboy_A_G_3_M1_F1
	GAGTTCCCCGCGCCAGCGGGGATAAACCG		motif 1	family 1	B
	132	UserId=repeat88 CRISPRmap=Sson_B_G_5_M1_F1
	GTGTTCCCCGCGCCAGCGGGGATAAACCG		motif 1	family 1	B
	133	UserId=repeat91
	TAATAAATAATGGTTTAATAACAG	-		-	D
	134	UserId=repeat92
	ATTGAATATCAACTGATAAGTTTTTAAAT		motif 13	-	-
	135	UserId=repeat93
	ATTTAAAAACTTCAAAGTTACTGTTATAC	-		-	-
	136	UserId=repeat94
	GTCACTCCCTTCGCGGGAGTGTGGATTGAAATT		motif 3	-	C
	137	UserId=repeat95
	TTTAAAAACTTATCAAGTTACTAGTCAAT	-		-	-
	138	UserId=repeat96
	ATTTAAAAACTACTCAGTTAATATTCAAC	-		-	-
	139	UserId=repeat100
	CCCCCCTCGCGGGGGGCGTGGATTGAAAT		motif 3	-	-
	140	UserId=repeat101 CRISPRmap=Blon1_G_G_6_M1_F1
	GTTTGCCCCGCATGCGCGGGGATGATCCG		motif 1	family 1	B
	141	UserId=repeat102
	GTGCTCCCCGCGTATGCGGGGATGATCCC		motif 1	-	B
	142	UserId=repeat103
	CAAGTTTGCCCCGCACGCGCGGGGATGATCCG	-		-	-
	143	UserId=repeat106
	GTGCTCCCCGCGTATGCGGGGATGATCC	-		-	B
	144	UserId=repeat109
	GTTTCAATCCACGCACTCGTGAGAGTGCGAC	-		-	-
	145	UserId=repeat110
	ATTTCAATCCACACCTTCCTTGCGGAAGGCGAC	-		-	-
	146	UserId=repeat111 CRISPRmap=Blon1_G_G_6_M1_F1
	GTTTGCCCCGCATGCGCGGGGATGATCCG		motif 1	family 1	B
	147	UserId=repeat112 CRISPRmap=Ecol_0KO_G_2_M1_F1
	GAGTTCCCCGCGCCAGCGGGGATAAACCG		motif 1	family 1	B
	148	UserId=repeat113
	GCTAGATGTTACAGATTGAGAT	-		-	D
	149	UserId=repeat114
	GTTTCAATTCACGCACCCGTGTGGGTGCGAC	-		-	-
	150	UserId=repeat115
	TAATATTTCAATCCACACCTTCCTTGCGGAAGGCGACAC		motif 4	-	-
	151	UserId=repeat120
	ATTTCAACCCACGCGCCCCTTGCGGGGCGCGAC		motif 4	-	-
	152	UserId=repeat125
	TTTCTAAACTGCCTATGCGGCAGTGAAC	-		-	A
	153	UserId=repeat126
	GTTACCGTCCCCTTACGGGGATAAGTTGTAAT	-		-	-
	154	UserId=repeat128
	AATCGACTTATCCTACGTCCCCTTGCGGGGTGTGAT	-		-	-
	155	UserId=repeat131
	CTACTACACTGGTGCGAATTTGCACTAGTCTAAAAC	-		-	-
	156	UserId=repeat133 CRISPRmap=Crod_A_G_10_M1_F1
	GTGTTCCCCGCGCCAGCGGGGATAAACCG		motif 1	family 1	B
	157	UserId=repeat134
	ATTTCAATCCACTCTCCCTATACAGGGAGAGAC		motif 4	-	-
	158	UserId=repeat135
	CTTCAGTTGTTACTACAGTAGAATTTAAA	-		-	-
	159	UserId=repeat137
	AGTAAATATACAACTCTTGTTTTTATTTATC	-		-	A
	160	UserId=repeat139
	ATTTCAATACATCTTATGTTGTTATTAAAC	-		-	-
	161	UserId=repeat140
	CTATAAATCTATCCATACTGGATTTTAAAT		motif 12	-	A
	162	UserId=repeat141
	GTTTGAGAATAGTGTAATTTCATAAGGTAGTAAAAC	-		-	F
	163	UserId=repeat143
	GTGTTTGAGAATAGTGTAATTTCATAAGGTAGTAAAAC	-		-	F
	164	UserId=repeat144
	ATTTAGATCCACAAGCTCCGCGAAAGAGCTTGAC	-		-	-
	165	UserId=repeat146
	AATTTCAATACATCTTATGTTGTTATTAAACAG	-		-	-
	166	UserId=repeat147
	GTTGTAGTTCCCTGATATTTCTCGCTAAGGTATAAT	-		-	F
	167	UserId=repeat148
	GTATTAATAGAAACATATTGGAATGTAAAT	-		-	A
	168	UserId=repeat151
	GATAAACAAAAACAAGAGTTGTATTGAAATA		motif 6	-	A
	169	UserId=repeat152
	TGGGGATGGGTTGGTTC	-		-	-
	170	UserId=repeat155
	CTTTACATTCCAATATGGTTCTACTTTAAT	-		-	-
	171	UserId=repeat156
	ATTTCTAAATTAATCCCCAGTACGGGGACGGAAAC	-		-	F
	172	UserId=repeat159
	CTTCAGTTGTTACTACAGTAGAATTTAAAA	-		-	-
	173	UserId=repeat161
	GTCGTTCCCTGCAATGGGAACGTGGATTGAAAT		motif 3	-	C
	174	UserId=repeat162
	GTCTAGCCTCCCTGAGGCTAGTGGATTTAAAT		motif 3	-	C
	175	UserId=repeat163
	GTCTAGCCTCTCCTGAGGCTAGTGGATCTAAAT		motif 3	-	C
	176	UserId=repeat168
	ATTTCAATCCACACTCCCCTTGCGGGGAGCGAC		motif 4	-	-
	177	UserId=repeat170
	CATTGTTTTGGAACTATGTAAAATCAAATGATTGCAAATGC	-		-	-
	178	UserId=repeat181
	GTTGTGGTTTGATGTAGAATTTCAATAAGATACAAC	-		-	F
	179	UserId=repeat184
	GTCGCCTCCTTCTCGGAGGCGTGGATTGAAAT		motif 3	-	C
	180	UserId=repeat185
	ACGGTGTCGCCTCCTTCTCGGAGGCGTGGATTGAAATTG	-		-	F
	181	UserId=repeat186
	GTTTGAGAATAGTGTAAATTCATAAGGTAGTGAAAC	-		-	F
	182	UserId=repeat187
	TGTTTGAGAATAGTGTAAATTCATAAGGTAGTGAAAC	-		-	F
	183	UserId=repeat190
	GAATTAATAGAAACATAATGGAATTTAAAG	-		-	A
	184	UserId=repeat191
	GTCGCGCCCCGCAAGGGGTGCGTGGATTGAAAT		motif 3	-	C
	185	UserId=repeat192
	GTTGTGGTTTGATGTAGAATTTCAATAAGATACAA	-		-	F
	186	UserId=repeat193
	GTTTCCGTCCCCTTACGGGGTAGTTTGTTTCAATC	-		-	C
	187	UserId=repeat194
	ATTTAAATACAACTTTTGTTTCTCTTCAAC	-		-	-
	188	UserId=repeat195
	ATTTCAATCCACGCTCCCCTTGCGGGGAGCGAC		motif 4	-	-
	189	UserId=repeat197
	GTAAATTACATCATTGATTTAACATCCATCTAAAGC		motif 15	-	F
	190	UserId=repeat198
	GTACAGTACCTGTTATATATTACATAGGTACAAAA	-		-	F
	191	UserId=repeat200
	GTCGCTCCCCGCAAGGGGAGCGTGGATTGAAAT		motif 3	-	C
	192	UserId=repeat204
	GAACTACTACCTCACAGATTTGTGGGGTTCAGAAAC	-		-	-
	193	UserId=repeat205
	GATCACTGCCGCATAGGCAGCTTAGAAA	-		-	B
	194	UserId=repeat206
	GTTTTCGTCCCCTATCGGGGATTTTGTTATTTATAC	-		-	-
	195	UserId=repeat210
	GTTTCAATTCCTTTTAGGTAAAGTACGAC	-		-	-
	196	UserId=repeat211
	GTTTCAATTCCTCATAGGTAAGGTACAAC	-		-	-
	197	UserId=repeat212
	GGGATCATCCCCGCGGGTGCGGGGCTCAC	-		-	-
	198	UserId=repeat213 CRISPRmap=Mels_0C_G_13_M3_F5
	GTCGCACCCTTCACGGGTGCGTGGATTGAAAT		motif 3	family 5	C
	199	UserId=repeat215
	CGGGAATTAATAGAATCATAATGGAATTTAAAT	-		-	-
	200	UserId=repeat216
	GTTTCCGTCCCCTTGCGGGGATTAAGGTAATGTAC	-		-	-
	1	UserId=repeat218
	GGGATCATCCCCGCGCATGCGGGGCTCAC	-		-	-
	2	UserId=repeat219
	ATTTACTAAATGATTCCCCGTAAGGGGACGGAAAC	-		-	E
	3	UserId=repeat221
	ATTTCAATCCACGCTCCCCTTG	-		-	D
	4	UserId=repeat222
	TTAAGGTTTTTGTACTCTCAAGATTTAAGTAACTGTACAAC	-		-	F
	5	UserId=repeat223 CRISPRmap=Sgor_A_G_2_X_F23
	GTTTTTGTACTCTCAAGATTTAAGTAACTGTACAAC	-		family 23	F
	6	UserId=repeat226
	GGGATCATCCCCGCGGGTGCGGGGCTCA	-		-	-
	7	UserId=repeat228
	TTTCCGTCCCCTTTCGGGGAATCATTTAGAAAAT	-		-	C
	8	UserId=repeat229
	ATTAAAAAACGAATAACCCCTGTAAGGGACGGAAAC	-		-	E
	9	UserId=repeat230
	CGTCGATTCCTTTCCCGATAT	-		-	-
	10	UserId=repeat237
	GCAGTCACTCCCTTCGCGGGAGTGTGGATTGAAAT		motif 3	-	C
	11	UserId=repeat238
	GTATTCCCCGCGTGAGCGGGGATGAACC	-		-	B
	12	UserId=repeat239
	GTATTCCCCGCATGGGCGGGGGTGAACCT	-		-	B
	13	UserId=repeat241
	GATTTCAATCCACGCTCCCCATGCGGGGAGCGA	-		-	-
	14	UserId=repeat244
	GGATCATCCCCGCGCATGCGGGGCTCAC	-		-	-
	15	UserId=repeat246
	GTGAGCCCCGCATGCGCGGGGATGATCC	-		-	B
	16	UserId=repeat250
	GTCTAAATCCCTTTGAGTACAGGGTGTCGTTTCAAT	-		-	F
	17	UserId=repeat252
	GATGCAAGCCGCACAGGCTACGCTGAGGCAAAG	-		-	C
	18	UserId=repeat253
	CTATAAATCTATCCATATTGGATTTTAAA		motif 12	-	A
	19	UserId=repeat256
	CTATAAATCTATCCATATTGGATTTTAAAT		motif 12	-	A
	20	UserId=repeat260
	TTTCTAAGCTGCCTATGCGGCAGTTAAC	-		-	A
	21	UserId=repeat262
	GGCTAGTAAGCTCTAATAATTTCTACTATTGTAGAT			motif 18	F
	22	UserId=repeat263
	ATCTACAATAGTAGAAATTATTGAAGCTTATTAGCC		motif 18	-	-
	23	UserId=repeat267 CRISPRmap=Pmul_0D_G_2_M2_F6
	GTTAACTGCCGTATAGGCAGCTTAGAAA		motif 2	family 6	B
	24	UserId=repeat270
	AAGTTGAATAACCTTAAAGAATTTCTACTAGTGTAGAT		motif 18	-	F
	25	UserId=repeat271
	CTTTGTTGAATAACCTTAAAGAATTTCTACTAGTGTAGATTC		motif 18	-	-
	26	UserId=repeat272
	GTTGAATAACCTTAAAGAATTTCTACTAGTGTAGAT		motif 18	-	F
	27	UserId=repeat273 CRISPRmap=Blon1_G_G_1_M1_F1
	GTTTGCCCCGCATGCGCGGGGATGATCCG		motif 1	family 1	B
	28	UserId=repeat274
	CTATTGCCCCCCATCGCGGGGATTGATA	-		-	A
	29	UserId=repeat277 CRISPRmap=Blon1_G_G_3_M1_F1
	GTTTGCCCCGCACGCGCGGGGATGATCCG		motif 1	family 1	B
	30	UserId=repeat280
	GGTCGCTTCCTATACGGAGGCGTGAATTGAAAC		motif 3	-	C
	31	UserId=repeat281
	GTTGGTTTTATCATTGTTTTGAATGGTATATCCAAC	-		-	F
	32	UserId=repeat284
	TTTCCGGAGCATATCCGTTCA	-		-	-
	33	UserId=repeat286
	GTTTCAATCCACACACCCACGAAGGGTGTGAC	-		-	-
	34	UserId=repeat287
	CTTTAAAATCCAATATGGATAGATTTATAG	-		-	-
	35	UserId=repeat288
	ATTTCAATACATCTAATGTTACTATTCAAC	-		-	-
	36	UserId=repeat289
	GATAAATATCAACAGAAGCTGTAC	-		-	D
	37	UserId=repeat295
	GTTGGATGTACCTCATACTACAGGTAATCATACAC	-		-	C
	38	UserId=repeat296
	TCAAATACAACTCTTGTTTCTATTAATC	-		-	B
	39	UserId=repeat297
	GTCACACCCTTCGTGGGTGTGTGGATTGAAAC		motif 3	-	C
	40	UserId=repeat300
	GTCGCTCCTCTTGTAGGAGCGTGGATTGAAAG		motif 3	-	C
	41	UserId=repeat301
	TTTAAAATCCAATATGGATAGATTTATAG	-		-	-
	42	UserId=repeat302 CRISPRmap=Mhyp_A_G_1_X_F7
	ATTTAACTTTAACAAGAGTTGTATTTGAAT	-		family 7	A
	43	UserId=repeat303
	GTCGCCCTCCTCGCAGAGGGCGTGGATAGAAATT		motif 3	-	C
	44	UserId=repeat304
	ATTTAAAATCCAATATGGATAGATTTATAGG	-		-	-
	45	UserId=repeat305
	TTTTAAAATCCAATATGGATAGATTTATAG	-		-	-
	46	UserId=repeat308
	ATGTTTCAATCCACACACCCACGAAGGGTGTGAC	-		-	-
	47	UserId=repeat311
	TTTCAATTCTACCTTAGTTCAATTAAAAGC	-		-	-
	48	UserId=repeat312 CRISPRmap=Ospl_A_G_2_X_F2
	CTTTTAATTGAACTAAGGTAGAATTGAAAC	-		family 2	A
	49	UserId=repeat314
	ATTTCAATCCACACCACCCGCAAGGTGGTGAC	-		-	-
	50	UserId=repeat315
	ATTTACATTCCACGATAATTAGATATAAAC	-		-	-
	51	UserId=repeat316
	GTAAATATCTAATTATCGTGGAATTTAAAT	-		-	A
	52	UserId=repeat318
	AGTTTCAATACTACTTAGTTCTATTAAAAGTC	-		-	-
	53	UserId=repeat319
	GTTTCAATTCTACCTTAGTTCAATTAAAAGCCA	-		-	-
	54	UserId=repeat321
	GTTTCAATTCCACAACGGTACAATTAATAC	-		-	A
	55	UserId=repeat322
	AAATTTCAATTCTACACCAGTTCTATTAAAAT	-		-	-
	56	UserId=repeat327
	AGTTTCAATCCACACACCCACGAAGGGTGTGAC	-		-	-
	57	UserId=repeat328
	ATTACAACTTATCCCCGTAAGGGGACGGAAACT	-		-	-
	58	UserId=repeat330
	AGAGTTCCCCGCGCCAGCGGGGATAAACC	-		-	B
	59	UserId=repeat331
	GTTCTAATCGCACCTTTATGGAATTGAAAT	-		-	A
	60	UserId=repeat332
	GTTCTAATTGTACCTTTATGGAATTGAAAT	-		-	A
	61	UserId=repeat334
	ATTTCAACTTATCCCCGCAAGGGGACGAAAA	-		-	-
	62	UserId=repeat335
	GTTTCAATACATCCTATGTTAATGTTTATC	-		-	-
	63	UserId=repeat340
	ATTTCAATTCCATAAAGGTGCGATTAGAAC	-		-	A
	64	UserId=repeat343 CRISPRmap=Erec_A_G_3_M3_F5
	GTCGCTCCTCTCGTGGGAGCGTGGATTGAAAT		motif 3	family 5	C
	65	UserId=repeat344
	GTCGCACCCTATGTGGGTGCGTGGATTGAAAC		motif 3	-	C
	66	UserId=repeat345
	GAAAAACGGAGCATGTCCGTTCACTT	-		-	-
	67	UserId=repeat349 CRISPRmap=Erec_C_G_5_M3_F5
	GTCGCTCCTCTCGTGGGAGCGTGGATTGAAAT		motif 3	family 5	C
	68	UserId=repeat351
	GAATTAATAGATACATAGTGGAATGTAAAT	-		-	-
	69	UserId=repeat352
	GAATTAATAGATACATAGTGGGATGTAAAT	-		-	-
	70	UserId=repeat353
	AATTAATAGTTACATAGTGGGATGTAAAT	-		-	-
	71	UserId=repeat358
	GTTTTAATCGGACCTTCATGGAATTGAAAC	-		-	A
	72	UserId=repeat359
	ACTGTTTCCAATGGTTCAAAGATAGTAAAATGAAAGCAAATCACAAC	-		-	-
	73	UserId=repeat360
	CGACGCTCCCTATACGGGAGCGTGAATTGTAATTT		motif 3	-	-
	74	UserId=repeat362
	GTTTCAATCCACGCACCCACATAGGGTGCGA	-		-	-
	75	UserId=repeat364
	CTCCGCGAGGAGGGCGAC	-		-	-
	76	UserId=repeat367
	ATTTCAATCCACGCACCTCGTGTGAGGTGCGACT	-		-	-
	77	UserId=repeat369
	ATCTACAATAGTAGAAATTATATAGGGTTATTAAA		motif 18	-	-
	78	UserId=repeat370
	GATTAATAGAAACATGAGATGTATTGAAAT		motif 6	-	A
	79	UserId=repeat371 CRISPRmap=Csac1_B_G_2_M3_F5
	GTCGCTCCCCTCGCGGGAGCGTGGATTGAAAT		motif 3	family 5	C
	80	UserId=repeat376
	ATTACAACTTATCCCCGCAAGGGGACGGAAA	-		-	-
	81	UserId=repeat377
	GATTAATAGAAACATGAGATGTATTGAAATA		motif 6	-	A
	82	UserId=repeat379
	ATTTCAATACATCTCATGTTTCTATTAATC	-		-	-
	83	UserId=repeat380
	GTGTCAATTCCTTATAGGTAATGTATATCA	-		-	-
	84	UserId=repeat381
	ATTACAACTTATCCCCGCAAGGGGACGGAAAC	-		-	-
	85	UserId=repeat382
	GTTGTACCGTACCTAAGAGGAATTGACAC	-		-	A
	86	UserId=repeat384
	GTCACTCCCTTCGCGGGAGTGTGGATTGAAAT		motif 3	-	C
	87	UserId=repeat386
	ATTTCAATCCTCGCTCCCGCGAAGGGAGCGAC	-		-	-
	88	UserId=repeat387
	GAATTAATAGTTACATAGTGGGATGTAAAT	-		-	-
	89	UserId=repeat388
	ATTTCAATCCTCATACTTATGTAAACTACATC	-		-	-
	90	UserId=repeat389
	AAGTTTTCGTCTCCTTAACTCGGAGATAGGTAATGATC	-		-	F
	91	UserId=repeat390
	GTTTCAGTTGTTATTGAAAGAATGTACGATTGAAG	-		-	F
	92	UserId=repeat393
	GTAACAAAACCGCAAGCGGTAATCTGGCCTTTAAC	-		-	-
	93	UserId=repeat394
	GCTTTTCCCCGCCTATGCGGGGGTGATCCT	-		-	-
	94	UserId=repeat399
	GTTACAAAACCGCAAGCGGTAATC		motif 11	-	D
	95	UserId=repeat403
	AGTTACAAAACCGCAAGCGGTAATCTGGCCTTCAAC	-		-	-
	96	UserId=repeat404
	TGTTACAAAACCGCAAGCGGTAATCAGGCCTTCAACG	-		-	-
	97	UserId=repeat405
	ATCTACACACAGTAGAAATTATTTAGGTTACTTAAC		motif 18	-	-
	98	UserId=repeat408
	ATTATACCATACCAAGAACCACCGGGGAACTACAAC	-		-	F
	99	UserId=repeat410
	AGTTGTAATTCCCTGTTATCACTTGGTATGATATAATAATAG	-		-	-
	100	UserId=repeat411
	GTTGTAATTCCCTGTTATCACTTGGTATGATATAAT	-		-	F
	101	UserId=repeat412 CRISPRmap=Fpra_B_G_2_M7_F1
	CTTTTCCCCGCATACGCGGGGGTGATCC		motif 7	family 1	B
	102	UserId=repeat413
	GGGATCACCCCCGCATATGCGGGGAAAAG	-		-	-
	103	UserId=repeat414
	ATCACCAATATTGAAAA	-		-	-
	104	UserId=repeat416
	AGAATCATCCCCATGTATATGGGGAGCAC	-		-	-
	105	UserId=repeat417
	GTTTGATTCCCCTACGAATTTGCACTACTCTCAAAC	-		-	-
	106	UserId=repeat418
	AGTTTTAGAAGTTTACAGAATTACACTACTCTCAAAC	-		-	-
	107	UserId=repeat419
	GTTTAAAATCCTTCCGTATTAACAAGACTCTCAAAC	-		-	-
	108	UserId=repeat422 CRISPRmap=Ecol_H_G_6_M1_F1
	GTGTTCCCCGCGTCAGCGGGGATAAACCG		motif 1	family 1	B
	109	UserId=repeat427
	TCAATGCCCTCAACGGGCTTCTA	-		-	D
	110	UserId=repeat428
	TTCCGGATCATCCCCGCGCGTGCGGGGCAAAC	-		-	-
	111	UserId=repeat430
	GGATCACCTCCACATGCGTGGAGAATAC	-		-	-
	112	UserId=repeat431
	GGATCACCTCCACACTCGTGGAGAATAC	-		-	-
	113	UserId=repeat433 CRISPRmap=Lcri_A_G_1_M7_F1
	GTATTCTCCACGTGTGTGGAGGTGATCC		motif 7	family 1	B
	114	UserId=repeat434
	GTCAGCCTCTTTATGAGGCTGTGAGTTGAAAT		motif 3	-	C
	115	UserId=repeat435
	TTTACAGAATTACACTACTCTCAAAC	-		-	-
	116	UserId=repeat436
	GTTTTAGAAGTTTACAGAATTACACTACTCTCAAAC	-		-	-
	117	UserId=repeat438
	ATTTACATTCCACAATGTTTCTATTAATTC	-		-	-
	118	UserId=repeat440
	GATGCCCCCTCACGGGGGCACGACTTGAAAC		motif 3	-	C
	119	UserId=repeat441
	GTTGCAACTTACGCATAGGTGTAAAATACGAGGT		motif 3	-	C
	120	UserId=repeat443
	ATTTCAATCCACGCAGCCCGAGTGGGCTGCGAC	-		-	-
	121	UserId=repeat444
	GTTTCCGTCCCCTTGCGGGGCTAATGTTTAGAAAC	-		-	C
	122	UserId=repeat445
	GTTTCCGTCCCCTCGCGGGGATGATGTTTAGAAAC		motif 3	-	C
	123	UserId=repeat448 CRISPRmap=Kpne_E_G_1_M7_F1
	GTCTTCCCCACACGCGTGGGGGTGTTTC		motif 7	family 1	B
	124	UserId=repeat449
	GTCGCGCCTCGCAAGAGGCGCGTGAGTAGAAAT		motif 3	-	C
	125	UserId=repeat450
	ATTTCAATCCACGCTCCCCGTAAGGGGAGCGAC	-		-	-
	126	UserId=repeat452
	TGGGGATGGGTTGGTT	-		-	-
	127	UserId=repeat454
	TTATTTTGAATTTAAAATGGAACA	-		-	D
	128	UserId=repeat455
	TTATCCCCGTAAGGGGACGGAAAC	-		-	D
	129	UserId=repeat456
	GTTTCTAAATCTTATCCCCGTAAGGGGACGGAAAC	-		-	E
	130	UserId=repeat457
	GGTTGGTTTTATTATTGTTTTGAATGGTATATCCAAC	-		-	F
	131	UserId=repeat460
	ATTGAGAAATAAGATCCCCGGGAAGGGGACGGAAAC	-		-	E
	132	UserId=repeat465 CRISPRmap=Falo_A_G_2_X_F13
	GTTTGAGAGTAGTGTAATTTCATATGGTAGTCAAAC	-		family 13	F
	133	UserId=repeat471
	GTCTATATGACAAAGTAATTTCTACTATGTGTAGAT		motif 18	-	F
	134	UserId=repeat472
	GTTTTAGTACTCTGTTGGATATTGATAAACTTACAC	-		-	F
	135	UserId=repeat473
	GTCGCTCCCCACACGGGGAGCGTGGATTGAAAT		motif 3	-	C
	136	UserId=repeat474 CRISPRmap=Kpne_E_G_2_M7_F1
	GTCTTCCCCACGCACGTGGGGGTGTTTC		motif 7	family 1	B
	137	UserId=repeat476
	CGGTCGCGCCTCGCAAGAGGCGCGTGAGTAGAAAT		motif 3	-	C
	138	UserId=repeat477
	AGTCGCGCCTCGCAAGAGGCGCGTGAGTAGAAAT		motif 3	-	C
	139	UserId=repeat479
	CTTTACATCCCACTATGTATCTATTAATTC	-		-	-
	140	UserId=repeat481
	GCTTTTCCCCGCCCACGCGGGGGTGATCCCT	-		-	-
	141	UserId=repeat485
	GTTTCAATCCACGCACCCGCACGGGGTGCGAC	-		-	-
	142	UserId=repeat492
	GTTTTAATAGATACATAGTGGAATGTAAAT	-		-	-
	143	UserId=repeat494
	GTTTCAATTCCGCAAGGTCCAATTAATAC	-		-	A
	144	UserId=repeat500
	TGTGTGTCAATGCCCTTTATCGGGCTTTCTCCATTTCTAC	-		-	-
	145	UserId=repeat502
	CTTGAATAGTAACTTGGAAGTTTTTAAAT		motif 6	-	A
	146	UserId=repeat504
	ATTTCAATCCACGCTCCCACGAGGGGAGCGAC	-		-	-
	147	UserId=repeat507
	GATTAATAGAAACAATAGTTGTATTTGAAT		motif 6	-	A
	148	UserId=repeat508
	GTTAAGTAACCTAAATAATTTCTACTGTGTGTAGAT		motif 18	-	-
	149	UserId=repeat509
	GATTTAATAGGAACATAATGGGATGTAAAG	-		-	-
	150	UserId=repeat512
	GTTTCAGTTGAAGGATGTAAGTTTGTACAATTGAAAC	-		-	F
	151	UserId=repeat513
	AGTTGAATAGTAACTTAGAAGTTTTTAAAT		motif 6	-	A
	152	UserId=repeat518
	GAAATTTCAATCCACACTCCCGCGAAGGGAGTGACGTT	-		-	-
	153	UserId=repeat526
	ATTTCAACTCACGCCCTCACGGAGGGCGAC	-		-	-
	154	UserId=repeat531
	CTCATAGAGTAACTTCCAGTATAATAAGGATTAAGAC	-		-	E
	155	UserId=repeat532
	CAGTTGTGGTTTGATGTAGAATTTCAATAAGATACAACCG	-		-	F
	156	UserId=repeat534
	GTCTTAATCCTTATTATACTGGAAGTTACTCTATGAG	-		-	-
	157	UserId=repeat537
	GTTGCATCCCATAAGGGATGCATGAATTGAAATCCAA		motif 3	-	E
	158	UserId=repeat538
	AATTTAACTTTAACAAGAGTTGTATTTGAAT		motif 6	-	A
	159	UserId=repeat539
	GATGAACATGCATTCTGAATAGTGGGTAAGTACAAC	-		-	F
	160	UserId=repeat541
	TATTGCTCACTATATCGAGCTTTTCTCAC	-		-	-
	161	UserId=repeat542
	GTTGTGATTCGCTTTCAAATTTGTATCTTTGACATATTAAATACAG	-		-	-
	162	UserId=repeat545
	ATTTAACTTTAACAAGAGTTGTATTTGAATAG		motif 6	-	A
	163	UserId=repeat546
	GTTGAAACTGTAAGCGGAATGTCTACTAGGGTAGAT		motif 18	-	F
	164	UserId=repeat553
	TTTTCCGGAGCATATCCGTTCA	-		-	-
	165	UserId=repeat554
	GATTAATAGAAACAAGAGTTGTATTTGAAT		motif 6	-	A
	166	UserId=repeat556
	TTATTGCTCACTATATCGAGCTTTTCTCAC	-		-	-
	167	UserId=repeat571
	ATTTACATTCCACTATGTATCTATTAAAAC	-		-	-
	168	UserId=repeat573
	TTCAAATTCACATTCCACCATGTATCTATTAAAAC	-		-	-
	169	UserId=repeat574
	ATTCACATTCCACCATGTATCTATTAAAAC	-		-	-
	170	UserId=repeat575 CRISPRmap=Smut_G_G_3_M3_F5
	GTCGCACCCTTCACGGGTGCGTGGATTGAAAT		motif 3	family 5	C
	171	UserId=repeat576
	GTTCAAATAATACAAATAAACTTAGTCCTCAAGAAC	-		-	F
	172	UserId=repeat578
	GTTTGAGAGTAGTGTAATTTCATAAGGTAGTAAAAC	-		-	F
	173	UserId=repeat579
	TTTCTAAGCTGCCTATGCGGCAGTGATC	-		-	A
	174	UserId=repeat580
	CGGTTTATCCCCGCGTGTGCGGGGTAGAT	-		-	A
	175	UserId=repeat581
	GGCTTATCCCCGCGTGTGCGGGGTAGGT	-		-	A
	176	UserId=repeat584
	GGGTCGCGCCCCACGTGGGCGCGTGGATTGAAACT		motif 3	-	C
	177	UserId=repeat588
	GGTTCATCCCCGCATACGCGGGGTCCAC	-		-	-
	178	UserId=repeat589
	CTCTTCCCCGCGCACGCGGGGGTGATTCC	-		-	B
	179	UserId=repeat593 CRISPRmap=Erec_B_G_7_X_F2
	GATATACATTACCTATAAGGAATTGACAC	-		family 2	A
	180	UserId=repeat598
	GGATCATCCCCGCATACGCGGGGAGCAC	-		-	-
	181	UserId=repeat599
	GGGATCATCCCCGCATACGCGGGGAGCAC	-		-	-
	182	UserId=repeat600
	GTGGTCTAGGTCATTGATCTGACAGGCTTCTGAAAC		motif 3	-	F
	183	UserId=repeat602
	AGTTTCAATCCACGCGCCCGCGTGGGGCGCGAC	-		-	-
	184	UserId=repeat605
	AATTCAAATACAACACTTGTTAAAGTTAAAT	-		-	-
	185	UserId=repeat607
	ATCTACACACAGTAGAAATTATTTAAGTTACTTAAC		motif 18	-	-
	186	UserId=repeat609
	GTATTAATTTAAATATATTAGAATGTAAAG	-		-	A
	187	UserId=repeat611 CRISPRmap=Rcha_A_G_1_M3_F5
	GTCACGCCCTACACGGGCGTGTGAGTTGAAAT		motif 3	family 5	C
	188	UserId=repeat612
	ATTTCAACTCACGCACTCACGTGGAGTGCGAC	-		-	-
	189	UserId=repeat613
	GTTTGAGAGCAGTGTAATTCCATAGGGGTCTCAAAC	-		-	F
	190	UserId=repeat617
	AATGTTCTAATCGCACCTTTATGGAATTGAAAT	-		-	-
	191	UserId=repeat618
	ATTTCAATCCACGCTCCCCGCGAGGGGAGCGAC	-		-	-
	192	UserId=repeat620
	GTGTTCCCCGCATACGCGGGGATGATCC	-		-	B
	193	UserId=repeat622
	CACCCCGCAAGGGGACGGTAAC	-		-	D
	194	UserId=repeat623
	ATTTCAACTCACACACCCGTGAGGGTGTGAC	-		-	-
	195	UserId=repeat625
	GTGTTCCCCGCATACGCGGGGATGATCCC	-		-	B
	196	UserId=repeat627
	CAGATTAGCAGAGGGAAATTGGGAGGGCAACCACGGC	-		-	C
	197	UserId=repeat628
	TGTTCCACGTGAAACAT	-		-	-
	198	UserId=repeat629
	CTCTTTTCCCCGCACATGCGGGGGTGATCCC	-		-	-
	1	UserId=repeat630 CRISPRmap=Fpra_B_G_2_M7_F1
	CTTTTCCCCGCATACGCGGGGGTGATCC		motif 7	family 1	B
	2	UserId=repeat635
	TGTTCCCCGCATACGCGGGGATGATCCC	-		-	B
	3	UserId=repeat636
	ATTTCAATCCACGTCCCCCGTGCGGGGGACGAC	-		-	-
	4	UserId=repeat644
	GTTTTCCCCGCATCCGCGGGGGTGATCC	-		-	B
	5	UserId=repeat645
	ATTTCAATCCACGCACCCCTGACGGGGTGCGAC	-		-	-
	6	UserId=repeat648
	GCGTTTTCCCCGCACCTGCGGGGGTGATCC	-		-	A
	7	UserId=repeat653
	GTCTCAATCCCCCTATAAGGGGTTCAAT	-		-	-
	8	UserId=repeat654
	ATCTCAATCTGTAACAG	-		-	-
	9	UserId=repeat657
	ATTTCAATCCACGTGCCCCGCGAGGGGCACGAC	-		-	-
	10	UserId=repeat659
	GTTGTATCTTATTGAAATTCTACATCAAACCACAAC	-		-	F
	11	UserId=repeat660
	ATTTCAATCCACGCTCCCCGCACGGGGAGCGAC	-		-	-
	12	UserId=repeat663
	TCGCATCTTTTACAGATGCGTGGATTGAAAC		motif 3		C
	13	UserId=repeat665
	GTTTCCATTCCGCAAGGTACAATTAATCC	-		-	-
	14	UserId=repeat668
	ATTTCAATCCACGCACCCCGCGAGGGGTGCGAC	-		-	-
	15	UserId=repeat671
	AGTCTAAATCCCTTTGAGTACAGGGTATCGTTTCAAT	-		-	E
	16	UserId=repeat679
	ACTTTTCCCCGCACATGCGGGGGTGATCCCTAC	-		-	-
	17	UserId=repeat690 CRISPRmap=Csak_A_G_14_M2_F6
	GTTCACTGCCGTACAGGCAGCTTAGAAA		motif 2	family 6	B
	18	UserId=repeat695
	GGCATACAACCCTGTTATTTCCGGG	-		-	D
	19	UserId=repeat697
	GTCGCCCCTCGCGGAGGGGCGTGAATTGAAAT		motif 3	-	C
	20	UserId=repeat698
	ATTATATCATATCAAAACTTAGAAGAGAACTATAAC	-		-	F
	21	UserId=repeat699
	CTTGTCCCCATACGCGTGGGGATGATC	-		-	B
	22	UserId=repeat700
	GTCGCACCCACACGGGTGCGTGAATTGAAAC		motif 3	-	C
	23	UserId=repeat701
	GTTTCAACCCACGCACCCGTAAAGGATGCGAC	-		-	-
	24	UserId=repeat702
	CGTCGCCCCTCGCGGAGGGGCGTGAATTGAAAT		motif 3	-	C
	25	UserId=repeat703
	CCGTCGCCCCTCGCGGAGGGGCGTGAATTGAAATA		motif 3	-	C
	26	UserId=repeat704
	GTCTCCATCCCACCCTAGTGGATTAGAAAC	-		-	A
	27	UserId=repeat706
	CTTGTCCCCATACGCGTGGGGATGATCC	-		-	B
	28	UserId=repeat707
	TTTGTTGTAGGTAATTCTACTTTTGCTAATAACA	-		-	-
	29	UserId=repeat708
	GTAGTAGAACCATCTGGAATGACATAGTTCCAAAAC	-		-	F
	30	UserId=repeat709
	CCGCCTCAATCTAGCTTGTTTGGCTGGCGGTTCGAC	-		-	-
	31	UserId=repeat712
	GTCGCTCCCCGCACGGGGAGCGTGGATTGAAAT		motif 3	-	C
	32	UserId=repeat713
	GTTTAATAGTAATATAAGATATTTTGAAAT		motif 6	-	A
	33	UserId=repeat714
	CTATTGAACCCCTTATAGGGGGATTGATACA	-		-	C
	34	UserId=repeat715
	CTATTGAACCCCTTATAGGGGGATTGATAC	-		-	C
	35	UserId=repeat718
	ATTTCAATCCACGCTCCCACGAAGGGAGCGAC	-		-	-
	36	UserId=repeat719
	TATTTCAATCCACGCTCCCACGAAGGGAGCGACA	-		-	-
	37	UserId=repeat720
	ATTTCAATTCACGCCCCTCCGCGAGGGGCGAC	-		-	-
	38	UserId=repeat722
	GTCACGCCTCGCATGAGGCGTGTGAGTAGAAAT		motif 3	-	C
	39	UserId=repeat724
	GTCGTATCTTATAGAGGTACGTGGGTTGAAAC		motif 3	-	C
	40	UserId=repeat725
	GTTTCAAGTCGTGCCCCCGTGTGGGGGGCATC	-		-	-
	41	UserId=repeat728
	ATTTCAATCCACGAAGCCGCAAGGGCTTCGAC	-		-	-
	42	UserId=repeat729
	GTTGTAGTTCCCTGGTAGTTCTTGGTATGGTATAAT	-		-	F
	43	UserId=repeat732
	GTTATAGTTCCATATTATATTTTGATATGATATAAT	-		-	F
	44	UserId=repeat733
	GTTTCAATCCACGCACCCGTAAAGGATGCGAC	-		-	-
	45	UserId=repeat736
	GGTTCAACCCCGCGTATGCGGGGAATAT	-		-	-
	46	UserId=repeat737
	GATGCCCCCCACACGGGGGCACGACTTGAAAC		motif 3	-	C
	47	UserId=repeat739
	TTTAAATACCACTAAGGTACAATTAACCC	-		-	-
	48	UserId=repeat740
	TTTAAATACCACTAAGGTACAATTAAAC	-		-	-
	49	UserId=repeat741
	GGATCATCCCCACGCGTATGGGGACAAG	-		-	-
	50	UserId=repeat742
	GTCGAGGCTTACGTAGCCTCGTGGATTGAAAT		motif 3	-	C
	51	UserId=repeat744
	GTCACCACCTTGCGGGTGGTGTGGATTGAAAT		motif 3	-	C
	52	UserId=repeat745
	GGTCGAAGCCTATACGGCTTCGTGGATTGAAAT		motif 3	-	C
	53	UserId=repeat746
	GTCGAAGCCTATACGGCTTCGTGGATTGAAAT		motif 3	-	C
	54	UserId=repeat748
	GACAGGCTCCATGCGGAGCCTGAGGATAGAAAT		motif 3	-	C
	55	UserId=repeat749 CRISPRmap=Esir_A_G_6_X_F13
	GTTTGAGAGTAGTGTAAATTTATAGGGTAGTAAAAC	-		family 13	F
	56	UserId=repeat750
	GTTTCAATCCACGCTCCCCGTGTGGGGAGCGAC	-		-	-
	57	UserId=repeat751 CRISPRmap=Esir_A_G_6_X_F13
	GTTTGAGAGTAGTGTAAATTTATAGGGTAGTAAAAC	-		family 13	F
	58	UserId=repeat754
	GTTTCAACCCACATACCTCTGTAAGGTACGAC	-		-	-
	59	UserId=repeat755
	GTTTAACTTCAACATAAGATGTATTTAAATT	-		-	A
	60	UserId=repeat756
	GTCGAAGCCTTTGCGGCTTCGTGGATTGAAAT		motif 3	-	C
	61	UserId=repeat760
	AGTTTGAGAGCAGTGTAATTCCATAGGGGTCTCAAAC		motif 4	-	F
	62	UserId=repeat762
	AGGATGCCCCCCACACGGGGGCACGACTTGAAACCT		motif 3	-	C
	63	UserId=repeat767
	ATTTCAATCCACGCTCCCCGTGCGGGGAGCGAC	-		-	-
	64	UserId=repeat768
	AATATAACTCACCTTCAAATTACGTCAAATCACAAC	-		-	C
	65	UserId=repeat769
	GTTTAACTTCAACATAAGATGTATTTAAAT	-		-	A
	66	UserId=repeat772
	GTTATAATTAGTTCATAGTGAAATGTAAAT		motif 12	-	A
	67	UserId=repeat773
	ATTTCAATCCACGCGCCCCATACGGGGCGCGACG	-		-	-
	68	UserId=repeat775
	GTCGCACCCCGCACGGGGTGCGTGGATTGAAAT		motif 3	-	C
	69	UserId=repeat778
	GTTTCAGTTGTTGTTGAAAGGATGTACGATTGAAGC	-		-	F
	70	UserId=repeat781
	ATTTCAATCCACTCCGCCCGTGTGGGCGGAGAC	-		-	-
	71	UserId=repeat785
	GTCGCACCCCACGCGGGTGCGTGGATTGAAAT		motif 3	-	C
	72	UserId=repeat786
	GTCGCCCTCCGTGAGGGCGTGAGTTGAAAT	-		-	-
	73	UserId=repeat787
	GTCGCCCTCCGTGAGGGCGTGAGTTGAAATA		motif 3	-	-
	74	UserId=repeat788
	ATTTCAACTCACTACCTCACGCAGAGGTAGAC	-		-	-
	75	UserId=repeat794
	GTTTGAGAGCTTTGTTAAATCAATAAGTTACAAAAC	-		-	F
	76	UserId=repeat800
	TGTCGCCCTCCGTGAGGGCGTGAGTTGAAATAC		motif 3	-	-
	77	UserId=repeat802
	ATCTACAATAGTAGAAATTATGTATTATTATTAAAC		motif 18	-	F
	78	UserId=repeat804
	GTCACGCTCCCCGCGGAGCGTGTGAGTTGAAAT		motif 3	-	C
	79	UserId=repeat807
	ATTTCAATCCACGCTTCCACGAGGGGAGCGAC	-		-	-
	80	UserId=repeat809
	GTTTCGATCCACAGGCTCTTACGAGCCTGACC	-		-	-
	81	UserId=repeat810
	GTCTCCGTCCTCGCGGGCGGAGTGGGTTGAAAT		motif 3	-	C
	82	UserId=repeat814
	GTCGCTCCCCTTGTGGGAGCGTGGATTGAAAT		motif 3	-	C
	83	UserId=repeat815
	ATTTCAATCCACACCTTCCTCACAGAAGGTGACAG	-		-	-
	84	UserId=repeat819
	CGATTTATCCCCGCTGGCGCGGGGAACAC	-		-	-
	85	UserId=repeat820
	GTTGCAATGCCCAGTATCTCGGGCTTTTCATTTCTACA		motif 3	-	-
	86	UserId=repeat821
	GGATCACTCCCGCTCGTGCGGGAAAGAC	-		-	-
	87	UserId=repeat826
	ATCCCCGCAAGGGGACGA	-		-	-
	88	UserId=repeat828
	GAAACACCTCTGCGTAGGCAGAGAAAAG	-		-	-
	89	UserId=repeat829
	CTACACACAGTAGAAATTATTTAGGTTACTTAA		motif 18	-	-
	90	UserId=repeat834
	GGATCACCCCCGCTCGTGCGGGAAAGAC	-		-	-
	91	UserId=repeat838
	CTTTTCTCTGCCTACGCAGAGGTGTTTC	-		-	B
	92	UserId=repeat840
	TATTTCAATTCCATAAAGGTACAATTAGAACT	-		-	-
	93	UserId=repeat841
	GTAATACCGTACCTATAAGGAATTGAAA	-		-	A
	94	UserId=repeat853
	TGTAATACCGTACCTATAAGGAATTGAAAC	-		-	A
	95	UserId=repeat854
	GTAGAAATGAAAAGCCCGAGACACTGGGCATTGCAAC		motif 16	-	E
	96	UserId=repeat859
	TTTCTAAGCTGCCTGTACGGCAGTGAACG	-		-	A
	97	UserId=repeat862
	ATCTACAACAGTAGAAATTATTTAAGGTTATTCAAC		motif 18	-	F
	98	UserId=repeat864
	GAGTGCGTGGATTGAAAC	-		-	-
	99	UserId=repeat867
	CTTTGCCTCCACACGCTCCGTGCAGATTGCAAC	-		-	-
	100	UserId=repeat874
	GTTATTGCCCTCTATATCGGGCTACTTTCACT	-		-	C
	101	UserId=repeat875 CRISPRmap=Ecol_W_G_5_M7_F1
	GTGTTCCCCGCGCCAGCGGGGATAAACC		motif 7	family 1	B
	102	UserId=repeat876
	AGGTTCAACCCCGCCCGTGCGGGGAATAT	-		-	-
	103	UserId=repeat877
	AGGTTCAACCCCGCGTATGCGGGGAATAT	-		-	-
	104	UserId=repeat881
	GTTTTGGAACTATGTCATTCCAGATGGTTCTACTAC	-		-	F
	105	UserId=repeat882
	GTAACCGTCCCCTCGCGGGGCTAAGCTGCATC	-		-	C
	106	UserId=repeat888
	GTTTCAATTCACGCACCCGTGAGGGTGCGAC	-		-	-
	107	UserId=repeat889
	GCTGTCAACGGTTCGGGCGATGT	-		-	D
	108	UserId=repeat892
	CTTTGCCTCCACACGCCCCGTACAGATTGCAACCG	-		-	-
	109	UserId=repeat893
	CGGGGATAAGTTGTGTC	-		-	-
	110	UserId=repeat897
	GTCGTCCTCCTCGCGGAGGGCGTGGATAGAAATAG		motif 3	-	C
	111	UserId=repeat902
	CTTTACATTCCACTATGTTTCTATTAATAC	-		-	-
	112	UserId=repeat903
	GAGTTCCCCGCGCAAGCGGGGATGAACCG	-		-	B
	113	UserId=repeat908
	AGTGTCAATTCCTCATAGGTAATGTAAAAC	-		-	-
	114	UserId=repeat912
	GAGTTCCCCGCGTAAGCGGGGATGAACCG	-		-	B
	115	UserId=repeat913
	ATTTCAATTCCACAACGGTACAATTAATAC	-		-	-
	116	UserId=repeat914
	CGGTTCATCCCCGCTTACGCGGGGAACTC	-		-	-
	117	UserId=repeat917
	GAGATACATTACCTATAAGGAATTGACAC	-		-	A
	118	UserId=repeat921
	AGTTTCAATACATCCTATGTTAATGTTTATCC	-		-	A
	119	UserId=repeat925
	TTCAATTCCATAACGATACAATTAAGAC	-		-	D
	120	UserId=repeat926
	TTTTGTTACCATTCAAAATAACATACTCCTAAAAC	-		-	F
	121	UserId=repeat927
	GTTTGGAAGAACAGAAACCCCAAAGGGGATTGAAAC	-		-	E
	122	UserId=repeat929
	GTGTCAATGCCCTCTACGGGCTTACTTCCATTTCTAC	-		-	-
	123	UserId=repeat931
	GTTTTCGCCCCCTTACGGGGA	-		-	-
	124	UserId=repeat932
	GTTACATCTTAACTCAAGCCAGCATCTGCTCTGAAAC	-		-	E
	125	UserId=repeat933
	AATTTACATTCCAATATGGTACTACTTAAAT	-		-	-
	126	UserId=repeat934
	ATTTACATTCCAATATGGTACTACTTAAAT	-		-	-
	127	UserId=repeat936
	GTTTGAGCACCATACATTTCTACATCATTCTCAAAC	-		-	F
	128	UserId=repeat937
	GTTTCAATACATCTCATGTTGTTATTTATC	-		-	-
	129	UserId=repeat938
	GATAAACATTAACATAGGATGTATTGAAAC		motif 6	-	A
	130	UserId=repeat939
	TTTACATCCCACTATGTAACTATTAATTC	-		-	-
	131	UserId=repeat942
	ACTTTTCCCCGCAAACGCGGGGGTGATCCT	-		-	-
	132	UserId=repeat943
	GTTTAGAAGGACACTAACCCCAAAGGGGATTGAAAC		motif 4	-	E
	133	UserId=repeat944
	GATAAATAACAACATGAGATGTATTGAAAC	-		-	A
	134	UserId=repeat945
	ATTTACATTCCAATATGGAGCTACTACTAT	-		-	-
	135	UserId=repeat951
	TAACTTTTCCCCGCATAGGCGGGGGTGATCCT	-		-	-
	136	UserId=repeat953
	CCTTTCAAACTAAAGGTTAATACAAC	-		-	-
	137	UserId=repeat954
	AGGATCACCCCCGCCTATGCGGGGAAAAG	-		-	-
	138	UserId=repeat955
	GAATTAATAGTTACATAGTGGGATGTAAATG	-		-	-
	139	UserId=repeat956
	GTTTTCGTCCCCTATCGGGGCTTTTATTTTCTTAAT		motif 3	-	-
	140	UserId=repeat958
	TCAAATTCACAATATATTGGGAATTT	-		-	-
	141	UserId=repeat959
	ATAAATTTAAAAACTTATAAGTTACTAGTCAAT	-		-	-
	142	UserId=repeat960
	ATTTAAAAACTTATAAGTTACTCGTCAAT	-		-	-
	143	UserId=repeat963
	TAGAATATTAACTGAGTAGTTTTTAAAT		motif 13	-	-
	144	UserId=repeat964
	GTATAACAGTAACTTTGAAGTTTTTAAAT	-		-	-
	145	UserId=repeat966
	GTAGAATATTAACTGAGTAGTTTTTAAAT		motif 13	-	-
	146	UserId=repeat968
	TAATAAATAATGGTTTAATAACAG	-		-	D
	147	UserId=repeat971
	ATTAAAGTAGAACCATATTGGAATGTAAAT	-		-	A
	148	UserId=repeat972
	TGTGTCAATTCCTCATAGGCAATGTATAACAT	-		-	-
	149	UserId=repeat975
	GTAGAAGTACTAGATCCATTAAAATAAGGATTGAAAC	-		-	E
	150	UserId=repeat978
	ATTTACATTCCAATATGGTTCTACTTTAAT	-		-	-
	151	UserId=repeat981
	GTTTCAATCCTTATTTTAATGGATCTAATACTTCTAC	-		-	-
	152	UserId=repeat984
	GTCGCTCTCCTCATGGAGAGCGTGGATTGAAAT		motif 3	-	C
	153	UserId=repeat989
	GTATTAATAGAATCAGATTGGAATTTAAAG	-		-	A
	154	UserId=repeat993 CRISPRmap=Ldel_B_G_2_M7_F1
	GTATTCCCCACGCAAGTGGGGGTGATCC		motif 7	family 1	B
	155	UserId=repeat995
	GGATCACCCCCGCGTGTGCGGGGAAAAG	-		-	-
	156	UserId=repeat997
	AATGTTTCACGTGAAACATTTG	-		-	-
	157	UserId=repeat1002
	GTTGGATATACCATTCAAAACAATGATAAAACCAAC	-		-	F
	158	UserId=repeat1004
	TTAATAGCGCTATAATGGAATGTTAAT	-		-	-
	159	UserId=repeat1006
	ATTTCAAAACATCTCATGTTATTGTTTAAC	-		-	-
	160	UserId=repeat1008
	GTTTGATACTCTTCTGAATTAACAAAGCTCTCAAAC	-		-	F
	161	UserId=repeat1012
	ATTAAAGTAGAACCATATTGGAATGTAAAG	-		-	A
	162	UserId=repeat1013
	GTTTTCTCCACGTATGTGGAGGTGATCC	-		-	B
	163	UserId=repeat1016
	GAAATAATAGAAACATATTGGAATGTAAAT	-		-	-
	164	UserId=repeat1017
	GAAATAATAGAAACATATTGGAATGTAAA	-		-	-
	165	UserId=repeat1018
	AGATTCTATTTGCTGGTCATTTGCTGA	-		-	-
	166	UserId=repeat1019
	GAAATACATTACCTATGAGGAATTGACACA	-		-	A
	167	UserId=repeat1022
	GATATACATTACCTATAAGGAATTGA	-		-	-
	168	UserId=repeat1023
	CGTCCCCTTGCGGGGTGGGAGTTGTTT	-		-	-
	169	UserId=repeat1028
	GTTTCCGTCCCCTATCGGGGAGCTACATTTCTCAAT		motif 3	-	-
	170	UserId=repeat1029
	GTATTAATAGAAACATCGTGGAATGTAAAG	-		-	A
	171	UserId=repeat1034
	ATTTCAATCCACGCTCCCACACGGGGAGCGAC	-		-	-
	172	UserId=repeat1036
	GTCGAGGCCCGCGAGGGCCTTGTGGATTGAAATTTT		motif 3	-	C
	173	UserId=repeat1037
	GTTTCAATCCACACTCCTGTACAAGGAGTGAC	-		-	-
	174	UserId=repeat1038
	GGTCCATCTCCGCGTGAGCGGAGGTTTG	-		-	-
	175	UserId=repeat1040 CRISPRmap=Mhyp_A_G_7_X_F7
	ATTTAACTTTAACAAATGTTGTATTTGAAT	-		family 7	A
	176	UserId=repeat1044
	AATTCAAATACAACTCTTGTTAAAGTTAAAT	-		-	-
	177	UserId=repeat1045
	GATAAATATCAACAGATACTGTACGAAAAC		motif 12	-	A
	178	UserId=repeat1048
	ATTCAAAAACAACTTTTGTTACTGTTAATC	-		-	-
	179	UserId=repeat1049
	CTCTAAATTCCACTATGTTTCTATTAAGAT	-		-	-
	180	UserId=repeat1050
	CTCTAAATTCCAATGTGGATCTATTATTACC	-		-	-
	181	UserId=repeat1052 CRISPRmap=Ecol_AB_G_2_M7_F1
	GTGTTCCCCGCGCCAGCGGGGATAAACC		motif 7	family 1	B
	182	UserId=repeat1053 CRISPRmap=Vpar1_A_G_1_M4_F9
	GTTAAATTAAATAATCCCCATTAGGGGACGGAAAC		motif 4	family 9	E
	183	UserId=repeat1055
	GTTAAATTAAATAATCCCC	-		-	-
	184	UserId=repeat1056
	GTTAAATTAAATAATCCCCTGATGGGGGCGGAAACAT		motif 4	-	E
	185	UserId=repeat1057
	TTAAATTAAATAATCCCC	-		-	-
	186	UserId=repeat1061
	TTTTCAATATTGGTGAT	-		-	-
	187	UserId=repeat1063
	ATCTACCCCGCACACGCGGGGATAAACC	-		-	B
	188	UserId=repeat1068
	TAGGATCACCCCCGCCTATGCGGGGAAAAGG	-		-	-
	189	UserId=repeat1070
	ATTGATCACTGCCGCATAGGCAGCTTAGAAATT	-		-	-
	190	UserId=repeat1071 CRISPRmap=Eeli_A_G_1_M18_X
	GTTTGAATAACCTTAAATAATTTCTACTTTGTAGAT		motif 18	-	F
	191	UserId=repeat1076
	CAGGATCACCCCCGCCTATGCGGGGAAAAGAC	-		-	-
	192	UserId=repeat1077
	ATCTACCCCGCACACGCGGGGATAAACCGG	-		-	B
	193	UserId=repeat1083
	GTTTTCGTACAGTATCTGTTGATATTTATC	-		-	A
	194	UserId=repeat1084
	GATTAACTTTAACATGGGATGTTTTGAAAT		motif 6	-	A
	195	UserId=repeat1087
	GTTTCAATCCACGCACCCACACGGGGTACGAC	-		-	-
	196	UserId=repeat1089
	ATAAGAAATTAGATAACCCCTGATGGGGACGGAAAC		motif 4	-	E
	197	UserId=repeat1092
	GAGACCGTACAATGTTAATGCTTAAC	-		-	A
	198	UserId=repeat1096
	CTGAGAGACCGTACAATGTTAATGCTTAAC	-		-	A
	199	UserId=repeat1097
	CTGTAGCGGATTAACGAGTTTAACC	-		-	D
	1	UserId=repeat1099
	GAACTACACCCGTGCAAAATTGCA	-		-	D
	2	UserId=repeat1101
	GTCGCAACCCGCACGAATGCGCTGTGGCAAAG	-		-	-
	3	UserId=repeat1102
	CTTTTCCCCGCATAGGCGGGGGTGATCCT	-		-	B
	4	UserId=repeat1108
	GTTTGACTACCATCTAAAACAACACGACTCTCAAAC	-		-	F
	5	UserId=repeat1109 CRISPRmap=Ospl_A_G_2_X_F2
	CTTTTAATTGAACTAAGGTAGAATTGAAAC	-		family 2	A
	6	UserId=repeat1121
	GTCGCACCCCTCGCGGGGTGCGTGGATTGAAAT		motif 3	-	C
	7	UserId=repeat1129
	ATTCAAATACAACACTTGTTAAAGTTAAA	-		-	-
	8	UserId=repeat1138
	CTTATTTCAATCCACGCTCCCTCACGGGAGCGAC	-		-	-
	9	UserId=repeat1139
	GTCTTAATCCTTATTGTAGTGGA		motif 11	-	D
	10	UserId=repeat1142
	TCCTCAATGAAGTGCATACGTTTTGACGTATGCAAG	-		-	E
	11	UserId=repeat1143
	ATTTCAATCCACGCTCCCTCACGGGAGCGAC	-		-	-
	12	UserId=repeat1149
	ATTCCTGAGCATTCAAGCTCAGGACTTCATTGAGGA	-		-	C
	13	UserId=repeat1150 CRISPRmap=Sson_A_G_2_M2_F6
	GTTCACTGCCGTACAGGCAGCTTAGAAA		motif 2	family 6	B
	14	UserId=repeat1157
	GTGTTCCCCGTGTATGCGGGGGTGATCCT	-		-	B
	15	UserId=repeat1159
	GTCTTAATTGTACCGTTATGGAATTGAAAC	-		-	A
	16	UserId=repeat1160
	ATTTAAAAACACCTAGTGTTACTATTCAAT	-		-	-
	17	UserId=repeat1163
	GTTTCCATTCCGCAAGGTACAATTAATAC	-		-	-
	18	UserId=repeat1166
	AACGTTTCAATTCCACAACGGTACAATTAATACA	-		-	-
	19	UserId=repeat1167
	ATATTTAAAAACACCTTGTGTTACTATTCAAT	-		-	-
	20	UserId=repeat1168
	GGATTTAAAAACACCTTGTGTTACTATTCAAT	-		-	-
	21	UserId=repeat1171
	GTTAACTGCCGCATAGGCAGCTTAGAAAAG	-		-	B
	22	UserId=repeat1172
	GTCGCTCCCCTCGTGGAAGCGTGGATTGAAAT		motif 3	-	C
	23	UserId=repeat1173
	ATTTCAATCCACGCTCCCACAAGGGGAGCGAC	-		-	-
	24	UserId=repeat1175
	ATTTCAATCCACGCACCCGTGAAGGGTGCGACCT	-		-	-
	25	UserId=repeat1176
	ATTTCAACCCACTCCGCCCGCGAGGACGGAGAC	-		-	-
	26	UserId=repeat1177
	ATTTCAATACATCTCATGTTGTAGTTTATCG	-		-	B
	27	UserId=repeat1180
	GTGTCAATTCCTCTTAGGTACGGTACAAC	-		-	B
	28	UserId=repeat1188
	GTATTCGTACAGCACCTGTTGATATTTATC	-		-	-
	29	UserId=repeat1189
	GTCTCAATCCCTTCGAAATCAGGGTTTCATTCGAAC		motif 17	-	F
	30	UserId=repeat1190
	ATTCAAATACAACACTTGTTAATGTTAAAT	-		-	-
	31	UserId=repeat1191
	ATGAGACCGTACAATGTTAATGCTTAAC	-		-	-
	32	UserId=repeat1192
	ACCTCAGTAGACTTGACCCC	-		-	-
	33	UserId=repeat1193
	GTTTTTATTTAACCTTGGAGGATTGTAAAT	-		-	A
	34	UserId=repeat1194
	GTTTTAAACCTTATTTTAAATGGTAGTGTCTCCTAA	-		-	-
	35	UserId=repeat1195
	GTTTCAATTCCATAACGGTACAATTAAGAC	-		-	A
	36	UserId=repeat1196
	CAAATTGAGACCGTACAATGTTAATGCTTAAC	-		-	-
	37	UserId=repeat1198
	ATTAGGAGACATTACCAGTTAAAATAAGGTTTAAA	-		-	-
	38	UserId=repeat1199
	GATAAACTTTAACATGGGATGTATTGAAAT	-		-	-
	39	UserId=repeat1204
	TATTAGGAGACATTACCATTTAAAATAAGGTTTAAAACAAA	-		-	-
	40	UserId=repeat1208
	CGTCTGGCTCCGCGAGGAGCTAGTGGATTGAAAT		motif 3	-	C
	41	UserId=repeat1209
	GTTAAGCATTAACATTGTACGGTCTC	-		-	-
	42	UserId=repeat1210
	GGAGACCGTACAATGTTAATGCTTAAC	-		-	-
	43	UserId=repeat1211
	GACTAAAACCAAGTATATTGGTATTTAAAC	-		-	A
	44	UserId=repeat1212
	GGTTGCCCCGCACACGCGGGGATAGGCC		motif 7	-	B
	45	UserId=repeat1213
	GTGTCGCACCCTTCATGGGTGCGTGGATTGAAAC		motif 3	-	C
	46	UserId=repeat1214
	GTCGCACCCTTCATGGGTGCGTGGATTGAAA		motif 3	-	C
	47	UserId=repeat1215
	GGTTGCCCCGCACACGCGGGGATAGGCCC	-		-	B
	48	UserId=repeat1220
	TTTCTAAGCTGCCTATACGGCAGATAAC	-		-	-
	49	UserId=repeat1222
	GTTTTAATCGTACCTTTATGGAATTGAAAT	-		-	A
	50	UserId=repeat1225
	TATCAATCCCCGCAATGGGGGG		motif 11	-	D
	51	UserId=repeat1227
	CACAGAATTGTAGCCCTCCTAATACCGTTTTCGGTATTGAAAC	-		-	-
	52	UserId=repeat1228
	GTCGCAACCCGCGCGAATGCGCTGAGGCAAAG	-		-	-
	53	UserId=repeat1231
	GTTTCAGTAGTTGTTAGAAGAATGTACTATTGGGAC	-		-	F
	54	UserId=repeat1232
	CGGTTCATCCCCGCTTGCGCGGGGAACTC	-		-	-
	55	UserId=repeat1234
	GTTTCAATCCACGCACCCATGAAGGGTGCGAC	-		-	-
	56	UserId=repeat1235
	GTTTCAATCCACGCACTCCGAAGAGTGCGAC	-		-	-
	57	UserId=repeat1236
	GTCTCAGTCCCCTTACGGGGAATTTGGTAACGTAAC	-		-	C
	58	UserId=repeat1239
	GATAAATATCAACAGTTACTGTACGAAAAC		motif 12	-	A
	59	UserId=repeat1241
	GGATCACCCCCGCGTATGCGGGGAAGAG		motif 7	-	-
	60	UserId=repeat1244
	GGGGTGCGTGGATTGAAAC	-		-	-
	61	UserId=repeat1246
	GTTTCAATCCACGCACCCGTTTGGGTGCGAC	-		-	-
	62	UserId=repeat1249
	ATTTCAAAACATCCCATGTTAAAGTTTATC	-		-	-
	63	UserId=repeat1250
	TACTTTTAATTGAACTAAGGTAGAATTGAAACT	-		-	-
	64	UserId=repeat1251
	TTTTAGACTAGTGCAAATTCGCACCAGTGTAGTAG	-		-	-
	65	UserId=repeat1260
	ATTTCAACTCACACGCCCGCGTGGGGCGTGAC	-		-	-
	66	UserId=repeat1262
	GTCTTAATCCTTGTTCTACTGGAATAACCTTTCTAAC	-		-	-
	67	UserId=repeat1271
	CAAAGTCGGCGTACCAAAATCCCCGTAAGGGGACTGAAACGCC	-		-	-
	68	UserId=repeat1273
	TTTGATCACTGCCGCATAGGCAGCTTAGAAA	-		-	-
	69	UserId=repeat1280
	ATCTACACTAGTAGAAATTCTTTAAGGCTATTCAAC	-		-	-
	70	UserId=repeat1282
	GTCTTAATCCTTATTATACTGGAAGTACTCTATGAGT	-		-	-
	71	UserId=repeat1288
	TGAGATACATTACCTATGAGGAATTGACACA		motif 6	-	A
	72	UserId=repeat1289
	GAACCAACCCATCCCCAAGCGGGGACGAAAA	-		-	-
	73	UserId=repeat1291
	TGAACGGATATACTCCGTTTT		motif 11	-	D
	74	UserId=repeat1292
	GTTACCGTCCCCTTGCGGGG	-		-	-
	75	UserId=repeat1298
	CGTTTCAATCCCCTTTGGGGTGTTTACTCTTCCAAAC		motif 3	-	-
	76	UserId=repeat1301
	GTTGTTTTCAATGGTTCAAAGATACTAATTTGAAAGCAAATCACAAC	-		-	-
	77	UserId=repeat1306
	GTTTCAATACATCCCATGTTAAAGTTAATC	-		-	-
	78	UserId=repeat1308
	GTTTTACATTACCTATGAGGAATTGACAC		motif 13	-	A
	79	UserId=repeat1311 CRISPRmap=Bfra_B_G_2_X_F2
	GTATTAATTGTACCTTATGGAATTGAAAT	-		family 2	A
	80	UserId=repeat1312
	GTATTCCCCGCGTGAGCGGGGGTGAACCT	-		-	B
	81	UserId=repeat1324 CRISPRmap=Mhyp_A_G_7_X_F7
	ATTTAACTTTAACAAATGTTGTATTTGAAT	-		family 7	A
	82	UserId=repeat1325 CRISPRmap=Erec_B_G_4_X_F2
	GAGATACATTACCTATGAGGAATTGACAC	-		family 2	A
	83	UserId=repeat1326
	GTTATCCGCCGTGTAGGTGGTTTAGAAG	-		-	B
	84	UserId=repeat1327
	ATTATATCATACCAAGTGATAACAGGGAATTACAAC	-		-	F
	85	UserId=repeat1329
	GTTTCAATCCTTATTGTTACTGGTCTTATCTTTTAAC	-		-	-
	86	UserId=repeat1330
	GATAAACTTTAACATGGGATGTTTTGAAAT		motif 6	-	-
	87	UserId=repeat1332
	GTATTCCCCGCGTGAGCGGGGGTGAACC		motif 7	-	B
	88	UserId=repeat1334 CRISPRmap=Sson_B_G_2_M2_F6
	GTTCACTGCCGTACAGGCAGCTTAGAAAT		motif 2	family 6	B
	89	UserId=repeat1335
	GAGATTATACCATACCAAGTGATAACAGGGAATTACAAC	-		-	F
	90	UserId=repeat1336 CRISPRmap=Rint_B_G_1_X_X
	ATTATACCATACCAAGTGATAACAGGGAATTACAAC	-		-	F
	91	UserId=repeat1337
	GTTTCAATACTACTTAGTTCTATTAAAAG	-		-	-
	92	UserId=repeat1338
	GTTATCCGCCGAGTAGGCGGTTTAGAAGT	-		-	B
	93	UserId=repeat1339
	GCTTCAATCGTACATTCTTTCAATAACAACTGAAAC		motif 18	-	-
	94	UserId=repeat1343
	AAATTATACCATACCAAGTGATAACAGGGAATTACAAC	-		-	F
	95	UserId=repeat1345
	GTTTTACCTTACCTATGAGGAATTGACAC		motif 13	-	A
	96	UserId=repeat1346
	AGGTTTTAATAGATACATAGTGGAATGTAAAT	-		-	-
	97	UserId=repeat1349
	CAGCAGGTATTTCTTGGTAACATATAAT	-		-	-
	98	UserId=repeat1354
	ATTTAAAATCCAATATGGATAGATTTATAG	-		-	-
	99	UserId=repeat1358
	AATGTATCTTACCCGCACTGCGGGAATTGAAAC	-		-	-
	100	UserId=repeat1359
	TGGAAACACCTCTGCGTAGGCAGAGAAAAG		motif 7	-	-
	101	UserId=repeat1360
	GTGTCAATCCCTCTTAGGTACGGTACAAC	-		-	B
	102	UserId=repeat1365
	GTGAAAGTAGCCTGATATAGAGGGCAATAAC	-		-	-
	103	UserId=repeat1366
	GTTTTAGACTAGTGCAAATT	-		-	-
	104	UserId=repeat1372
	GTCAATTCCTCTTAGGTACGGTAC	-		-	D
	105	UserId=repeat1378 CRISPRmap=Bado_A_G_4_M3_F5
	GTCGCTCTCCTTACGGAGAGCGTGGATTGAAAT		motif 3	family 5	C
	106	UserId=repeat1380
	ATTTACATTTCACTATGAACTAATTATAAC	-		-	-
	107	UserId=repeat1381
	ATTTCAATCCACGCCCTCGTAAAGAGGGCGAC	-		-	-
	108	UserId=repeat1392
	GTTTGAGAGCTTTGTTAATTCAGAAAGATGCAAAAC	-		-	F
	109	UserId=repeat1394
	GTTTTAGACCCCTGCATTTTTGCACGGGTGTAGTTC	-		-	-
	110	UserId=repeat1395
	TTTACTACCATATGAAATTACACTACTCTCAAAC	-		-	F
	111	UserId=repeat1396
	GAACTACACCCGTGCAAAATTGCAGGGGTCTAAAAC	-		-	F
	112	UserId=repeat1399
	GTCGCACCCACACGGGTGCGTGAATTGAAA		motif 3	-	-
	113	UserId=repeat1400
	ATGTGTCCACCGTGGACACATT		motif 11	-	D
	114	UserId=repeat1401
	GTCGCACTCTCATGAGTGCGTGGATTGAAAC		motif 3	-	C
	115	UserId=repeat1404
	ATTATACCACTACGAGAGAAAATTGGGAACTACGAC	-		-	F
	116	UserId=repeat1412
	GATTAACAGTAACAAAGGTTGTTTTTGAAT		motif 6	-	A
	117	UserId=repeat1423
	TGTTTTCAATGGTTCAAAGATACTAATTTGAAAGCAAATCACA	-		-	-
	118	UserId=repeat1424
	CATTTAACTTTAACAAGTGTTGTATTTGAAT		motif 6	-	A
	119	UserId=repeat1425
	GTGAATACAGCTCGATATAGTGAGCAATAAG	-		-	-
	120	UserId=repeat1429
	GTTTCAATTCCATAAGGTACGATTAAAAG	-		-	-
	121	UserId=repeat1430
	ATTCAAATACAACTATTGTTTCTATTAATC	-		-	-
	122	UserId=repeat1432
	ATTCAAATACAACTATTGTTTCTATTAATCAAAC	-		-	-
	123	UserId=repeat1434
	CATTCAAAAACAACCTTTGTTACTGTTAATCC	-		-	-
	124	UserId=repeat1435
	TTCAAATACAACACTTGTTAAAGTTAAAT	-		-	-
	125	UserId=repeat1436
	TTTCAAATACAACACTTGTTAAAGTTAAAT	-		-	-
	126	UserId=repeat1439
	TACTATTCAAATACAACACTTGTTAAAGTTAAATTAA	-		-	E
	127	UserId=repeat1446
	CTTTTAATCGTACCTTATGGAATTGAAAC	-		-	A
	128	UserId=repeat1449 CRISPRmap=Vpar1_A_G_1_M4_F9
	GTTAAATTAAATAATCCCCATTAGGGGACGGAAAC		motif 4	family 9	E
	129	UserId=repeat1459
	GTTTTCGTACAGCACCTGTTGATATTTATC	-		-	-
	130	UserId=repeat1461
	GTTTCAATACCGTAAACGGTAGGTACTGTTGCAAC	-		-	C
	131	UserId=repeat1464
	ATAGAGAATAAAGAAACCCCGAGAGGGGACGGAAAC		motif 4	-	E
	132	UserId=repeat1466
	GTTTCAATCCACGCACCCGCGTGGGGTGCGAC	-		-	-
	133	UserId=repeat1468
	GATTAATAATAACATAAGATGTATTTGAAT	-		-	A
	134	UserId=repeat1469 CRISPRmap=Mhyp_A_G_3_M6_F7
	GATTAATAGAAACAAGAGTTGTATTTGAATT		motif 6	family 7	A
	135	UserId=repeat1470
	GCCGCAGACGCCGCCAACATA	-		-	-
	136	UserId=repeat1471
	AGCCGCAGAGACCGCCCAC	-		-	-
	137	UserId=repeat1472
	GTTTGAGAACCTTGTAAGTGAATAAAGGTGTAAAAC	-		-	F
	138	UserId=repeat1477
	CCCTCCCCGACGGGGAGGGATGGGGAGGGGCTTTAACCA		motif 15	-	E
	139	UserId=repeat1479
	GTTTTAGAGGTACTAAAAATGTCATGATACTAAAAC		motif 18	-	F
	140	UserId=repeat1491
	ATTCAAATACAACACTTGTTAAAGTTAAATG	-		-	-
	141	UserId=repeat1498
	ATTTCAATTCCATAAAGGTACAATTAGAA	-		-	-
	142	UserId=repeat1503
	ATTTAACTTTAACAAGAGTTGTATTTGAATTT		motif 6	-	A
	143	UserId=repeat1505
	GTTTTAGACTAGTGCAAATTCGCACCAGTGTAGTAG	-		-	-
	144	UserId=repeat1510
	AGCTTTTCCCCGCCCATGCGGGGGTGATCCC		motif 7	-	B
	145	UserId=repeat1511
	AGTTTGAGAATGATGTAGAAATGTATGGTACTCAAACTC		motif 18	-	F
	146	UserId=repeat1512
	ATTTACATTCCACTATGTTTCTATTAAATC	-		-	-
	147	UserId=repeat1516
	GTTCTCGTCCCCTTGCGGGGCGTAAGTTGTTTCA		motif 3	-	C
	148	UserId=repeat1517
	CTTCTAAGCCGCCTACACGGCGGATAAC	-		-	-
	149	UserId=repeat1519
	ATCTACACTAGTAGAAATTCTTTAAGGTTATTCAAC	-		-	-
	150	UserId=repeat1520
	GTTTCCGTCCCCTACTGGGGTTATATATTCTCTAATA		motif 3	-	-
	151	UserId=repeat1522
	CTTATTGCTCACTATATCGAGCTGTATTCAC	-		-	B
	152	UserId=repeat1523
	TTATTGCCCTCTATATCGGGCTACTTTCAC	-		-	B
	153	UserId=repeat1527
	GTTTGATTCCCCTACGAATTTGCACTGCTCTCAAAC	-		-	F
	154	UserId=repeat1528
	GTTTGTTACCCCTATGAATTTACACTGCTCTCAAAC	-		-	F
	155	UserId=repeat1531
	GTGTCAATGCCCTCAACGGGCTTACTTTCATTTCTAC	-		-	F
	156	UserId=repeat1535
	ATTTACATTCCACTATGTATCTATTAATTC	-		-	-
	157	UserId=repeat1537
	GTCAAGTTTCTCATGAACTTGTGGATTTCAAT		motif 3	-	C
	158	UserId=repeat1545
	ACGGGAATGGCGTTGAATGAATACGGCTGGTGGTATTTTGAAAATGG	-		-	-
	159	UserId=repeat1548
	ATTTAACTTTAACAAGTGTTGTATTTGAATT		motif 6	-	-
	160	UserId=repeat1551
	ATTTCAATACATCCCATGTTAAAGTTTATC	-		-	-
	161	UserId=repeat1552
	GAATTTCAATACATCCCATGTTAAAGTTTATCC	-		-	-
	162	UserId=repeat1553
	CGCGGGTAAGATACATC	-		-	-
	163	UserId=repeat1557
	GATTAACTTTAACATGGGATGTATTGAAAC	-		-	-
	164	UserId=repeat1567
	AATTTAACTTTAACAAGTGTTGTATTTGAATT		motif 6	-	-
	165	UserId=repeat1569
	CTATAAATCTATCCATACTGGATTTTAAA		motif 6	-	B
	166	UserId=repeat1572
	GATAAACTTTAACATGGGATGTATTGAAATAA	-		-	-
	167	UserId=repeat1573
	GATAAACTTTAACATGGGATGTATTGAAATT	-		-	-
	168	UserId=repeat1574
	AGTTTCAATCACCTCGCGGTGAGGGGGTGGTTCAGAC		motif 18	-	F
	169	UserId=repeat1575
	ATTTCAATCCGCGCTCCCGCGAGGGGAGCGAC	-		-	-
	170	UserId=repeat1584
	GTATAGATTTAACCAGAATGGAATGTAAAT		motif 6	-	A
	171	UserId=repeat1588
	TCGTATAGATTTAACCAGAATGGAATGTAAATC		motif 6	-	-
	172	UserId=repeat1589
	ACGAATTAATAGATACATAGTGGGATGTAAAT	-		-	-
	173	UserId=repeat1593
	ATTTCAATCCGCGCTCCCGC	-		-	-
	174	UserId=repeat1596
	ATATTCCCCGCATACGCGGGGTTGAACCTAA		motif 7	-	B
	175	UserId=repeat1598
	GGCTTTTAATTGAACTAAGGTAGAATTGAAACAT	-		-	-
	176	UserId=repeat1600
	CTTTACATTCCACTATGTCTCTATTAAAAC	-		-	-
	177	UserId=repeat1602
	ATATTCCCCGCACGGGCGGGGTTGAACCT		motif 7	-	B
	178	UserId=repeat1603
	AATGTGTCAATGCCCTGAAAGGGGCAACCTTCATTTCTAC		motif 3	-	F
	179	UserId=repeat1607 CRISPRmap=Esir_B_G_3_M7_F1
	CTTGTCCCCACACGCGTGGGGATGATCC		motif 7	family 1	B
	180	UserId=repeat1608
	GTTGCAATCTACATGCACGGGTATAGTGCAAG	-		-	-
	181	UserId=repeat1610
	CTTTTCCCCGCCCACGCGGGGGTGATCCC	-		-	B
	182	UserId=repeat1612
	GTAACAATCTGCGGATGGATGTGAACTGCAAG	-		-	C
	183	UserId=repeat1614
	GTACCATCCCCGTAAGGGGGCGAAAACCA	-		-	B
	184	UserId=repeat1617
	ATTTACATCCCACTATGTATCTATTAATT	-		-	-
	185	UserId=repeat1620
	GTCGTAGTTCCCCATTTTCTCTCGTAGTGGTATAAC	-		-	F
	186	UserId=repeat1627
	GGATCACCCCCGCATATGCGGGGAAAAGT		motif 7	-	-
	187	UserId=repeat1629
	GGTTAAATAATAAGAAAGAATTTCTACTAGTGTAGAT		motif 18	-	F
	188	UserId=repeat1633
	TGTGTTACCATTTTTGCG	-		-	-
	189	UserId=repeat1635
	ATCGAGACCGTACAATGTTAATGCTTAAC	-		-	-
	190	UserId=repeat1636
	AGATTAATAGAAACAATAGTTGTATTTGAAT		motif 6	-	A
	191	UserId=repeat1638
	ATTTAACTTTAACAAGTGTTGTATTTGAATA		motif 6	-	-
	192	UserId=repeat1645
	GCAAGAGACCGTACAATGTTAATGCTTAAC	-		-	-
	193	UserId=repeat1648
	AAAGAGACCGTACAATGTTAATGCTTAAC	-		-	-
	194	UserId=repeat1653
	ATATTCCCCGCATACGCGGGGGTGAACCT	-		-	B
	195	UserId=repeat1655
	TATTTAAAATCCAATATGGATAGATTTATAG	-		-	-
	196	UserId=repeat1656
	CCCACGCGTGTGGGGACAAG	-		-	-
	197	UserId=repeat1657
	CTTGTCCCCATACGCGTGGGGATGATCCT		motif 7	-	B
	198	UserId=repeat1658
	AATCTACCCTAGTAGACATTCCGCTTACAGTTTCAAC	-		-	-
	199	UserId=repeat1659 CRISPRmap=Esir_B_G_3_M7_F1
	CTTGTCCCCACACGCGTGGGGATGATCC		motif 7	family 1	B
	1	UserId=repeat2307
	TGGTCGCACCCTGCGTGGGTGCGTGGATTGAAAC		motif 3	-	C
	2	UserId=repeat2309
	ATTAAATTTCAATACATCTCATGTTAATGTTAATCTT	-		-	F
	3	UserId=repeat2313
	TTTTCGCCCCCTTACGGGGATGGTAC	-		-	B
[truncated: 198 more rows]

## Sheet: B. Superclasses Summary
Supplementary Table 4. CRISPRmap results
	ID	Structure motif	Family	Superclass
	ATTTAACTTTAACAAGTGTTGTATTTGAAT	family 7		A
	ATTTAACTTTAACAAGTGTTGTATTTGAAT	family 7		A				Repeats in Superclasses:	670	Repeats without Superclass attribution:		632
	GTTGAATAGTAACATTAGATGTATTGAAAT			A				Repeats with family:	78		Inside this "class";
	GTTGAATAGTAACATTAGATGTATTGAAATAT			A				Repeats with motifs:	282		Repeats with family:	none
	GTATTAATTGTACCTTATGGAATTGAAAT	family 2		A							Repeats with motifs:	83
	GATATACATTACCTATAAGGAATTGACAC	family 2		A
	GTTTAAATACCAATCTACTTGGTTTTAGTC			A
	GATTAACATTAACATGAGATGTATTGAAAT			A
	CGATTAACATTAACATGAGATGTATTGAAAT			A				Detail on the Families:
	ATTTCAATTCCATAAAGGTACAATTAGAAC			A				Details on family 1:		Details on family 9:
	GAGATTAACATTAACATGAGATGTATTGAAATT			A				Crispr repeats in database	671	Crispr repeats in database	146
	GTCGGACATTACCTATGAGGAATTGACAC			A				Bacteria	326	Bacteria	43
	TGTCGGACATTACCTATGAGGAATTGACAC			A				Archaea	10	Archaea	3
	GCTGTCGGACATTACCTATGAGGAATTGACACA			A				Superclass	B	Superclass	E
	GATAAATATCAACAGGTGCTGTACGAAAAC			A				Repeats matched	20	Repeats matched	3
	ATTTAACTTTAACAAGAGTTGTATTTGAAT	family 7		A
	GATAAACTTTAACATGAGATGTTTTGAAAT			A				Details on family 2:		Details on family 13:
	TTTCTAAACTGCCTATGCGGCAGTGAAC			A				Crispr repeats in database	556	Crispr repeats in database	61
	AGTAAATATACAACTCTTGTTTTTATTTATC			A				Bacteria	158	Bacteria	55
	CTATAAATCTATCCATACTGGATTTTAAAT			A				Archaea	4	Archaea	0
	GTATTAATAGAAACATATTGGAATGTAAAT			A				Superclass	A	Superclass	F
	GATAAACAAAAACAAGAGTTGTATTGAAATA			A				Repeats matched	7	Repeats matched	7
	GAATTAATAGAAACATAATGGAATTTAAAG			A
	CTATAAATCTATCCATATTGGATTTTAAA			A				Details on family 5:		Details on family 23:
	CTATAAATCTATCCATATTGGATTTTAAAT			A				Crispr repeats in database	296	Crispr repeats in database	14
	TTTCTAAGCTGCCTATGCGGCAGTTAAC			A				Bacteria	206	Bacteria	13
	CTATTGCCCCCCATCGCGGGGATTGATA			A				Archaea	3	Archaea	0
	ATTTAACTTTAACAAGAGTTGTATTTGAAT	family 7		A				Superclass	C	Superclass	F
	CTTTTAATTGAACTAAGGTAGAATTGAAAC	family 2		A				Repeats matched	18	Repeats matched	3
	GTAAATATCTAATTATCGTGGAATTTAAAT			A
	GTTTCAATTCCACAACGGTACAATTAATAC			A				Details on family 6:		Details on family 24:
	GTTCTAATCGCACCTTTATGGAATTGAAAT			A				Crispr repeats in database	264	Crispr repeats in database	11
	GTTCTAATTGTACCTTTATGGAATTGAAAT			A				Bacteria	151	Bacteria	11
	ATTTCAATTCCATAAAGGTGCGATTAGAAC			A				Archaea	0	Archaea	0
	GTTTTAATCGGACCTTCATGGAATTGAAAC			A				Superclass	B	Superclass	E
	GATTAATAGAAACATGAGATGTATTGAAAT			A				Repeats matched	4	Repeats matched	1
	GATTAATAGAAACATGAGATGTATTGAAATA			A
	GTTGTACCGTACCTAAGAGGAATTGACAC			A				Details on family 7:
	GTTTCAATTCCGCAAGGTCCAATTAATAC			A				Crispr repeats in database	235
	CTTGAATAGTAACTTGGAAGTTTTTAAAT			A				Bacteria	68
	GATTAATAGAAACAATAGTTGTATTTGAAT			A				Archaea	6
	AGTTGAATAGTAACTTAGAAGTTTTTAAAT			A				Superclass	A
	AATTTAACTTTAACAAGAGTTGTATTTGAAT			A				Repeats matched	7
	ATTTAACTTTAACAAGAGTTGTATTTGAATAG			A
	GATTAATAGAAACAAGAGTTGTATTTGAAT			A
	TTTCTAAGCTGCCTATGCGGCAGTGATC			A
	CGGTTTATCCCCGCGTGTGCGGGGTAGAT			A
	GGCTTATCCCCGCGTGTGCGGGGTAGGT			A
	GATATACATTACCTATAAGGAATTGACAC	family 2		A
	GTATTAATTTAAATATATTAGAATGTAAAG			A
	GCGTTTTCCCCGCACCTGCGGGGGTGATCC			A
	GTCTCCATCCCACCCTAGTGGATTAGAAAC			A
	GTTTAATAGTAATATAAGATATTTTGAAAT			A
	GTTTAACTTCAACATAAGATGTATTTAAATT			A
	GTTTAACTTCAACATAAGATGTATTTAAAT			A
	GTTATAATTAGTTCATAGTGAAATGTAAAT			A
	GTAATACCGTACCTATAAGGAATTGAAA			A
	TGTAATACCGTACCTATAAGGAATTGAAAC			A
	TTTCTAAGCTGCCTGTACGGCAGTGAACG			A
	GAGATACATTACCTATAAGGAATTGACAC			A
	AGTTTCAATACATCCTATGTTAATGTTTATCC			A
	GATAAACATTAACATAGGATGTATTGAAAC			A
	GATAAATAACAACATGAGATGTATTGAAAC			A
	ATTAAAGTAGAACCATATTGGAATGTAAAT			A
	GTATTAATAGAATCAGATTGGAATTTAAAG			A
	ATTAAAGTAGAACCATATTGGAATGTAAAG			A
	GAAATACATTACCTATGAGGAATTGACACA			A
	GTATTAATAGAAACATCGTGGAATGTAAAG			A
	ATTTAACTTTAACAAATGTTGTATTTGAAT	family 7		A
	GATAAATATCAACAGATACTGTACGAAAAC			A
	GTTTTCGTACAGTATCTGTTGATATTTATC			A
	GATTAACTTTAACATGGGATGTTTTGAAAT			A
	GAGACCGTACAATGTTAATGCTTAAC			A
	CTGAGAGACCGTACAATGTTAATGCTTAAC			A
	CTTTTAATTGAACTAAGGTAGAATTGAAAC	family 2		A
	GTCTTAATTGTACCGTTATGGAATTGAAAC			A
	GTTTTTATTTAACCTTGGAGGATTGTAAAT			A
	GTTTCAATTCCATAACGGTACAATTAAGAC			A
	GACTAAAACCAAGTATATTGGTATTTAAAC			A
	GTTTTAATCGTACCTTTATGGAATTGAAAT			A
	GATAAATATCAACAGTTACTGTACGAAAAC			A
	TGAGATACATTACCTATGAGGAATTGACACA			A
	GTTTTACATTACCTATGAGGAATTGACAC			A
	GTATTAATTGTACCTTATGGAATTGAAAT	family 2		A
	ATTTAACTTTAACAAATGTTGTATTTGAAT	family 7		A
	GAGATACATTACCTATGAGGAATTGACAC	family 2		A
	GTTTTACCTTACCTATGAGGAATTGACAC			A
	GATTAACAGTAACAAAGGTTGTTTTTGAAT			A
	CATTTAACTTTAACAAGTGTTGTATTTGAAT			A
	CTTTTAATCGTACCTTATGGAATTGAAAC			A
	GATTAATAATAACATAAGATGTATTTGAAT			A
	GATTAATAGAAACAAGAGTTGTATTTGAATT	family 7		A
	ATTTAACTTTAACAAGAGTTGTATTTGAATTT			A
	GTATAGATTTAACCAGAATGGAATGTAAAT			A
	AGATTAATAGAAACAATAGTTGTATTTGAAT			A
	GATAAACCGTAACATGGGATGTATTGAAAT			A
	GAATTAATAGAATCATAATGGAATTTAAAT			A
	TGAATTAATAGAATCATAATGGAATTTAAAT			A
	GTATTAATTGGACCTTGCGGAATTGAAAC			A
	GTATAGATTTAACCAGAATGGAATGTAAAG			A
	GTTCTAATCGTACCTTTATGGAATTGAAAT			A
	GTTGAATATTGTTCTTATAAAGGATTAACGC			A
	GATTTAATAGATACATAGTGGAATGTAAAT			A
	ATTTAAATACATCTCATGTTAAAGTTAAAC			A
	GTCGGACATTACCTATGAGGAATTGATAC			A
	GTTAAACAGTAACATAGGATGTTTTGAAAT			A
	GATAAACTTTAACATGAGATGTATTGAAAT			A
	TCTTTTAATTGAACTAAGGTAGAATTGAAAC			A
	TTTAATCGGACCTTCATGGAATTGAAAC			A
	AATAGTAACATTAGATGTATTGAAAT			A
	AGGATTAACATTAACATGAGATGTATTGAAAT			A
	ACTGGATTAACATTAACATGAGATGTATTGAAAT			A
	GTTTAACTTTAACATGAGATGTATTTAAAT			A
	CTTTTTATTTAACCTTGGAGGATTGTAAAT			A
	GATAAACCGTAACATGAGATGTATTGAAAT			A
	GAATTAATAGATACATAGTGGAATGTAAA			A
	ATGAATTAATAGATACATAGTGGAATGTAAAT			A
	AAGAATTAATAGATACATAGTGGAATGTAAAT			A
	GATTAACATTAACATGAGATGTATTGAAATA			A
	GATAAACATTAACATGGGATGTATTGAAAC			A
	GTGTTAATTGTACCGTTTGGAATTGAAAT			A
	ACTTTTAATTGAACTAAGGTAGAATTGAAACA			A
	CTGTTAATTGTACCGATTGTGGAATTGAAAC			A
	GATAAACTTTAACATGGGATGTATTGAAAC			A
	TTGAGATACATTACCTATGAGGAATTGACAC			A
	TGATATACATTACCTATAAGGAATTGACAC			A
	ATTCAAATACAACACTTGTTAAAGTTAAAT		family 7	A
	GATATACATTACCTATAAGGAATTGACAC		family 2	A
	GAATTAATAGAAACATAATGGAATTTAAAG			A
	ATTCAAATACAACACTTGTTAAAGTTAAAT			A
	GAATTAATAGATACATAGTGGGATGTAAAT			A
	GAATTAATAGTTACATAGTGGGATGTAAAT			A
	GAATTAATAGAATCATAATGGAATTTAAAT			A
	GTTAGATATCATACTTATTAAGGATTAACGC			A
	ATTAAAGTAGAACCATATTGGAATGTAAAT			A
	ATTCAAATACAACACTTGTTAAAGTTAAAT		family 7	A
	ATTTAACTTTAACAAGAGTTGTATTTGAAT		family 7	A
	ATTCAAATACAACTCTTGTTAAAGTTAAAT		family 7	A
	GTTATTGCCCTCTATATCGGGCTATTTTCAC			B
	CTTTTCCCCGCCCACGCGGGGGTGATCC			B
	ACTTTTCCCCGCATAGGCGGGGGTGATCCTG			B
	CTTTTCCCCGCATAGGCGGGGGTGATCC			B
	GTCTTTTCCCCGCATAGGCGGGGGTGATCCC			B
	ATATTCCCCGCATACGCGGGGTTGAACC			B
	ATATTCCCCGCATACGCGGGGTTGAACCT			B
	GTTAACTGCCGCATAGGCAGCTTAGAAA			B
	GAGTTCCCCGCGCCAGCGGGGATAAACCG	family 1		B
	GTGTTCCCCGCGCCAGCGGGGATAAACCG	family 1		B
	GTTTGCCCCGCATGCGCGGGGATGATCCG	family 1		B
	GTGCTCCCCGCGTATGCGGGGATGATCCC			B
	GTGCTCCCCGCGTATGCGGGGATGATCC			B
	GTTTGCCCCGCATGCGCGGGGATGATCCG	family 1		B
	GAGTTCCCCGCGCCAGCGGGGATAAACCG	family 1		B
	GTGTTCCCCGCGCCAGCGGGGATAAACCG	family 1		B
	GATCACTGCCGCATAGGCAGCTTAGAAA			B
	GTATTCCCCGCGTGAGCGGGGATGAACC			B
	GTATTCCCCGCATGGGCGGGGGTGAACCT			B
	GTGAGCCCCGCATGCGCGGGGATGATCC			B
	GTTAACTGCCGTATAGGCAGCTTAGAAA	family 6		B
	GTTTGCCCCGCATGCGCGGGGATGATCCG	family 1		B
	GTTTGCCCCGCACGCGCGGGGATGATCCG	family 1		B
	TCAAATACAACTCTTGTTTCTATTAATC			B
	AGAGTTCCCCGCGCCAGCGGGGATAAACC			B
	CTTTTCCCCGCATACGCGGGGGTGATCC	family 1		B
	GTGTTCCCCGCGTCAGCGGGGATAAACCG	family 1		B
	GTATTCTCCACGTGTGTGGAGGTGATCC	family 1		B
	GTCTTCCCCACACGCGTGGGGGTGTTTC	family 1		B
	GTCTTCCCCACGCACGTGGGGGTGTTTC	family 1		B
	CTCTTCCCCGCGCACGCGGGGGTGATTCC			B
	GTGTTCCCCGCATACGCGGGGATGATCC			B
	GTGTTCCCCGCATACGCGGGGATGATCCC			B
	CTTTTCCCCGCATACGCGGGGGTGATCC	family 1		B
	TGTTCCCCGCATACGCGGGGATGATCCC			B
	GTTTTCCCCGCATCCGCGGGGGTGATCC			B
	GTTCACTGCCGTACAGGCAGCTTAGAAA	family 6		B
	CTTGTCCCCATACGCGTGGGGATGATC			B
	CTTGTCCCCATACGCGTGGGGATGATCC			B
	CTTTTCTCTGCCTACGCAGAGGTGTTTC			B
	GTGTTCCCCGCGCCAGCGGGGATAAACC	family 1		B
	GAGTTCCCCGCGCAAGCGGGGATGAACCG			B
	GAGTTCCCCGCGTAAGCGGGGATGAACCG			B
	GTATTCCCCACGCAAGTGGGGGTGATCC	family 1		B
	GTTTTCTCCACGTATGTGGAGGTGATCC			B
	GTGTTCCCCGCGCCAGCGGGGATAAACC	family 1		B
	ATCTACCCCGCACACGCGGGGATAAACC			B
	ATCTACCCCGCACACGCGGGGATAAACCGG			B
	CTTTTCCCCGCATAGGCGGGGGTGATCCT			B
	GTTCACTGCCGTACAGGCAGCTTAGAAA	family 6		B
	GTGTTCCCCGTGTATGCGGGGGTGATCCT			B
	GTTAACTGCCGCATAGGCAGCTTAGAAAAG			B
	ATTTCAATACATCTCATGTTGTAGTTTATCG			B
	GTGTCAATTCCTCTTAGGTACGGTACAAC			B
	GGTTGCCCCGCACACGCGGGGATAGGCC			B
	GGTTGCCCCGCACACGCGGGGATAGGCCC			B
	GTATTCCCCGCGTGAGCGGGGGTGAACCT			B
	GTTATCCGCCGTGTAGGTGGTTTAGAAG			B
	GTATTCCCCGCGTGAGCGGGGGTGAACC			B
	GTTCACTGCCGTACAGGCAGCTTAGAAAT	family 6		B
	GTTATCCGCCGAGTAGGCGGTTTAGAAGT			B
	GTGTCAATCCCTCTTAGGTACGGTACAAC			B
	AGCTTTTCCCCGCCCATGCGGGGGTGATCCC			B
	CTTATTGCTCACTATATCGAGCTGTATTCAC			B
	TTATTGCCCTCTATATCGGGCTACTTTCAC			B
	CTATAAATCTATCCATACTGGATTTTAAA			B
	ATATTCCCCGCATACGCGGGGTTGAACCTAA			B
	ATATTCCCCGCACGGGCGGGGTTGAACCT			B
	CTTGTCCCCACACGCGTGGGGATGATCC	family 1		B
	CTTTTCCCCGCCCACGCGGGGGTGATCCC			B
	GTACCATCCCCGTAAGGGGGCGAAAACCA			B
	ATATTCCCCGCATACGCGGGGGTGAACCT			B
	CTTGTCCCCATACGCGTGGGGATGATCCT			B
	CTTGTCCCCACACGCGTGGGGATGATCC	family 1		B
	CTTGTCCCCACACGCGTGGGGATGATCCT			B
	CTTGTCCCCACACGCGTGGGGATGAT			B
	CTTTTCCCCGCACACGCGGGGGTGA			B
	CTTTTCCCCGCACACGCGGGGGTGATCC			B
	AATGTCTCCACGCACGTGGAGATGAACC			B
	AAAATGTCTCCACGCACGTGGAGATGAACC			B
	ATTGATCACTGCCGCATAGGCAGCTTAGAAAAA			B
	AACAGATCACTGCCGCATAGGCAGCTTAGAAA			B
	CTTTTCCCCGCACACGCGGGGGTGATCCCA			B
	CTTTTCCCCGCATACGCGGGGGTGATCCC			B
	GTGTTCCCCGCGCCAGCGGGGATAAACCGG	family 1		B
	GTTTTAGGTGTATGTAATTTTGAATGGTA			B
	GTCTTCCCCACGCTCGTGGGGGTGTTTCC			B
	GTATTCCCCGCGCAAGCGGGGATGATCC			B
	CTCTTCCCCGCATACGCGGGGGTGATCC			B
	TTTTCGCCCCCTTACGGGGATGGTAC			B
	CTTTTCCCCGCCCATGCGGGGGTGATCC			B
	AGTTCCCCGCGCCAGCGGGGATAAACCG			B
	CTTTTCCCCGCACACGCGGGGGTGATCCC			B
	TTGCCACAGCGCATTCGCGCGGGTTACGAC			B
	CTTTTCCCCGCATACGCGGGGGTGAT			B
	CTTTTCCCCGCCTACGCGGGGGTGATCCC			B
	TCTTTTCCCCGCATACGCGGGGGTGATCCCT			B
	GGATCACCCCCGCGTATGCGGGGAAAAG	motif 7	family 1	B
	GGATCACCCCCGCGTATGCGGGGAAAAG	motif 7	family 1	B
	CTTTTCCCCGCATACGCGGGGGTGATCCC			B
	CTTTTCCCCGCATACGCGGGGGTGATCC	motif 7	family 1	B
	GTTTCCATTCCGCAAGGTACAATTAATCC			B
	AAGTCACACCCTACGTGGGTGTGTGGATTGAAAC	motif 3		C
	GTCGCATCTTTTACAGATGCGTGGATTGAAACTTTT	motif 3		C
	GAGTCGCATCTTTTACAGATGCGTGGATTGAAAC	motif 3		C
	TTGGTCGTACCTTATATAGGTACGTGGATTGAAACAGTT	motif 3		C
	GTCGCTCCCCTCGCGGGAGCGTGGATTGAAATT	motif 3		C
	TGTCGCCCTCTTCACGAGGGCGTGGATTGAAAT	motif 3		C
	GTCACACCTCATGTAGGTGTGTGGATTGAAACT	motif 3		C
	GTCACTTCCCTTGCGGAAGTGTGGATTGAAATT	motif 3		C
	GTCGCACCCTGCGTGGGTGCGTGGATTGAAACT	motif 3		C
	GTCGCTCCCTTCGTGGGAGTGTGGATTGAAATA	motif 3		C
	GTTTCAATACCGTAAACGGTAAGTACTGTTGCAACT	motif 4		C
	AAGTTTCAATACCGTAAACGGTAAGTACTGTTGCAAC	motif 4		C
	GAGTTTCCGTCCCCTTGCGGGGTGTGGGTTGTTTCT	motif 3		C
	GTCACACCCTGCGTGGGTGTGTGGATTGAAAC	motif 3		C
	GTCGCCCTCCTCGCGGAGGGCGTGGATAGAAAT	family 5		C
	GTCGCCCTCCTCGCGGAGGGCGTGGATAGAAAT	family 5		C
	GTCACACCCTACGTGGGTGTGTGGATTGAAAC			C
	GTCGCATCTTTTACAGATGCGTGGATTGAAAC			C
	GTCGTACCTTATATAGGTACGTGGATTGAAAC			C
	GTCGCCCCCCTCGCGGGGGGCGTGGATTGAAAT			C
	TGTCGCTCCCCTCGCGGGAGCGTGGATTGAAAT			C
	GTCGCTCCCCTCGCGGGAGCGTGGATTGAAAT	family 5		C
	GTCGCTCCCCTCGTGGGAGCGTGGATTGAAAT			C
	GTCGCACCCCGTGTGGGTGCGTGGATTGAAAC	family 5		C
	GTCGCACCCCGTGTGGGTGCGTGGATTGAAAC	family 5		C
	GTCGCCCTCTTCACGAGGGCGTGGATTGAAAT			C
	GTCGCTCTCCGCAAGGAGAGCGTGGATAGAAAT			C
	GTCGCACTCCGCAAGGAGTGCGTGGATTGAAAC	family 5		C
	GTCGCACTCCGCAAGGAGTGCGTGGATTGAAAC	family 5		C
	GTCGCTCCTCTTGTAGGAGCGTGGATTGAAAT			C
	GTCGCTCCCCGTGCGGGGAGCGTGGATTGAAAT			C
	GTCGCTCCCTTCGCGGGAGCGTGGATTGAAAT			C
	GTCACACCTCATGTAGGTGTGTGGATTGAAAC			C
	GTCATCCTCTTCGTGAGGATGTGAGTTGAAAT			C
	GTCACTTCCCTTGCGGAAGTGTGGATTGAAAT			C
	GTCGCACCCTGCGTGGGTGCGTGGATTGAAAC			C
	GTCGCTCCCTTCACGGGGAGCGTGGATTGAAAT			C
	GTCGCTCCCTTCGTGGGAGTGTGGATTGAAAT			C
	GTCGCCCCTCCCGCAGGGGCGTGAGTAGAAAT			C
	GTCGCACCCCACTGGGGTGCGTGGATTGAAAT			C
	GTTTCCGTCCCCTTGCGGGGTGTGGGTTGTTTC			C
	GTCGAGGCTCGCGAGAGCCTTGTGGATTGAAAT			C
	GTCACGCTCCCCACGGAGCGTGTGAGTTGAAAT			C
	GTCACTCCCCTTGCGGGAGTGTGGATTGAAAT			C
	GTCACTCCTTATGTGGGAGTGTGGATTGAAAC			C
	GTCATCCTCCTTGTGAGGATGTGAGTTGAAAT			C
	GTCGCACCCCATGCGGGTGCGTGGATTGAAAC	family 5		C
	GTCGTTCCCCACGCGGGAACGTGGATTGAAAT			C
	GTTGCAATCTGCACGGGGCGTGTGGAGGCAAAGG			C
	GTTGCAATCTGCACGGGGCGTGTGGAGGCAAAG			C
	GTCGCTCCCCCTCGTGGGGAGCGTGGATTGAAAC			C
	GTCGCTCCCCCTCGTGGGGAGCGTGGATTGAAA			C
	GATCAGGCTCTCGCGAGCCTGCGGATTGAAAC			C
	GTCTCCGCTAGCGATGGCGGAGTGGATTGAAAT			C
	GTCACACCCTGTATGGGTGTGTGGATTGAAAC			C
	GTCGCTCCCTTCGCGGGAGCGCGGATTGAAAT			C
	GTCGCACCCTACGCGGGTGCGTGAATTGAAAC			C
	GTCGCGCCCCACGCGGGCGCGTGGATTGAAAC	family 5		C
	GTCGCACCCTACGTGGGTGCGTGGATTGAAAC			C
	ATGTCGCACCCTCACGGGTGCGTGGATTGAAAC			C
	GTCGCACTCTCACGAGTGCGTGGATTGAAAC			C
	AAGTCGCACTCTCACGAGTGCGTGGATTGAAAC			C
	GTCGCACCCCGTGTGGGTGCGTGGATTGAAAC	family 5		C
	GTCGCCCTCTTTACGAGGGCGTGGATTGAAAT			C
	GTCACTCCCTTCGCGGGAGTGTGGATTGAAATT			C
	GTCGTTCCCTGCAATGGGAACGTGGATTGAAAT			C
	GTCTAGCCTCCCTGAGGCTAGTGGATTTAAAT			C
	GTCTAGCCTCTCCTGAGGCTAGTGGATCTAAAT			C
	GTCGCCTCCTTCTCGGAGGCGTGGATTGAAAT			C
	GTCGCGCCCCGCAAGGGGTGCGTGGATTGAAAT			C
	GTTTCCGTCCCCTTACGGGGTAGTTTGTTTCAATC			C
	GTCGCTCCCCGCAAGGGGAGCGTGGATTGAAAT			C
	GTCGCACCCTTCACGGGTGCGTGGATTGAAAT	family 5		C
	TTTCCGTCCCCTTTCGGGGAATCATTTAGAAAAT			C
	GCAGTCACTCCCTTCGCGGGAGTGTGGATTGAAAT			C
	GATGCAAGCCGCACAGGCTACGCTGAGGCAAAG			C
	GGTCGCTTCCTATACGGAGGCGTGAATTGAAAC			C
	GTTGGATGTACCTCATACTACAGGTAATCATACAC			C
	GTCACACCCTTCGTGGGTGTGTGGATTGAAAC			C
	GTCGCTCCTCTTGTAGGAGCGTGGATTGAAAG			C
	GTCGCCCTCCTCGCAGAGGGCGTGGATAGAAATT			C
	GTCGCTCCTCTCGTGGGAGCGTGGATTGAAAT	family 5		C
	GTCGCACCCTATGTGGGTGCGTGGATTGAAAC			C
	GTCGCTCCTCTCGTGGGAGCGTGGATTGAAAT	family 5		C
	GTCGCTCCCCTCGCGGGAGCGTGGATTGAAAT	family 5		C
	GTCACTCCCTTCGCGGGAGTGTGGATTGAAAT			C
	GTCAGCCTCTTTATGAGGCTGTGAGTTGAAAT			C
	GATGCCCCCTCACGGGGGCACGACTTGAAAC			C
	GTTGCAACTTACGCATAGGTGTAAAATACGAGGT			C
	GTTTCCGTCCCCTTGCGGGGCTAATGTTTAGAAAC			C
	GTTTCCGTCCCCTCGCGGGGATGATGTTTAGAAAC			C
	GTCGCGCCTCGCAAGAGGCGCGTGAGTAGAAAT			C
	GTCGCTCCCCACACGGGGAGCGTGGATTGAAAT			C
	CGGTCGCGCCTCGCAAGAGGCGCGTGAGTAGAAAT			C
	AGTCGCGCCTCGCAAGAGGCGCGTGAGTAGAAAT			C
	GTCGCACCCTTCACGGGTGCGTGGATTGAAAT	family 5		C
	GGGTCGCGCCCCACGTGGGCGCGTGGATTGAAACT			C
	GTCACGCCCTACACGGGCGTGTGAGTTGAAAT	family 5		C
	CAGATTAGCAGAGGGAAATTGGGAGGGCAACCACGGC			C
	TCGCATCTTTTACAGATGCGTGGATTGAAAC			C
	GTCGCCCCTCGCGGAGGGGCGTGAATTGAAAT			C
	GTCGCACCCACACGGGTGCGTGAATTGAAAC			C
	CGTCGCCCCTCGCGGAGGGGCGTGAATTGAAAT			C
	CCGTCGCCCCTCGCGGAGGGGCGTGAATTGAAATA			C
	GTCGCTCCCCGCACGGGGAGCGTGGATTGAAAT			C
	CTATTGAACCCCTTATAGGGGGATTGATACA			C
	CTATTGAACCCCTTATAGGGGGATTGATAC			C
	GTCACGCCTCGCATGAGGCGTGTGAGTAGAAAT			C
	GTCGTATCTTATAGAGGTACGTGGGTTGAAAC			C
	GATGCCCCCCACACGGGGGCACGACTTGAAAC			C
	GTCGAGGCTTACGTAGCCTCGTGGATTGAAAT			C
	GTCACCACCTTGCGGGTGGTGTGGATTGAAAT			C
	GGTCGAAGCCTATACGGCTTCGTGGATTGAAAT			C
	GTCGAAGCCTATACGGCTTCGTGGATTGAAAT			C
	GACAGGCTCCATGCGGAGCCTGAGGATAGAAAT			C
	GTCGAAGCCTTTGCGGCTTCGTGGATTGAAAT			C
	AGGATGCCCCCCACACGGGGGCACGACTTGAAACCT			C
	AATATAACTCACCTTCAAATTACGTCAAATCACAAC			C
	GTCGCACCCCGCACGGGGTGCGTGGATTGAAAT			C
	GTCGCACCCCACGCGGGTGCGTGGATTGAAAT			C
	GTCACGCTCCCCGCGGAGCGTGTGAGTTGAAAT			C
	GTCTCCGTCCTCGCGGGCGGAGTGGGTTGAAAT			C
	GTCGCTCCCCTTGTGGGAGCGTGGATTGAAAT			C
	GTTATTGCCCTCTATATCGGGCTACTTTCACT			C
	GTAACCGTCCCCTCGCGGGGCTAAGCTGCATC			C
	GTCGTCCTCCTCGCGGAGGGCGTGGATAGAAATAG			C
	GTCGCTCTCCTCATGGAGAGCGTGGATTGAAAT			C
	GTCGAGGCCCGCGAGGGCCTTGTGGATTGAAATTTT			C
	GTCGCACCCCTCGCGGGGTGCGTGGATTGAAAT			C
	ATTCCTGAGCATTCAAGCTCAGGACTTCATTGAGGA			C
	GTCGCTCCCCTCGTGGAAGCGTGGATTGAAAT			C
	CGTCTGGCTCCGCGAGGAGCTAGTGGATTGAAAT			C
	GTGTCGCACCCTTCATGGGTGCGTGGATTGAAAC			C
	GTCGCACCCTTCATGGGTGCGTGGATTGAAA			C
	GTCTCAGTCCCCTTACGGGGAATTTGGTAACGTAAC			C
	GTCGCTCTCCTTACGGAGAGCGTGGATTGAAAT	family 5		C
	GTCGCACTCTCATGAGTGCGTGGATTGAAAC			C
	GTTTCAATACCGTAAACGGTAGGTACTGTTGCAAC			C
	GTTCTCGTCCCCTTGCGGGGCGTAAGTTGTTTCA			C
	GTCAAGTTTCTCATGAACTTGTGGATTTCAAT			C
	GTAACAATCTGCGGATGGATGTGAACTGCAAG			C
	GTCACACCCTCACGGGTGTGTGAGTTGAAAT			C
	CTGCTGGTGCCTCTGAAGCTGCTGGTGCTTCTGA			C
	GTCGCTCTCCTCGCGGAGGGCGTGGATAGAAAT			C
	TCTTAATCCTTATTGTAGTGGAAGATGGTCTCG			C
	GTCGCACCCCGCAAGGGGTGCGTGGATTGAAAT			C
	GTCATGCTCCACGTGAGCGTGTGAGTTGAAAT			C
	GTCGCCCTCCTCGCGGAGGGCGTGGATTGAAAT			C
	TTGTGTCAATGCCCTCACGGGCTTATGCCTCATTGCTAC			C
	GTCGCTCTCCTCATGGAGAGCGTGGATTGAAATT			C
	GTTTCAATACCGCAAGCGGTAAGCACTATTGCAAT			C
	GTCACCTTCCGCAAGGAAGGTGTGGATTGAAAT			C
	GTCGTACCCTTTGTGGGTACGTGGATTGAAAT			C
	GTCGCTCTCCTCATGGAGAGCGTGGATTGAAATCGG			C
	GTCACGCCCCACGCGGGCGTGTGAGTTGAAAT			C
	GTCGCTCCCTGTGAGGGGAGCGTGGATTGAAAT	family 5		C
	TGGTCGCACCCTGCGTGGGTGCGTGGATTGAAAC	motif 3		C
	GTCGCTCTCCTCGCGGAGAGCGTGGATTGAAAT	motif 3		C
	TGATAAACCGTAACATGGGATGTATTGAAATTAT	motif 3		C
	GTCGCACCCTCACGGGTGCGTGGATTGAAAC	motif 3		C
	GTCGCCGCCTTCACGGGCGGCGTGGATTGAAAT	motif 3		C
	CGTCGCCGCCTTCACGGGCGGCGTGGATTGAAAT	motif 3		C
	GTTTTCGTCCCCTATCGGGGAATCTACTTTCTCTAC	motif 3		C
	GTCACACCCTGCGTGGGTGTGTGGATTGAAA	motif 3		C
	TCGCTCCTCTTGTAGGAGCGTGGATTGAAAT	motif 3		C
	GTTGCAACCCACACGGGTTGCGTTAGATTGAAAT	motif 3		C
	GTCACTCCCCTTGCGGGAGTGTGGATTGAAATTTG	motif 3		C
	GTCACACCCTACGTGGGTGTGTGGATTGAAACA	motif 3		C
	GATAAATATCAACAGATGCTGTACGAA			D
	TGTTCCATTTTAAATTCAAAATA			D
	TCACCACCTTCACGGTTGTAAG			D
	TAATAAATAATGGTTTAATAACAG			D
	GCTAGATGTTACAGATTGAGAT			D
	ATTTCAATCCACGCTCCCCTTG			D
	GATAAATATCAACAGAAGCTGTAC			D
	GTTACAAAACCGCAAGCGGTAATC			D
	TCAATGCCCTCAACGGGCTTCTA			D
	TTATTTTGAATTTAAAATGGAACA			D
	TTATCCCCGTAAGGGGACGGAAAC			D
	CACCCCGCAAGGGGACGGTAAC			D
	GGCATACAACCCTGTTATTTCCGGG			D
	GCTGTCAACGGTTCGGGCGATGT			D
	TTCAATTCCATAACGATACAATTAAGAC			D
	TAATAAATAATGGTTTAATAACAG			D
	CTGTAGCGGATTAACGAGTTTAACC			D
	GAACTACACCCGTGCAAAATTGCA			D
	GTCTTAATCCTTATTGTAGTGGA			D
	TATCAATCCCCGCAATGGGGGG			D
	TGAACGGATATACTCCGTTTT			D
	GTCAATTCCTCTTAGGTACGGTAC			D
	ATGTGTCCACCGTGGACACATT			D
	TCCCCGCAAGGGGACGGAAAC			D
	TGAACGGATATGCTCCGGAAA			D
	GATTAATAGAAACAAGAGTTGTATTTG			D
	GAAAAACGGAGCATGTCCGTTCACT			D
	TCAGCCCGAGAGGGCATTGATAC			D
	TTTCGCCCCCTTACGGGGATTGTA			D
	TTTCTAAGCTGCCTATGCGGCAGTCAAC			D
	GCTGTCAACGGTTCGGGCGATGT			D
	TTTCTAAGCTGCCTATACGGCAGTCAAC			D
	ATTTGAGTTACTTCCAGTAGAATAAGGATTAAGAC			E
	GTAGAAATGGAAGTAAGCCCGTTGAGGGCATTGACACGTT	motif 4		E
	GTAGAAATGGAAGTAAGCCCGTTGAGGGCATTGACAC	motif 4		E
	ATGTAGATGTATTCCAGTATAATAAGGATTAAGAC			E
	GTTGCAACAGTACTTACCGTTTACGGTATTGAAAC	family 9		E
	GTACGAGACCATTGTCCACTACAACAAGGATTAAGAC			E
	ATTGAGATAAGAGAACCCCGATAAGGGGACGAGAAC			E
	GTTAATATAAAGAAATCCCCATGAGGGGACGAGAAC			E
	ATTGAGATAAGAGACCCCCGTAGAGGGGACGAGAAT			E
	GTTCAAACGTAACCCTGTTCTCGAAGGGATTTAGAC			E
	GATAAGAACCATAATCCCCGCAAGGGGACGGAAAC			E
	ATTTACTAAATGATTCCCCGTAAGGGGACGGAAAC			E
	ATTAAAAAACGAATAACCCCTGTAAGGGACGGAAAC			E
	GTTTCTAAATCTTATCCCCGTAAGGGGACGGAAAC			E
	ATTGAGAAATAAGATCCCCGGGAAGGGGACGGAAAC			E
	CTCATAGAGTAACTTCCAGTATAATAAGGATTAAGAC			E
	GTTGCATCCCATAAGGGATGCATGAATTGAAATCCAA			E
	AGTCTAAATCCCTTTGAGTACAGGGTATCGTTTCAAT			E
	GTAGAAATGAAAAGCCCGAGACACTGGGCATTGCAAC			E
	GTTTGGAAGAACAGAAACCCCAAAGGGGATTGAAAC			E
	GTTACATCTTAACTCAAGCCAGCATCTGCTCTGAAAC			E
	GTTTAGAAGGACACTAACCCCAAAGGGGATTGAAAC			E
	GTAGAAGTACTAGATCCATTAAAATAAGGATTGAAAC			E
	GTTAAATTAAATAATCCCCATTAGGGGACGGAAAC	family 9		E
	GTTAAATTAAATAATCCCCTGATGGGGGCGGAAACAT			E
	ATAAGAAATTAGATAACCCCTGATGGGGACGGAAAC			E
	TCCTCAATGAAGTGCATACGTTTTGACGTATGCAAG			E
	TACTATTCAAATACAACACTTGTTAAAGTTAAATTAA			E
	GTTAAATTAAATAATCCCCATTAGGGGACGGAAAC	family 9		E
	ATAGAGAATAAAGAAACCCCGAGAGGGGACGGAAAC			E
	CCCTCCCCGACGGGGAGGGATGGGGAGGGGCTTTAACCA			E
	ATTGAGAAATAAGATCCCCGGGAAGGGGACGGAAA			E
	ATTAGAGAATATAGAACCCCAGTAGGGGACGGAAAC			E
	ATTGAAATATAAGAACCCCGTGGAGGGGACGAGAAC			E
	GTAGAAATGGAGAAAGCCCGATAGAGAGCATTGACACA			E
	ATTGAGATATAAGAACCCCGTTGAGGGGACGAGAAC			E
	ATTAAATAAAAGAATCCCCAGGGAGGGGACGAGAAC			E
	ATTGAGATAAGAGAACCCCGTGGAGGGGACGAGAAC	family 24		E
	AGTTATTTCAATTCCATAAAGGTGCGATTAGAAC			E
	CTCGCAGAAGGCTTCACAGCTAGCTGTGGTTGTGAC			E
	GATATAAACCTATATACCTCGAGAGGGGACGGAAAC			E
	TGATATAAACCTATTTACCTCGAGAGGGGACGGAAAC			E
	CGTAGAAATGAAGCACCAGCCCGAGAGGGCATTGATAC			E
	GTTGCAACAGCACTTACCGTTTACGGTATTGAAACT			E
	GTTAAATTAAATAATCCCCAGATGGGGACGGAAAC			E
	GTTAAATTTAATGATTCCCATTAGGGGACGGAAAC	motif 4		E
	AAAGTTTCCGTCCCCTCTCGAGGTAGATAGGTTTATATCT			E
	CATGGTTAAATTTAATGATTCCCATTAGGGGACGGAAAC	motif 4		E
	TTCGTTTGAGAATGATGTAAAAATGTATGGTACTCAAAC			F
	AGTTTGAGAATGATGTAAAAATGTATGGTACTCAAAC			F
	ATGTTGTGGTTTGATGTAGAATTTCGATAAGATACAACG			F
	AGTTGTGGTTTGATGTAGAATTTCGATAAGATACAAC			F
	GTTGTAGTTCCCGGTTATTACTTGGTATGTTATAAT			F
	TATTATAACATACCAAGTAATAACCGGGAACTACAGC			F
	AGGGTTTAATAACCCTATATAATTTCTACTATTGTAGATT			F
	ATATTTTAGTAACTGAATAATTTACGTGACTGTAAAAT			F
	GTCATAGTTCCCTAATAGCTCTTGGTATGGTATAATAAGCC			F
	AGTTTTAGTACCTGGAAGAATTGAGTCATCATAAAAC			F
	GTTTTATGATGACTCAATTCTTCCAGGTACTAAAAC			F
	GTTTCAGTAGTTGTTAGAAGAATGTAGTATTGAAAC			F
	GTTTGAGAATGATGTAAAAATGTATGGTACTCAAGC	family 13		F
	GTTTGAGAATGATGTAAAAATGTATGGTACTCAAAC			F
	GTTTGAGAATGATGTAAAAATGTATGGTACTCAAGC	family 13		F
	GTTTGAGAATAGTGTAAATCTATAAGGTAGTAAAAC			F
	TGTTGTGGTTTGATGTAGAATTTCGATAAGATACAAC			F
	GTTGTGGTTTGATGTAGAATTTCGATAAGATACAAC			F
	GTTGTGGTTTGATGTAGAATTTCGATAAGATACAAC			F
	ATTATAACATACCAAGTAATAACCGGGAACTACAGC			F
	GCTGTAGTTCCCGGTTATTACTTGGTATGTTATAAT			F
	GTTTAATAACCCTATATAATTTCTACTATTGTAGAT			F
	ATTTTAGTAACTGAATAATTTACGTGACTGTAAAAC	family 23		F
	ATTTTAGTAACTGAATAATTTACGTGACTGTAAAAC	family 23		F
	GTCATAGTTCCCTAATAGCTCTTGGTATGGTATAAT			F
	GTTAAGTAATATAGAATAATTTCTACTGTTGTAGAT			F
	GTTTTAGTACCTGGAAGAATTGAGTCATCATAAAAC			F
	GTTTTACAGTCACGTAATTTGTTTAGGTACTAAAAT			F
	ATTTTAGTACCTAAACAAATTACGTGACTGTAAAAC			F
	GTTGTTGTTCCCAGTTATCGCTTGGTATGGTATAAT			F
	GTTGTGGTTTGATGTAGAATTGGAATGAGAAACAAC			F
	GTTGTGGTTTGATGTAGGAATCAAAAGATATACAAC			F
	GTTTGAGAGTAGTGTAATTTCATAAGGTACTGAAAC			F
	GTTTTACACTAACTCAAATCTTCCAGTTACTAAAAT			F
	ATTTTAGTAACTGGAAGATTTGAGTTAGTGTAAAAC			F
	GTTTTGTTACCATTCAAAATAACATACTTCTAAAAC			F
	GTTTTAGAAGTATGTTATTTTGAATGGTAACAAAAC			F
	GTCTATATGACTAAGTAATTTCTACTATGTGTAGAT			F
	ATCTACACATAGTAGAAATTACTTAGTCATATAGAC			F
	GTCTATACGGACTTGATAATTTCTACTATCGTAGAT			F
	GTTTTGGCTCTCTGATGAATATTGATAAACTTATAC			F
	GGTCTTAACCTAATTGATTTAACATCCTTCTGAAAC			F
	GTTTTAGTACCTTGTAAAATTTAAGTAAGATAAAAT			F
	GTTTGAGAGCTTTGTTAAATCAATAAGTTACAAAAC			F
	GTTTGAGAATGATGTAAAGATATATGGTATTCAAAC			F
	GTTTCAGATGCCTGTCAGATCAAAGACTTAGACCAC			F
	GTTTTGTTACCATAAGGATTTTTGCTAGAACAGAAC			F
	GTTTGAGAGATATGTAAATTCAAAGGATAATCAAAC	family 13		F
	GTTTGAGAGCTTTGCTAATTCAAAAAGATACAAAAC			F
	GTGGTCAAAGTCATTGATCTGACAGGCATCTGAAAC			F
	GTTGGATTACCAGTCAGAACGACACTGCTCCAAAAC			F
	GTTTTATGATGACTCAATTCTTTCAGGTACTAAAAC			F
	GTTTTAAGATACTGATAATTTTTGATAATGTCCAAC			F
	GTTTGAGAATAGTGTAATTTCATAAGGTAGTAAAAC			F
	GTGTTTGAGAATAGTGTAATTTCATAAGGTAGTAAAAC			F
	GTTGTAGTTCCCTGATATTTCTCGCTAAGGTATAAT			F
	ATTTCTAAATTAATCCCCAGTACGGGGACGGAAAC			F
	GTTGTGGTTTGATGTAGAATTTCAATAAGATACAAC			F
	ACGGTGTCGCCTCCTTCTCGGAGGCGTGGATTGAAATTG			F
	GTTTGAGAATAGTGTAAATTCATAAGGTAGTGAAAC			F
	TGTTTGAGAATAGTGTAAATTCATAAGGTAGTGAAAC			F
	GTTGTGGTTTGATGTAGAATTTCAATAAGATACAA			F
	GTAAATTACATCATTGATTTAACATCCATCTAAAGC			F
	GTACAGTACCTGTTATATATTACATAGGTACAAAA			F
	TTAAGGTTTTTGTACTCTCAAGATTTAAGTAACTGTACAAC			F
	GTTTTTGTACTCTCAAGATTTAAGTAACTGTACAAC	family 23		F
	GTCTAAATCCCTTTGAGTACAGGGTGTCGTTTCAAT			F
	GGCTAGTAAGCTCTAATAATTTCTACTATTGTAGAT	motif 18		F
	AAGTTGAATAACCTTAAAGAATTTCTACTAGTGTAGAT			F
	GTTGAATAACCTTAAAGAATTTCTACTAGTGTAGAT			F
	GTTGGTTTTATCATTGTTTTGAATGGTATATCCAAC			F
	AAGTTTTCGTCTCCTTAACTCGGAGATAGGTAATGATC			F
	GTTTCAGTTGTTATTGAAAGAATGTACGATTGAAG			F
	ATTATACCATACCAAGAACCACCGGGGAACTACAAC			F
	GTTGTAATTCCCTGTTATCACTTGGTATGATATAAT			F
	GGTTGGTTTTATTATTGTTTTGAATGGTATATCCAAC			F
	GTTTGAGAGTAGTGTAATTTCATATGGTAGTCAAAC	family 13		F
	GTCTATATGACAAAGTAATTTCTACTATGTGTAGAT			F
	GTTTTAGTACTCTGTTGGATATTGATAAACTTACAC			F
	GTTTCAGTTGAAGGATGTAAGTTTGTACAATTGAAAC			F
	CAGTTGTGGTTTGATGTAGAATTTCAATAAGATACAACCG			F
	GATGAACATGCATTCTGAATAGTGGGTAAGTACAAC			F
	GTTGAAACTGTAAGCGGAATGTCTACTAGGGTAGAT			F
	GTTCAAATAATACAAATAAACTTAGTCCTCAAGAAC			F
	GTTTGAGAGTAGTGTAATTTCATAAGGTAGTAAAAC			F
	GTGGTCTAGGTCATTGATCTGACAGGCTTCTGAAAC			F
	GTTTGAGAGCAGTGTAATTCCATAGGGGTCTCAAAC			F
	GTTGTATCTTATTGAAATTCTACATCAAACCACAAC			F
	ATTATATCATATCAAAACTTAGAAGAGAACTATAAC			F
	GTAGTAGAACCATCTGGAATGACATAGTTCCAAAAC			F
	GTTGTAGTTCCCTGGTAGTTCTTGGTATGGTATAAT			F
	GTTATAGTTCCATATTATATTTTGATATGATATAAT			F
	GTTTGAGAGTAGTGTAAATTTATAGGGTAGTAAAAC	family 13		F
	GTTTGAGAGTAGTGTAAATTTATAGGGTAGTAAAAC	family 13		F
	AGTTTGAGAGCAGTGTAATTCCATAGGGGTCTCAAAC			F
	GTTTCAGTTGTTGTTGAAAGGATGTACGATTGAAGC			F
	GTTTGAGAGCTTTGTTAAATCAATAAGTTACAAAAC			F
	ATCTACAATAGTAGAAATTATGTATTATTATTAAAC			F
	ATCTACAACAGTAGAAATTATTTAAGGTTATTCAAC			F
	GTTTTGGAACTATGTCATTCCAGATGGTTCTACTAC			F
	TTTTGTTACCATTCAAAATAACATACTCCTAAAAC			F
	GTTTGAGCACCATACATTTCTACATCATTCTCAAAC			F
	GTTGGATATACCATTCAAAACAATGATAAAACCAAC			F
	GTTTGATACTCTTCTGAATTAACAAAGCTCTCAAAC			F
	GTTTGAATAACCTTAAATAATTTCTACTTTGTAGAT			F
	GTTTGACTACCATCTAAAACAACACGACTCTCAAAC			F
	GTCTCAATCCCTTCGAAATCAGGGTTTCATTCGAAC			F
	GTTTCAGTAGTTGTTAGAAGAATGTACTATTGGGAC			F
	ATTATATCATACCAAGTGATAACAGGGAATTACAAC			F
	GAGATTATACCATACCAAGTGATAACAGGGAATTACAAC			F
	ATTATACCATACCAAGTGATAACAGGGAATTACAAC			F
	AAATTATACCATACCAAGTGATAACAGGGAATTACAAC			F
	GTTTGAGAGCTTTGTTAATTCAGAAAGATGCAAAAC			F
	TTTACTACCATATGAAATTACACTACTCTCAAAC			F
	GAACTACACCCGTGCAAAATTGCAGGGGTCTAAAAC			F
	ATTATACCACTACGAGAGAAAATTGGGAACTACGAC			F
	GTTTGAGAACCTTGTAAGTGAATAAAGGTGTAAAAC			F
	GTTTTAGAGGTACTAAAAATGTCATGATACTAAAAC			F
	AGTTTGAGAATGATGTAGAAATGTATGGTACTCAAACTC			F
	GTTTGATTCCCCTACGAATTTGCACTGCTCTCAAAC			F
	GTTTGTTACCCCTATGAATTTACACTGCTCTCAAAC			F
	GTGTCAATGCCCTCAACGGGCTTACTTTCATTTCTAC			F
	AGTTTCAATCACCTCGCGGTGAGGGGGTGGTTCAGAC			F
	AATGTGTCAATGCCCTGAAAGGGGCAACCTTCATTTCTAC			F
	GTCGTAGTTCCCCATTTTCTCTCGTAGTGGTATAAC			F
	GGTTAAATAATAAGAAAGAATTTCTACTAGTGTAGAT			F
	GTTTTGGAACTATGTCATTCCAGATGGTTCTACTACA			F
	TGTTTTGGAACTATGTCATTCCAGATGGTTCTACTACG			F
	GTTTTAGAATTGTGTTATTTTAGATAGTAATGAAAC			F
	GTTTGAGAGCTTTGTTAATTCAGAAGAGTATCAAAC			F
	GTTTGAGAATGATGTAAAAACGTATGGTACTCAAGC			F
	GTTTTATCACATTAAGAATTTACAAAGTACTAAAAC			F
	AAGTTTGAGAGTACTGTTAATACGTAAGATTATCAAAC			F
	CTTGTAACTACCCTTCATTTCCATGTCACATACAAG			F
	ATTATACCATACCAAGTGATAACAGGGAATTACAAC			F
	GTTTGAGAATGATGTAAAAACGTATGGTACTCAAAC			F
	GTTTTACTACCCTATAAAATTACACTACTCTCAAAC			F
	ATTATACCACTACGAGAGAAAACAGGGAACTACGAC			F
	GTTTGAGAGTACTGTTAAAACAAAAGGTTATCAAAC			F
	ATTATAACATACCAAGAAAAATTAGGGAACTACAAT			F
	ATCTACACTAGTAGAAATTCTTTCTTATTATTTAA			F
	GTTTGAGACCCCTATGGAATTACACTGCTCTCAAAC			F
	GCTTCAATCGTACATCCTTTCAACAACAACTGAAAC			F
	GTTTCAATACTACATTCTTCTAACAACTACTGAAAC			F
	GTTTTGTACCTATGCAAAACAGAATAATTCTAAAAC			F
	GTTTGAGAGCTGTGCGTTTTCGTAGGGGAGTCAAACTT			F
	GTTTGAGAATGATGTAAAGATGTATGGTACTTAAGC			F
	ATTATATCATATCAGAATGTAGTAAGGAACTATAAC			F
	GTGGAAATAGACCTGATTCTCAAAGGGATTAAGAC			F
	ATTTTAGTACCTGAAGAAATTAAGTTATCGTAAAAC			F
	GTTTGAGAACCTTGTAATTTATGATATGTCTTAAAC			F
	GTTGTACAGTTACTTAAATCTTGAGAGTACAAAAACG			F
	GTTTGAGAGTAGTGTAATTTCATATGGTAATCAAAC			F
	GTTTTATCATAGCGAAAAATTACAGAGTACTAAAAC			F
	GTTGTACAGTTACTTAAATCTTGAGAGTACAAAAAC			F
	GTTTGAAATCCTTCCGTATTAACAAGACTCTCAAAC			F
	GCTTTAGAAGTCTATAAAAAAGAATCATTGTCAATGGT			F
	CTTTTGGAACCATATGATTTAACATGAATCTAAAAC			F
	GTTTTAGAGCTGTGTTGTTTCGAATGGTTCCAAAAC	family 13		F
	GTTTGAGAGTAGTGTAATTCTGTAAACCTCTAAAAC			F
	ATTTTAGTAACTGAATAATTTACGTGACTGTAAAAG			F
	GTTGTTGTTCCCAGTTATCGCTTGGTATGATATAAT			F
	GTTTTGTTACCATTCAAAATAACACACTCCTAAAAC			F
	TATCTACACACAGTAGAAATTATTTAGGTTACTTAAC			F
	GTTTTAGAAATATGTTATTTTAGATAGTAATAAAAC			F
	GTTGAATAACCTTAAATAATTTCTACTGTTGTAGAT			F
	AGCGAATTATACCATACCAAGAACTGTTAGGGAACTACAAC			F
	CATGATTATACCATACCAAGAACTGTTAGGGAACTACAAC			F
	ATCTACGATAGTAGAAATTATCAAGTCCTTATAGAC			F
	ATTAAATTTCAATACATCTCATGTTAATGTTAATCTT			F
	GTTTTAGACTAGTGCAAATTCGCACCAGTGTAGTA			F
	GTTTGAGAGGTATGTAATTCTGTATAGGTATAAAAC			F
	GGTTTGAGCACCATACATTTCTACATCATTCTCAAACC			F
	GTTTGAGAGTAGTGTAATCCCAAGTGGTAGTAAAAC			F
	GTTTTAGACCCCTCATGTTTCAGGGGGGTGTAGTGCAG			F
	GCAGAGATCATAACGCTACGAGCTATAGCACTGAAAC			F
	GCAGAGATCATAACGCTACGAGCTATAGCACTGAAACA			F
	GTTTTGTAATCATTCAAAATAACACACTTCTAAAAC			F
	GTTTGAATATATGTCGTATTACCTTTTGCTCAAACT			F
	GTTTTATTACTATCTAAAATAACACAATTCTAAAAC			F
	GCTTGAGTACCATACATTTTTACATCATTCTCAAACAGTA			F
	GTTGTGGTTTGATGTAGAAATGGAATAAGATACAAC			F
