# Supplementary material for: Computational prediction of CRISPR cassettes in gut metagenome samples from Chinese type-2 diabetic patients and healthy controls
Source: BMC Syst Biol. 2016 Jan 11;10(Suppl 1):5. doi: 10.1186/s12918-015-0248-x (PMC4895601; doi:10.1186/s12918-015-0248-x)
Supplement: Additional file 5: — Repeat sequence’s BLAST hits against CRISPRdb database. The results for the BLAST search against CRISPRdb of known repeats include a table showing for each unique repeat consensus the corresponding hit in the database, strain name and NCBI code, as well as the e-value. The excel file also includes a summary of the results (percentage of unique repeats that found a hit in the database), as well as the distribution of the known repeats for the different Bacteria phylum. Those removed repeat sequences that have continuous indels at either ends of the hits are shown in Table S5C. (XLSX 147 kb) [file 12918_2015_248_MOESM5_ESM.xlsx]

## Sheet: A. CRISPRdb results
Supplementary Table 5. Repeat sequences' BLAST hits against CRISPRdb database
Repeat ID	Unique Repeat consensus sequences:	Length	E-value	MATCH IN CRISPRdb	Strain
7	GATAAATATCAACAGATGCTGTACGAA	27	-	-	-
14	GTTATTGCCCTCTATATCGGGCTATTTTCAC	31	-	-	-
19	GATGTATCTTACCCGC	16	-	-	-
22	GTTTAAATACCAATCTACTTGGTTTTAGTC	30	-	-	-
38	TTTAAATTCCATTATGATTCTATTAATTCT	31	-	-	-
39	ATTTAAATTCCATTATGATTCTATTAATTC	30	-	-	-
49	CTACTACACTGGTGCAAATTTGCACTAGTCTAAAAC	36	-	-	-
51	GTTGCAACTTACGCATAGGTGTAAAATACGAG	32	-	-	-
58	CACATTTAAATTCCATTATGATTCTATTAATTC	33	-	-	-
61	GATAAATATCAACAGGTGCTGTACGAAAAC	30	-	-	-
63	GCGTTAATCCTTAATAAGTATGATATCTAAC	31	-	-	-
64	TGTTCCATTTTAAATTCAAAATA	23	-	-	-
66	ACCTACTACACTAGTGCGAATTTGTACTAGTCTAAAAC	38	-	-	-
77	TCCACCTACGGAGAGAGACGG	21	-	-	-
78	TTTATACAATATATTTATATATCATAAACA	30	-	-	-
81	TTTTCAACTCACGACCTCTCGTGGAGGTCGAC	33	-	-	-
85	TCACCACCTTCACGGTTGTAAG	22	-	-	-
91	TAATAAATAATGGTTTAATAACAG	24	-	-	-
92	ATTGAATATCAACTGATAAGTTTTTAAAT	29	-	-	-
93	ATTTAAAAACTTCAAAGTTACTGTTATAC	29	-	-	-
95	TTTAAAAACTTATCAAGTTACTAGTCAAT	29	-	-	-
96	ATTTAAAAACTACTCAGTTAATATTCAAC	29	-	-	-
113	GCTAGATGTTACAGATTGAGAT	22	-	-	-
131	CTACTACACTGGTGCGAATTTGCACTAGTCTAAAAC	36	-	-	-
135	CTTCAGTTGTTACTACAGTAGAATTTAAA	29	-	-	-
140	CTATAAATCTATCCATACTGGATTTTAAAT	30	-	-	-
144	ATTTAGATCCACAAGCTCCGCGAAAGAGCTTGAC	34	-	-	-
147	GTTGTAGTTCCCTGATATTTCTCGCTAAGGTATAAT	37	-	-	-
152	TGGGGATGGGTTGGTTC	17	-	-	-
159	CTTCAGTTGTTACTACAGTAGAATTTAAAA	31	-	-	-
162	GTCTAGCCTCCCTGAGGCTAGTGGATTTAAAT	33	-	-	-
163	GTCTAGCCTCTCCTGAGGCTAGTGGATCTAAAT	33	-	-	-
170	CATTGTTTTGGAACTATGTAAAATCAAATGATTGCAAATGC	41	-	-	-
190	GAATTAATAGAAACATAATGGAATTTAAAG	30	-	-	-
198	GTACAGTACCTGTTATATATTACATAGGTACAAAA	35	-	-	-
204	GAACTACTACCTCACAGATTTGTGGGGTTCAGAAAC	36	-	-	-
215	CGGGAATTAATAGAATCATAATGGAATTTAAAT	33	-	-	-
230	CGTCGATTCCTTTCCCGATAT	21	-	-	-
252	GATGCAAGCCGCACAGGCTACGCTGAGGCAAAG	33	-	-	-
253	CTATAAATCTATCCATATTGGATTTTAAA	29	-	-	-
256	CTATAAATCTATCCATATTGGATTTTAAAT	30	-	-	-
274	CTATTGCCCCCCATCGCGGGGATTGATA	28	-	-	-
284	TTTCCGGAGCATATCCGTTCA	21	-	-	-
287	CTTTAAAATCCAATATGGATAGATTTATAG	30	-	-	-
289	GATAAATATCAACAGAAGCTGTAC	24	-	-	-
295	GTTGGATGTACCTCATACTACAGGTAATCATACAC	35	-	-	-
301	TTTAAAATCCAATATGGATAGATTTATAG	29	-	-	-
304	ATTTAAAATCCAATATGGATAGATTTATAGG	31	-	-	-
305	TTTTAAAATCCAATATGGATAGATTTATAG	30	-	-	-
316	GTAAATATCTAATTATCGTGGAATTTAAAT	30	-	-	-
345	GAAAAACGGAGCATGTCCGTTCACTT	26	-	-	-
355	CAGTTGGTAGAGCAAAGGACTGAAAATCCTTGTGTCCCCGGTTCGATTCCTGGTGGCACCAC	62	-	-	-
390	GTTTCAGTTGTTATTGAAAGAATGTACGATTGAAG	35	-	-	-
393	GTAACAAAACCGCAAGCGGTAATCTGGCCTTTAAC	35	-	-	-
399	GTTACAAAACCGCAAGCGGTAATC	24	-	-	-
403	AGTTACAAAACCGCAAGCGGTAATCTGGCCTTCAAC	36	-	-	-
404	TGTTACAAAACCGCAAGCGGTAATCAGGCCTTCAACG	37	-	-	-
408	ATTATACCATACCAAGAACCACCGGGGAACTACAAC	36	-	-	-
410	AGTTGTAATTCCCTGTTATCACTTGGTATGATATAATAATAG	42	-	-	-
411	GTTGTAATTCCCTGTTATCACTTGGTATGATATAAT	36	-	-	-
414	ATCACCAATATTGAAAA	17	-	-	-
419	GTTTAAAATCCTTCCGTATTAACAAGACTCTCAAAC	36	-	-	-
427	TCAATGCCCTCAACGGGCTTCTA	23	-	-	-
441	GTTGCAACTTACGCATAGGTGTAAAATACGAGGT	34	-	-	-
449	GTCGCGCCTCGCAAGAGGCGCGTGAGTAGAAAT	33	-	-	-
452	TGGGGATGGGTTGGTT	16	-	-	-
454	TTATTTTGAATTTAAAATGGAACA	24	-	-	-
476	CGGTCGCGCCTCGCAAGAGGCGCGTGAGTAGAAAT	35	-	-	-
477	AGTCGCGCCTCGCAAGAGGCGCGTGAGTAGAAAT	34	-	-	-
480	GTAGGTCTTTTTCCTCCTAGTTTCTCTTTTATTCCCTCTCATCCCTCTCAAAA	53	-	-	-
494	GTTTCAATTCCGCAAGGTCCAATTAATAC	29	-	-	-
500	TGTGTGTCAATGCCCTTTATCGGGCTTTCTCCATTTCTAC	40	-	-	-
502	CTTGAATAGTAACTTGGAAGTTTTTAAAT	29	-	-	-
504	ATTTCAATCCACGCTCCCACGAGGGGAGCGAC	32	-	-	-
509	GATTTAATAGGAACATAATGGGATGTAAAG	30	-	-	-
512	GTTTCAGTTGAAGGATGTAAGTTTGTACAATTGAAAC	37	-	-	-
513	AGTTGAATAGTAACTTAGAAGTTTTTAAAT	30	-	-	-
539	GATGAACATGCATTCTGAATAGTGGGTAAGTACAAC	36	-	-	-
541	TATTGCTCACTATATCGAGCTTTTCTCAC	29	-	-	-
553	TTTTCCGGAGCATATCCGTTCA	22	-	-	-
556	TTATTGCTCACTATATCGAGCTTTTCTCAC	30	-	-	-
573	TTCAAATTCACATTCCACCATGTATCTATTAAAAC	35	-	-	-
574	ATTCACATTCCACCATGTATCTATTAAAAC	30	-	-	-
576	GTTCAAATAATACAAATAAACTTAGTCCTCAAGAAC	36	-	-	-
613	GTTTGAGAGCAGTGTAATTCCATAGGGGTCTCAAAC	36	-	-	-
627	CAGATTAGCAGAGGGAAATTGGGAGGGCAACCACGGC	37	-	-	-
628	TGTTCCACGTGAAACAT	17	-	-	-
654	ATCTCAATCTGTAACAG	17	-	-	-
695	GGCATACAACCCTGTTATTTCCGGG	25	-	-	-
698	ATTATATCATATCAAAACTTAGAAGAGAACTATAAC	36	-	-	-
704	GTCTCCATCCCACCCTAGTGGATTAGAAAC	30	-	-	-
707	TTTGTTGTAGGTAATTCTACTTTTGCTAATAACA	34	-	-	-
708	GTAGTAGAACCATCTGGAATGACATAGTTCCAAAAC	36	-	-	-
709	CCGCCTCAATCTAGCTTGTTTGGCTGGCGGTTCGAC	36	-	-	-
713	GTTTAATAGTAATATAAGATATTTTGAAAT	30	-	-	-
722	GTCACGCCTCGCATGAGGCGTGTGAGTAGAAAT	33	-	-	-
725	GTTTCAAGTCGTGCCCCCGTGTGGGGGGCATC	32	-	-	-
729	GTTGTAGTTCCCTGGTAGTTCTTGGTATGGTATAAT	36	-	-	-
732	GTTATAGTTCCATATTATATTTTGATATGATATAAT	36	-	-	-
737	GATGCCCCCCACACGGGGGCACGACTTGAAAC	32	-	-	-
742	GTCGAGGCTTACGTAGCCTCGTGGATTGAAAT	32	-	-	-
748	GACAGGCTCCATGCGGAGCCTGAGGATAGAAAT	33	-	-	-
754	GTTTCAACCCACATACCTCTGTAAGGTACGAC	32	-	-	-
756	GTCGAAGCCTTTGCGGCTTCGTGGATTGAAAT	32	-	-	-
760	AGTTTGAGAGCAGTGTAATTCCATAGGGGTCTCAAAC	37	-	-	-
762	AGGATGCCCCCCACACGGGGGCACGACTTGAAACCT	36	-	-	-
768	AATATAACTCACCTTCAAATTACGTCAAATCACAAC	36	-	-	-
778	GTTTCAGTTGTTGTTGAAAGGATGTACGATTGAAGC	36	-	-	-
788	ATTTCAACTCACTACCTCACGCAGAGGTAGAC	32	-	-	-
809	GTTTCGATCCACAGGCTCTTACGAGCCTGACC	32	-	-	-
820	GTTGCAATGCCCAGTATCTCGGGCTTTTCATTTCTACA	38	-	-	-
828	GAAACACCTCTGCGTAGGCAGAGAAAAG	28	-	-	-
838	CTTTTCTCTGCCTACGCAGAGGTGTTTC	28	-	-	-
854	GTAGAAATGAAAAGCCCGAGACACTGGGCATTGCAAC	37	-	-	-
867	CTTTGCCTCCACACGCTCCGTGCAGATTGCAAC	33	-	-	-
874	GTTATTGCCCTCTATATCGGGCTACTTTCACT	32	-	-	-
881	GTTTTGGAACTATGTCATTCCAGATGGTTCTACTAC	36	-	-	-
887	CTGGCGGATGCGGCGTGAACGCCTTATCCGCCCTACATGTGCGTTCCCGTAGGTCGGAT	59	-	-	-
889	GCTGTCAACGGTTCGGGCGATGT	23	-	-	-
892	CTTTGCCTCCACACGCCCCGTACAGATTGCAACCG	35	-	-	-
893	CGGGGATAAGTTGTGTC	17	-	-	-
929	GTGTCAATGCCCTCTACGGGCTTACTTCCATTTCTAC	37	-	-	-
931	GTTTTCGCCCCCTTACGGGGA	21	-	-	-
932	GTTACATCTTAACTCAAGCCAGCATCTGCTCTGAAAC	37	-	-	-
953	CCTTTCAAACTAAAGGTTAATACAAC	26	-	-	-
956	GTTTTCGTCCCCTATCGGGGCTTTTATTTTCTTAAT	36	-	-	-
958	TCAAATTCACAATATATTGGGAATTT	26	-	-	-
959	ATAAATTTAAAAACTTATAAGTTACTAGTCAAT	33	-	-	-
960	ATTTAAAAACTTATAAGTTACTCGTCAAT	29	-	-	-
963	TAGAATATTAACTGAGTAGTTTTTAAAT	28	-	-	-
964	GTATAACAGTAACTTTGAAGTTTTTAAAT	29	-	-	-
966	GTAGAATATTAACTGAGTAGTTTTTAAAT	29	-	-	-
968	TAATAAATAATGGTTTAATAACAG	24	-	-	-
989	GTATTAATAGAATCAGATTGGAATTTAAAG	30	-	-	-
997	AATGTTTCACGTGAAACATTTG	22	-	-	-
1004	TTAATAGCGCTATAATGGAATGTTAAT	27	-	-	-
1008	GTTTGATACTCTTCTGAATTAACAAAGCTCTCAAAC	36	-	-	-
1018	AGATTCTATTTGCTGGTCATTTGCTGA	27	-	-	-
1029	GTATTAATAGAAACATCGTGGAATGTAAAG	30	-	-	-
1038	GGTCCATCTCCGCGTGAGCGGAGGTTTG	28	-	-	-
1045	GATAAATATCAACAGATACTGTACGAAAAC	30	-	-	-
1050	CTCTAAATTCCAATGTGGATCTATTATTACC	31	-	-	-
1061	TTTTCAATATTGGTGAT	17	-	-	-
1083	GTTTTCGTACAGTATCTGTTGATATTTATC	30	-	-	-
1092	GAGACCGTACAATGTTAATGCTTAAC	26	-	-	-
1096	CTGAGAGACCGTACAATGTTAATGCTTAAC	30	-	-	-
1097	CTGTAGCGGATTAACGAGTTTAACC	25	-	-	-
1099	GAACTACACCCGTGCAAAATTGCA	24	-	-	-
1101	GTCGCAACCCGCACGAATGCGCTGTGGCAAAG	32	-	-	-
1139	GTCTTAATCCTTATTGTAGTGGA	23	-	-	-
1142	TCCTCAATGAAGTGCATACGTTTTGACGTATGCAAG	36	-	-	-
1149	ATTCCTGAGCATTCAAGCTCAGGACTTCATTGAGGA	36	-	-	-
1160	ATTTAAAAACACCTAGTGTTACTATTCAAT	30	-	-	-
1167	ATATTTAAAAACACCTTGTGTTACTATTCAAT	32	-	-	-
1168	GGATTTAAAAACACCTTGTGTTACTATTCAAT	32	-	-	-
1188	GTATTCGTACAGCACCTGTTGATATTTATC	30	-	-	-
1191	ATGAGACCGTACAATGTTAATGCTTAAC	28	-	-	-
1192	ACCTCAGTAGACTTGACCCC	20	-	-	-
1194	GTTTTAAACCTTATTTTAAATGGTAGTGTCTCCTAA	36	-	-	-
1196	CAAATTGAGACCGTACAATGTTAATGCTTAAC	32	-	-	-
1198	ATTAGGAGACATTACCAGTTAAAATAAGGTTTAAA	35	-	-	-
1204	TATTAGGAGACATTACCATTTAAAATAAGGTTTAAAACAAA	41	-	-	-
1209	GTTAAGCATTAACATTGTACGGTCTC	26	-	-	-
1210	GGAGACCGTACAATGTTAATGCTTAAC	27	-	-	-
1211	GACTAAAACCAAGTATATTGGTATTTAAAC	30	-	-	-
1225	TATCAATCCCCGCAATGGGGGG	22	-	-	-
1228	GTCGCAACCCGCGCGAATGCGCTGAGGCAAAG	32	-	-	-
1231	GTTTCAGTAGTTGTTAGAAGAATGTACTATTGGGAC	36	-	-	-
1239	GATAAATATCAACAGTTACTGTACGAAAAC	30	-	-	-
1251	TTTTAGACTAGTGCAAATTCGCACCAGTGTAGTAG	35	-	-	-
1289	GAACCAACCCATCCCCAAGCGGGGACGAAAA	31	-	-	-
1291	TGAACGGATATACTCCGTTTT	21	-	-	-
1326	GTTATCCGCCGTGTAGGTGGTTTAGAAG	28	-	-	-
1327	ATTATATCATACCAAGTGATAACAGGGAATTACAAC	36	-	-	-
1335	GAGATTATACCATACCAAGTGATAACAGGGAATTACAAC	39	-	-	-
1336	ATTATACCATACCAAGTGATAACAGGGAATTACAAC	36	-	-	-
1339	GCTTCAATCGTACATTCTTTCAATAACAACTGAAAC	36	-	-	-
1343	AAATTATACCATACCAAGTGATAACAGGGAATTACAAC	38	-	-	-
1349	CAGCAGGTATTTCTTGGTAACATATAAT	28	-	-	-
1354	ATTTAAAATCCAATATGGATAGATTTATAG	30	-	-	-
1358	AATGTATCTTACCCGCACTGCGGGAATTGAAAC	33	-	-	-
1359	TGGAAACACCTCTGCGTAGGCAGAGAAAAG	30	-	-	-
1365	GTGAAAGTAGCCTGATATAGAGGGCAATAAC	31	-	-	-
1366	GTTTTAGACTAGTGCAAATT	20	-	-	-
1392	GTTTGAGAGCTTTGTTAATTCAGAAAGATGCAAAAC	36	-	-	-
1394	GTTTTAGACCCCTGCATTTTTGCACGGGTGTAGTTC	36	-	-	-
1396	GAACTACACCCGTGCAAAATTGCAGGGGTCTAAAAC	36	-	-	-
1400	ATGTGTCCACCGTGGACACATT	22	-	-	-
1404	ATTATACCACTACGAGAGAAAATTGGGAACTACGAC	36	-	-	-
1425	GTGAATACAGCTCGATATAGTGAGCAATAAG	31	-	-	-
1459	GTTTTCGTACAGCACCTGTTGATATTTATC	30	-	-	-
1470	GCCGCAGACGCCGCCAACATA	21	-	-	-
1471	AGCCGCAGAGACCGCCCAC	19	-	-	-
1472	GTTTGAGAACCTTGTAAGTGAATAAAGGTGTAAAAC	36	-	-	-
1477	CCCTCCCCGACGGGGAGGGATGGGGAGGGGCTTTAACCA	39	-	-	-
1479	GTTTTAGAGGTACTAAAAATGTCATGATACTAAAAC	36	-	-	-
1505	GTTTTAGACTAGTGCAAATTCGCACCAGTGTAGTAG	36	-	-	-
1522	CTTATTGCTCACTATATCGAGCTGTATTCAC	31	-	-	-
1523	TTATTGCCCTCTATATCGGGCTACTTTCAC	30	-	-	-
1527	GTTTGATTCCCCTACGAATTTGCACTGCTCTCAAAC	36	-	-	-
1528	GTTTGTTACCCCTATGAATTTACACTGCTCTCAAAC	36	-	-	-
1531	GTGTCAATGCCCTCAACGGGCTTACTTTCATTTCTAC	37	-	-	-
1534	GTTGTAGTTCCCGGTTATTACTTGGTATGTTATAAT	36	-	-	-
1537	GTCAAGTTTCTCATGAACTTGTGGATTTCAAT	32	-	-	-
1545	ACGGGAATGGCGTTGAATGAATACGGCTGGTGGTATTTTGAAAATGG	47	-	-	-
1553	CGCGGGTAAGATACATC	17	-	-	-
1569	CTATAAATCTATCCATACTGGATTTTAAA	29	-	-	-
1574	AGTTTCAATCACCTCGCGGTGAGGGGGTGGTTCAGAC	37	-	-	-
1581	TATTATAACATACCAAGTAATAACCGGGAACTACAGC	37	-	-	-
1599	GATAGTCCGGAATGCGCATGTGTGTAGCGATTTCGAAAGTTCGAAGAACGGAGAA	55	-	-	-
1603	AATGTGTCAATGCCCTGAAAGGGGCAACCTTCATTTCTAC	40	-	-	-
1608	GTTGCAATCTACATGCACGGGTATAGTGCAAG	32	-	-	-
1612	GTAACAATCTGCGGATGGATGTGAACTGCAAG	32	-	-	-
1620	GTCGTAGTTCCCCATTTTCTCTCGTAGTGGTATAAC	36	-	-	-
1633	TGTGTTACCATTTTTGCG	18	-	-	-
1635	ATCGAGACCGTACAATGTTAATGCTTAAC	29	-	-	-
1645	GCAAGAGACCGTACAATGTTAATGCTTAAC	30	-	-	-
1648	AAAGAGACCGTACAATGTTAATGCTTAAC	29	-	-	-
1655	TATTTAAAATCCAATATGGATAGATTTATAG	31	-	-	-
1682	GAATTAATAGAATCATAATGGAATTTAAAT	30	-	-	-
1684	ATTGAGAAATAAGATCCCCGGGAAGGGGACGGAAA	35	-	-	-
1694	TTTTCAACTCACGACCTCTCGTGGAGATCGAC	32	-	-	-
1706	GTTTTGGAACTATGTCATTCCAGATGGTTCTACTACA	37	-	-	-
1707	TGTTTTGGAACTATGTCATTCCAGATGGTTCTACTACG	38	-	-	-
1715	GTTTTCGTCCCCTACCGGGGCATTCCTAATCTCAAT	36	-	-	-
1729	ATTATATCATACCAAGCGATAACTGGGAACAACAAC	36	-	-	-
1732	GTCTCAATCGCTTATAGCAACGGTAAAC	28	-	-	-
1737	TTTAAAATCCAATATGGATAGATTTATAGA	30	-	-	-
1754	AATTATATCATACCAAGCGATAACTGGGAACAACAACC	38	-	-	-
1756	AATTATATCATACCAAGCGATAACTGGGAACAACAAC	37	-	-	-
1773	ATTGAAATATAAGAACCCCGTGGAGGGGACGAGAAC	36	-	-	-
1777	GTATTAATTGGACCTTGCGGAATTGAAAC	29	-	-	-
1782	GTTTTATCACATTAAGAATTTACAAAGTACTAAAAC	36	-	-	-
1788	AAGTTTGAGAGTACTGTTAATACGTAAGATTATCAAAC	38	-	-	-
1795	CTTGTAACTACCCTTCATTTCCATGTCACATACAAG	36	-	-	-
1797	GGAAACACCTCTGCGTAGGCAGAGAAAAG	29	-	-	-
1820	GTTGAATATTGTTCTTATAAAGGATTAACGC	31	-	-	-
1825	GTGTCAATGCCCTTTAACGGGCTTACTCCATTTCTACC	38	-	-	-
1826	GTAGAAATGGAGAAAGCCCGATAGAGAGCATTGACACA	38	-	-	-
1833	CTTTACATCCCATTATGTTCCTATTAAATC	30	-	-	-
1844	GTTGTAATTCCCTGTTATCACTTGGTATGGTATAAT	36	-	-	-
1845	CTGCTGGTGCCTCTGAAGCTGCTGGTGCTTCTGA	34	-	-	-
1857	GTGGGCGCTGACGGATTCGAACCGCCGACCCTCTGCTTGTAAGGCAGATGCTCTAAACCA	60	-	-	-
1859	TAGGTTATAATTATGG	16	-	-	-
1861	GTTGGATATACCTTTCATTTCAAGATGATAATCACC	36	-	-	-
1878	GATAAATATCAACAGATACTGTACGAAAACTT	32	-	-	-
1879	GTATTCGTACAGCATCTGTTAATGTTTATC	30	-	-	-
1916	ACGCATCCGAAGTTTCGAAGAAACTTCTAAGTGACTACGAAGTAGTCATATTATACCATAT	61	-	-	-
1918	GTCTTAATCCTTATTGTAGTGGACAATGGTCTCATAC	37	-	-	-
1937	ATTATACCACTACGAGAGAAAACAGGGAACTACGAC	36	-	-	-
1941	GTTTGAGAGTACTGTTAAAACAAAAGGTTATCAAAC	36	-	-	-
1958	TTTAATCGGACCTTCATGGAATTGAAAC	28	-	-	-
1981	TTTACATCCCATTATGTTCCTATTAAATC	29	-	-	-
1991	ATTAAATAAAAGAATCCCCAGGGAGGGGACGAGAAC	36	-	-	-
1993	GTTTGAGACCCCTATGGAATTACACTGCTCTCAAAC	36	-	-	-
2000	TGAACGGATATGCTCCGGAAA	21	-	-	-
2004	AGTTTTCGTCCCCTACCGGGGCATATCTAATCTCAAT	37	-	-	-
2023	GCTTCAATCGTACATCCTTTCAACAACAACTGAAAC	36	-	-	-
2024	GTTTCAATACTACATTCTTCTAACAACTACTGAAAC	36	-	-	-
2029	GTTCTCGTCCCCTCCACGGGGTTCTCTTATCTCAAT	36	-	-	-
2030	GTTTTGTACCTATGCAAAATTAAACAGTTCTAAAACTT	38	-	-	-
2031	GTTTTGTACCTATGCAAAACAGAATAATTCTAAAAC	36	-	-	-
2032	GTTTTAGGTGTATGTAATTTTGAATGGTA	29	-	-	-
2040	GTCATAGTTCCCTAATAGCTCTTGGTATGGTATAATAAGCC	41	-	-	-
2042	AGATTATACCATACCAAGAGCTATTAGGGAACTATGAC	38	-	-	-
2056	ATTATACCATACCAAGAGCTATTAGGGAACTATGACCG	38	-	-	-
2064	ATTATACCATACCAAGAGCTATTAGGGAACTATGA	35	-	-	-
2067	AAACAAACGACACATTTGACGGGGTAAAATTA	32	-	-	-
2104	GAAAAACGGAGCATGTCCGTTCACT	25	-	-	-
2115	ATTATATCATATCAGAATGTAGTAAGGAACTATAAC	36	-	-	-
2124	ATTTTAGTACCTGAAGAAATTAAGTTATCGTAAAAC	36	-	-	-
2126	GTTTGAGAACCTTGTAATTTATGATATGTCTTAAAC	36	-	-	-
2136	CTCGCAGAAGGCTTCACAGCTAGCTGTGGTTGTGAC	36	-	-	-
2143	TTGTGTCAATGCCCTCACGGGCTTATGCCTCATTGCTAC	39	-	-	-
2148	TCAGCCCGAGAGGGCATTGATAC	23	-	-	-
2157	AAGCCCGAGAGGGCATTGAAACT	23	-	-	-
2160	CGTAGAAATGAAGCACCAGCCCGAGAGGGCATTGATAC	38	-	-	-
2170	GTTTGAAATCCTTCCGTATTAACAAGACTCTCAAAC	36	-	-	-
2190	GCTTTAGAAGTCTATAAAAAAGAATCATTGTCAATGGT	38	-	-	-
2199	GTTTTAAACCTTATTTTAAATGGTAGTGTCTCCTAAT	37	-	-	-
2200	CTTTTGGAACCATATGATTTAACATGAATCTAAAAC	36	-	-	-
2222	GTTGTTGTTCCCAGTTATCGCTTGGTATGATATAAT	36	-	-	-
2276	TGTTGTGATTTGCTCAGAATTAACTACCTTTGCGGTAGAATCACCAACA	49	-	-	-
2284	GCGTTAATCCTTTATAAGAACAATATTCAAC	31	-	-	-
2288	AGCGAATTATACCATACCAAGAACTGTTAGGGAACTACAAC	41	-	-	-
2289	CATGATTATACCATACCAAGAACTGTTAGGGAACTACAAC	40	-	-	-
2317	GTTTTAGACTAGTGCAAATTCGCACCAGTGTAGTA	35	-	-	-
2363	GAAACACCTCCACGGACGTGGAGAAGAC	28	-	-	-
2364	TGTTTTACACTTATAAGAAATTACAAGGTTCTCAAAC	37	-	-	-
2373	AGAAACACCTCCACGGACGTGGAGAAGAC	29	-	-	-
2374	CTGGCAACCCACTTGTGTATGTAGATTGCAAC	32	-	-	-
2376	AAAAAAGCATGAAGCGGAGCGAGCTCCGCC	30	-	-	-
2379	AAGACTATAAATCTATCCATATTGGATTTTAAATT	35	-	-	-
2385	TTGCCACAGCGCATTCGCGCGGGTTACGAC	30	-	-	-
2397	GGATCACCCCCGCAGGTGCGGGGAAAAC	28	-	-	-
2421	GTTTTAGACCCCTCATGTTTCAGGGGGGTGTAGTGCAG	38	-	-	-
2435	CTATAAATCTATCCATATTGGATTTTAAATT	31	-	-	-
2442	ATTGAATAGTAACTTGGTAGTTTTTAAATA	30	-	-	-
2443	GTTGAATAGTAACTTGGTAGTTTTTAAAT	29	-	-	-
2444	GTTGAATAGTAACTTAGAAGTTTTTAAAT	29	-	-	-
2446	ATTTAAAAACTTCTAAGTTACTATTCAAG	29	-	-	-
2456	GTTTTCGTCCCCTATCGGGGAATCTACTTTCTCTAC	36	-	-	-
2459	GCAGAGATCATAACGCTACGAGCTATAGCACTGAAAC	37	-	-	-
2460	GCAGAGATCATAACGCTACGAGCTATAGCACTGAAACA	38	-	-	-
2707	TGGTTTGAGAACCTTGTAAATTATGATGGGTAAGAAACTT	40	-	-	-
2716	GTTTCTTACCCATCATAATTTACAAGGTTCTCAAAC	36	-	-	-
2729	GTAGAAATGGAAGTAAGCCCGTTGAGGGCATTGACACGTT	40	-	-	-
2759	GTAGAAATGGAAGTAAGCCCGTTGAGGGCATTGACAC	37	-	-	-
2776	AAGTTTCACTACCTTATGGATTTACACTATTCTCAAAC	38	-	-	-
2814	AGTTTTAGTACCTGGAAGAATTGAGTCATCATAAAAC	37	-	-	-
2843	GTTTTATGATGACTCAATTCTTCCAGGTACTAAAAC	36	-	-	-
3052	GTTTCAGTAGTTGTTAGAAGAATGTAGTATTGAAAC	36	-	-	-
Cluster 102A	ATTGAGATAAGAGACCCCCGTAGAGGGGACGAGAAT	36	-	-	-
Cluster 103A	GTTCAAACGTAACCCTGTTCTCGAAGGGATTTAGAC	36	-	-	-
Cluster 106A	GTTTTATGATGACTCAATTCTTTCAGGTACTAAAAC	36	-	-	-
Cluster 107A	GTTTTAAGATACTGATAATTTTTGATAATGTCCAAC	36	-	-	-
Cluster 109A	GTTTTCGTCCCCATGTTTGGGGATTCTTTTTTCAC	35	-	-	-
Cluster 115A	GTTGCAATCCTCGTAGGCAAGTGGGTTGCCAG	32	-	-	-
Cluster 119A	ATTTAAATCCACTAGCTCATATAGAGCTAGAC	32	-	-	-
Cluster 122A	GAAACATTTCATACCCCTATGGGGACAGCAAC	32	-	-	-
Cluster 15A	ATTATAACATACCAAGTAATAACCGGGAACTACAGC	36	-	-	-
Cluster 15B	GCTGTAGTTCCCGGTTATTACTTGGTATGTTATAAT	36	-	-	-
Cluster 24A	ATTATACCATACCAAGAGCTATTAGGGAACTATGAC	36	-	-	-
Cluster 24B	GTCATAGTTCCCTAATAGCTCTTGGTATGGTATAAT	36	-	-	-
Cluster 26A	GTCATCCTCTTCGTGAGGATGTGAGTTGAAAT	32	-	-	-
Cluster 26B	ATTTCAACTCACATCCTCACGAAGAGGATGAC	32	-	-	-
Cluster 32A	ATGTAGATGTATTCCAGTATAATAAGGATTAAGAC	35	-	-	-
Cluster 32B	GTCTTAATCCTTATTATACTGGAATACATCTACAT	35	-	-	-
Cluster 39A	GTTTGAGAACCTTGTAAATTATGATGGGTAAGAAAC	36	-	-	-
Cluster 40A	GTGTCAATGCCCTCAACGGGCTTACTTCCATTTCTAC	37	-	-	-
Cluster 41A	GTTTCACTACCTTATGGATTTACACTATTCTCAAAC	36	-	-	-
Cluster 42A	GTTTTAGTACCTGGAAGAATTGAGTCATCATAAAAC	36	-	-	-
Cluster 45A	GCTTCAATACTACATTCTTCTAACAACTACTGAAAC	36	-	-	-
Cluster 50A	GTCGAGGCTCGCGAGAGCCTTGTGGATTGAAAT	33	-	-	-
Cluster 51A	ATTTCAACTCACACGCTCCGTGGGGAGCGTGAC	33	-	-	-
Cluster 51B	GTCACGCTCCCCACGGAGCGTGTGAGTTGAAAT	33	-	-	-
Cluster 55A	ATTTCAACTCACATCCTCACAAGGAGGATGAC	32	-	-	-
Cluster 55B	GTCATCCTCCTTGTGAGGATGTGAGTTGAAAT	32	-	-	-
Cluster 58A	GCTGGGAATCAATCACCAATCCCCTTTGATATACTG	36	-	-	-
Cluster 60A	GTTGTTGTTCCCAGTTATCGCTTGGTATGGTATAAT	36	-	-	-
Cluster 75A	GTTGCAATCTGCACGGGGCGTGTGGAGGCAAAGG	34	-	-	-
Cluster 75B	GTTGCAATCTGCACGGGGCGTGTGGAGGCAAAG	33	-	-	-
Cluster 77A	GATCAGGCTCTCGCGAGCCTGCGGATTGAAAC	32	-	-	-
Cluster 80A	GTTTTGGCTCTCTGATGAATATTGATAAACTTATAC	36	-	-	-
Cluster 82A	GTGTCAATGCCCTCAACGGGCTTCTACTTATTTCTTC	37	-	-	-
Cluster 87A	GTCTTAATCCTTATTGTAGTGGACGATGGTCTCGTAC	37	-	-	-
Cluster 88A	GTTTTAGTACCTTGTAAAATTTAAGTAAGATAAAAT	36	-	-	-
Cluster 93A	GTTTGAGAGCTTTGTTAAATCAATAAGTTACAAAAC	36	-	-	-
Cluster 96A	CTACTACACTAGTGCGAATTTGCACTAGTCTAAAAC	36	-	-	-
Cluster 97A	GTTTTGTTACCATAAGGATTTTTGCTAGAACAGAAC	36	-	-	-
Cluster 99A	GTTTGAGAGCTTTGCTAATTCAAAAAGATACAAAAC	36	-	-	-
1996	AATAGTAACATTAGATGTATTGAAAT	26	0.0001	NC_018492_1	Bacillus cereus FRI-35
10	GTTGAATAGTAACATTAGATGTATTGAAAT	30	0.0002	NC_018492_1	Bacillus cereus FRI-35
11	GTTGAATAGTAACATTAGATGTATTGAAATAT--C	35	0.0002	NC_018492_1	Bacillus cereus FRI-35
288	ATTTCAATACATCTAATGTTACTATTCAAC	30	0.0002	NC_018492_1	Bacillus cereus FRI-35
15	GTATTAATTGTACCTTATGGAATTGAAAT	29	5e-11	NC_003228_3	Bacteroides fragilis NCTC 9343
665	GTTTCCATTCCGCAAGGTACAATTAATCC	29	0.007	NC_003228_3	Bacteroides fragilis NCTC 9343
2103	ATTTCAATTCCATAAAGGTACAATTAGAACT	31	9e-08	NC_003228_3 / NC_006347_2	Bacteroides fragilis NCTC 9343 / Bacteroides fragilis YCH46
29	ATTTCAATTCCATAAAGGTACAATTAGAAC	30	1e-07	NC_003228_3 / NC_006347_2	Bacteroides fragilis NCTC 9343 / Bacteroides fragilis YCH46
332	GTTCTAATTGTACCTTTATGGAATTGAAAT	30	1e-07	NC_003228_3 / NC_006347_2	Bacteroides fragilis NCTC 9343 / Bacteroides fragilis YCH46
840	TATTTCAATTCCATAAAGGTACAATTAGAACT	32	1e-07	NC_003228_3 / NC_006347_2	Bacteroides fragilis NCTC 9343 / Bacteroides fragilis YCH46
913	ATTTCAATTCCACAACGGTACAATTAATAC	30	1e-07	NC_003228_3 / NC_006347_2	Bacteroides fragilis NCTC 9343 / Bacteroides fragilis YCH46
1159	GTCTTAATTGTACCGTTATGGAATTGAAAC	30	1e-07	NC_003228_3 / NC_006347_2	Bacteroides fragilis NCTC 9343 / Bacteroides fragilis YCH46
1195	GTTTCAATTCCATAACGGTACAATTAAGAC	30	1e-07	NC_003228_3 / NC_006347_2	Bacteroides fragilis NCTC 9343 / Bacteroides fragilis YCH46
321	GTTTCAATTCCACAACGGTACAATTAATAC	30	3e-07	NC_003228_3 / NC_006347_2	Bacteroides fragilis NCTC 9343 / Bacteroides fragilis YCH46
1166	AACGTTTCAATTCCACAACGGTACAATTAATACA	34	4e-07	NC_003228_3 / NC_006347_2	Bacteroides fragilis NCTC 9343 / Bacteroides fragilis YCH46
2452	GTGTTAATTGTACCGTTTGGAATTGAAAT	29	1e-06	NC_003228_3 / NC_006347_2	Bacteroides fragilis NCTC 9343 / Bacteroides fragilis YCH46
925	TTCAATTCCATAACGATACAATTAAGAC	28	4e-05	NC_003228_3 / NC_006347_2	Bacteroides fragilis NCTC 9343 / Bacteroides fragilis YCH46
2470	CTGTTAATTGTACCGATTGTGGAATTGAAAC	31	0.0002	NC_003228_3 / NC_006347_2	Bacteroides fragilis NCTC 9343 / Bacteroides fragilis YCH46
1960	ATTTCAATTCCATAAAGGTGC	21	0.0003	NC_003228_3 / NC_006347_2	Bacteroides fragilis NCTC 9343 / Bacteroides fragilis YCH46
2088	ACCTTTATGGAATTGAAAT	19	0.0003	NC_003228_3 / NC_006347_2	Bacteroides fragilis NCTC 9343 / Bacteroides fragilis YCH46
1163	GTTTCCATTCCGCAAGGTACAATTAATAC	29	0.0006	NC_003228_3 / NC_006347_2	Bacteroides fragilis NCTC 9343 / Bacteroides fragilis YCH46
739	TTTAAATACCACTAAGGTACAATTAACCC	29	0.002	NC_003228_3 / NC_006347_2	Bacteroides fragilis NCTC 9343 / Bacteroides fragilis YCH46
740	TTTAAATACCACTAAGGTACAATTAAAC	28	0.002	NC_003228_3 / NC_006347_2	Bacteroides fragilis NCTC 9343 / Bacteroides fragilis YCH46
2123	GTGGAAATAGACCTGATTCTCAAAGGGATTAAGAC	35	1e-06	NC_022576_1	Candidatus Symbiobacter mobilis CR
250	GTCTAAATCCCTTTGAGTACAGGGTGTCGTTTCAAT	36	0.0007	NC_022576_1	Candidatus Symbiobacter mobilis CR
671	AGTCTAAATCCCTTTGAGTACAGGGTATCGTTTCAAT	37	0.003	NC_022576_1	Candidatus Symbiobacter mobilis CR
1926	TCCCCGCAAGGGGACGGAAAC	21	6e-07	NC_019753_6	Crinalium epipsammum PCC 9333
444	GTTTCCGTCCCCTTGCGGGGCTAATGTTTAGAAAC	35	5e-06	NC_019753_6	Crinalium epipsammum PCC 9333
622	CACCCCGCAAGGGGACGGTAAC	22	0.0003	NC_019753_6	Crinalium epipsammum PCC 9333
1292	GTTACCGTCCCCTTGCGGGG	20	0.0003	NC_019753_6	Crinalium epipsammum PCC 9333
1028	GTTTCCGTCCCCTATCGGGGAGCTACATTTCTCAAT	36	0.0007	NC_019753_6	Crinalium epipsammum PCC 9333
1516	GTTCTCGTCCCCTTGCGGGGCGTAAGTTGTTTCA	34	0.0007	NC_019753_6	Crinalium epipsammum PCC 9333
1735	ACACCCCGCAAGGGGACG	18	0.0009	NC_019753_6	Crinalium epipsammum PCC 9333
1023	CGTCCCCTTGCGGGGTGGGAGTTGTTT	27	0.002	NC_019753_6	Crinalium epipsammum PCC 9333
1725	GTTACAGTCCCCGCAAGGGGCGCGAATTGTAGC	33	0.008	NC_019753_6	Crinalium epipsammum PCC 9333
773	ATTTCAATCCACGCGCCCCATACGGGGCGCGACG	34	3e-08	NC_015563_2 / NC_016112_3	Delftia sp. Cs1-4 / Methylomicrobium alcaliphilum
351	GAATTAATAGATACATAGTGGAATGTAAAT	30	0.0002	NC_013216_12	Desulfotomaculum acetoxidans DSM 771
492	GTTTTAATAGATACATAGTGGAATGTAAAT	30	0.0002	NC_013216_12	Desulfotomaculum acetoxidans DSM 771
571	ATTTACATTCCACTATGTATCTATTAAAAC	30	0.0002	NC_013216_12	Desulfotomaculum acetoxidans DSM 771
1346	AGGTTTTAATAGATACATAGTGGAATGTAAAT	32	0.0002	NC_013216_12	Desulfotomaculum acetoxidans DSM 771
1512	ATTTACATTCCACTATGTTTCTATTAAATC	30	0.0002	NC_013216_12	Desulfotomaculum acetoxidans DSM 771
1535	ATTTACATTCCACTATGTATCTATTAATTC	30	0.0002	NC_013216_12	Desulfotomaculum acetoxidans DSM 771
1752	ATTTACATTCCACTATGTATCTATTAATTCTC	32	0.0002	NC_013216_12	Desulfotomaculum acetoxidans DSM 771
1832	ATATTTTAGTAACTGAATAATTTACGTGACTGTAAAAT	38	0.0002	NC_013216_12	Desulfotomaculum acetoxidans DSM 771
1843	ATTTACATTCCACTATGTATCTATTAAATC	30	0.0002	NC_013216_12	Desulfotomaculum acetoxidans DSM 771
2368	ATGAATTAATAGATACATAGTGGAATGTAAAT	32	0.0002	NC_013216_12	Desulfotomaculum acetoxidans DSM 771
2369	AAGAATTAATAGATACATAGTGGAATGTAAAT	32	0.0002	NC_013216_12	Desulfotomaculum acetoxidans DSM 771
1600	CTTTACATTCCACTATGTCTCTATTAAAAC	30	0.0006	NC_013216_12	Desulfotomaculum acetoxidans DSM 771
2367	GAATTAATAGATACATAGTGGAATGTAAA	29	0.0006	NC_013216_12	Desulfotomaculum acetoxidans DSM 771
1334	GTTCACTGCCGTACAGGCAGCTTAGAAAT	29	5e-11	NC_009801_1 / NC_016822_2	Escherichia coli E24377A / Shigella sonnei 53G
Cluster 21A	GTTTTACAGTCACGTAAATTATTCAGTTACTAAAAT	36	1e-14	NC_012781_2	Eubacterium rectale ATCC 33656
Cluster 21B	ATTTTAGTAACTGAATAATTTACGTGACTGTAAAAC	36	1e-14	NC_012781_2	Eubacterium rectale ATCC 33656
2217	ATTTTAGTAACTGAATAATTTACGTGACTGTAAAAG	36	4e-14	NC_012781_2	Eubacterium rectale ATCC 33656
Cluster 46A	GTTTTACAGTCACGTAATTTGTTTAGGTACTAAAAT	36	5e-06	NC_012781_2	Eubacterium rectale ATCC 33656
Cluster 46B	ATTTTAGTACCTAAACAAATTACGTGACTGTAAAAC	36	5e-06	NC_012781_2	Eubacterium rectale ATCC 33656
Cluster 67A	GTTTTACACTAACTCAAATCTTCCAGTTACTAAAAT	36	0.009	NC_012781_2	Eubacterium rectale ATCC 33656
Cluster 67B	ATTTTAGTAACTGGAAGATTTGAGTTAGTGTAAAAC	36	0.009	NC_012781_2	Eubacterium rectale ATCC 33656
171	GTGATTTCTATCCACGCCCTCCGCGAGGAGGGCGACT	37	4e-13	NC_021042_2	Faecalibacterium prausnitzii L2-6
172	AACATTTCTATCCACGCCCTCCGCGAGGAGGGCGACA	37	4e-13	NC_021042_2	Faecalibacterium prausnitzii L2-6
173	GCAATTTCTATCCACGCCCTCCGCGAGGAGGGCGAC	36	4e-13	NC_021042_2	Faecalibacterium prausnitzii L2-6
175	ATGATTTCTATCCACGCCCTCCGCGAGGAGGGCGAC	36	4e-13	NC_021042_2	Faecalibacterium prausnitzii L2-6
177	CGATTTCTATCCACGCCCTCCGCGAGGAGGGCGACT	36	4e-13	NC_021042_2	Faecalibacterium prausnitzii L2-6
188	AAATTTCTATCCACGCCCTCCGCGAGGAGGGCGAC	35	4e-13	NC_021042_2	Faecalibacterium prausnitzii L2-6
189	TGTCGCCCTCCTCGCGGAGGGCGTGGATAGAAAT	34	4e-13	NC_021042_2	Faecalibacterium prausnitzii L2-6
248	ATTTCTATCCACGCCCTCCGCGAGGAGGGCGACC	34	4e-13	NC_021042_2	Faecalibacterium prausnitzii L2-6
268	GTCGCCCTCCTCGCGGAGGGCGTGGATAGAAATT	34	4e-13	NC_021042_2	Faecalibacterium prausnitzii L2-6
Cluster 2A	ATTTCTATCCACGCCCTCCGCGAGGAGGGCGAC	33	4e-13	NC_021042_2	Faecalibacterium prausnitzii L2-6
Cluster 2B	GTCGCCCTCCTCGCGGAGGGCGTGGATAGAAAT	33	4e-13	NC_021042_2	Faecalibacterium prausnitzii L2-6
290	ATTTCTATCCACGCCCTCCGCGAGGAGGGCGA	32	1e-12	NC_021042_2	Faecalibacterium prausnitzii L2-6
303	GTCGCCCTCCTCGCAGAGGGCGTGGATAGAAATT	34	6e-11	NC_021042_2	Faecalibacterium prausnitzii L2-6
897	GTCGTCCTCCTCGCGGAGGGCGTGGATAGAAATAG	35	6e-11	NC_021042_2	Faecalibacterium prausnitzii L2-6
1869	GTCGCTCTCCTCGCGGAGGGCGTGGATAGAAAT	33	6e-11	NC_021042_2	Faecalibacterium prausnitzii L2-6
2052	GTCGCCCTCCTCGCGGAGGGCGTGGATTGAAAT	33	6e-11	NC_021042_2	Faecalibacterium prausnitzii L2-6
364	CTCCGCGAGGAGGGCGAC	18	2e-05	NC_021042_2	Faecalibacterium prausnitzii L2-6
697	GTCGCCCCTCGCGGAGGGGCGTGAATTGAAAT	32	0.0002	NC_021042_2	Faecalibacterium prausnitzii L2-6
702	CGTCGCCCCTCGCGGAGGGGCGTGAATTGAAAT	33	0.0002	NC_021042_2	Faecalibacterium prausnitzii L2-6
703	CCGTCGCCCCTCGCGGAGGGGCGTGAATTGAAATA	35	0.0002	NC_021042_2	Faecalibacterium prausnitzii L2-6
720	ATTTCAATTCACGCCCCTCCGCGAGGGGCGAC	32	0.0002	NC_021042_2	Faecalibacterium prausnitzii L2-6
Cluster 123A	GTTTCCGTCCCCTCGCGGGGATAAGTTGTGTC	32	3e-07	NC_022600_3	Gloeobacter kilaueensis JS1
445	GTTTCCGTCCCCTCGCGGGGATGATGTTTAGAAAC	35	4e-07	NC_022600_3	Gloeobacter kilaueensis JS1
882	GTAACCGTCCCCTCGCGGGGCTAAGCTGCATC	32	0.0006	NC_022600_3	Gloeobacter kilaueensis JS1
460	ATTGAGAAATAAGATCCCCGGGAAGGGGACGGAAAC	36	0.0007	NC_022600_3	Gloeobacter kilaueensis JS1
2261	GTTTCCGTCCCCTTCCCGGGGATCTTATTTCTCAAT	36	0.0007	NC_022600_3	Gloeobacter kilaueensis JS1
1049	CTCTAAATTCCACTATGTTTCTATTAAGAT	30	0.007	NC_017464_2	Ignavibacterium album JCM 16511
Cluster 86A	GGTCTTAACCTAATTGATTTAACATCCTTCTGAAAC	36	2e-10	NC_007929_1	Lactobacillus salivarius subsp. salivarius
657	ATTTCAATCCACGTGCCCCGCGAGGGGCACGAC	33	8e-09	NC_008942_3	Methanocorpusculum labreanum Z
1189	GTCTCAATCCCTTCGAAATCAGGGTTTCATTCGAAC	36	5e-06	NC_008344_2	Nitrosomonas eutropha C91
1950	ATTGAGATATAAGAACCCCGTTGAGGGGACGAGAAC	36	0.009	NC_019678_20	Rivularia sp. PCC 7116
589	CTCTTCCCCGCGCACGCGGGGGTGATTCC	29	9e-08	NC_019673_5	Saccharothrix espanaensis DSM 44229
Cluster 116A	GTCTCCGCTAGCGATGGCGGAGTGGATTGAAAT	33	0.002	NC_017582_1	Streptococcus equi subsp. zooepidemicus ATCC 35246
20	CTTTACATTCCATTCTGGTTAAATCTATAC	30	3e-08	NC_015172_3	Syntrophobotulus glycolicus DSM 8271
1791	GTTCTAATCGTACCTTTATGGAATTGAAAT	30	3e-08	NC_015172_3	Syntrophobotulus glycolicus DSM 8271
1584	GTATAGATTTAACCAGAATGGAATGTAAAT	30	1e-07	NC_015172_3	Syntrophobotulus glycolicus DSM 8271
1588	TCGTATAGATTTAACCAGAATGGAATGTAAATC	33	1e-07	NC_015172_3	Syntrophobotulus glycolicus DSM 8271
191	GTCGCGCCCCGCAAGGGGTGCGTGGATTGAAAT	33	7e-10	NC_013740_4	Acidaminococcus fermentans DSM 20731
195	ATTTCAATCCACGCTCCCCTTGCGGGGAGCGAC	33	7e-10	NC_013740_4	Acidaminococcus fermentans DSM 20731
200	GTCGCTCCCCGCAAGGGGAGCGTGGATTGAAAT	33	7e-10	NC_013740_4	Acidaminococcus fermentans DSM 20731
Cluster 114A	ATTTCAATCCACGCGCCCCTTGCGGGGCGCGAC	33	7e-10	NC_013740_4	Acidaminococcus fermentans DSM 20731
2290	ATTTCAATCCACGCTCCCTTGCGGGAGCGAC	31	9e-08	NC_013740_4	Acidaminococcus fermentans DSM 20731
168	ATTTCAATCCACACTCCCCTTGCGGGGAGCGAC	33	1e-07	NC_013740_4	Acidaminococcus fermentans DSM 20731
636	ATTTCAATCCACGTCCCCCGTGCGGGGGACGAC	33	1e-07	NC_013740_4	Acidaminococcus fermentans DSM 20731
Cluster 49A	ATTTCAATCCACCCGCCCCTTGCGGGGCGGGAC	33	4e-06	NC_013740_4	Acidaminococcus fermentans DSM 20731
Cluster 98A	GTTTGAGAGATATGTAAATTCAAAGGATAATCAAAC	36	1e-14	NC_016077_1	Acidaminococcus intestini RyC-MR95
537	GTTGCATCCCATAAGGGATGCATGAATTGAAATCCAA	37	0.003	NC_015518_1	Acidianus hospitalis W1
Cluster 104A	ATTGTACTGTGCCTTATTTTGGATTCAAGGCAAAAC	36	4e-14	NC_010655_1	Akkermansia muciniphila ATCC BAA-835
1769	GGTTTCAATCCACGCACTCCTTGCGGAGTGCGACGC	36	4e-13	NC_010655_2	Akkermansia muciniphila ATCC BAA-835
1799	TGTCGCACTCCGCAAGGAGTGCGTGGATTGAAACC	35	4e-13	NC_010655_2	Akkermansia muciniphila ATCC BAA-835
Cluster 19A	GTTTCAATCCACGCACTCCTTGCGGAGTGCGAC	33	4e-13	NC_010655_2	Akkermansia muciniphila ATCC BAA-835
Cluster 19B	GTCGCACTCCGCAAGGAGTGCGTGGATTGAAAC	33	4e-13	NC_010655_2	Akkermansia muciniphila ATCC BAA-835
864	GAGTGCGTGGATTGAAAC	18	2e-05	NC_010655_2	Akkermansia muciniphila ATCC BAA-835
110	ATTTCAATCCACACCTTCCTTGCGGAAGGCGAC	33	5e-05	NC_010655_2	Akkermansia muciniphila ATCC BAA-835
115	TAATATTTCAATCCACACCTTCCTTGCGGAAGGCGACAC	39	7e-05	NC_010655_2	Akkermansia muciniphila ATCC BAA-835
2178	GTCACCTTCCGCAAGGAAGGTGTGGATTGAAAT	33	0.0006	NC_010655_2	Akkermansia muciniphila ATCC BAA-835
1455	ATGTTGTGGTTTGATGTAGAATTTCGATAAGATACAACG	39	1e-14	NC_021030_3	Alistipes shahii WAL 8301
1456	AGTTGTGGTTTGATGTAGAATTTCGATAAGATACAAC	37	1e-14	NC_021030_3	Alistipes shahii WAL 8301
Cluster 13A	TGTTGTGGTTTGATGTAGAATTTCGATAAGATACAAC	37	1e-14	NC_021030_3	Alistipes shahii WAL 8301
Cluster 13B	GTTGTGGTTTGATGTAGAATTTCGATAAGATACAAC	36	1e-14	NC_021030_3	Alistipes shahii WAL 8301
Cluster 13C	GTTGTATCTTATCGAAATTCTACATCAAACCACAAC	36	1e-14	NC_021030_3	Alistipes shahii WAL 8301
181	GTTGTGGTTTGATGTAGAATTTCAATAAGATACAAC	36	2e-12	NC_021030_3	Alistipes shahii WAL 8301
532	CAGTTGTGGTTTGATGTAGAATTTCAATAAGATACAACCG	40	2e-12	NC_021030_3	Alistipes shahii WAL 8301
659	GTTGTATCTTATTGAAATTCTACATCAAACCACAAC	37	2e-12	NC_021030_3	Alistipes shahii WAL 8301
192	GTTGTGGTTTGATGTAGAATTTCAATAAGATACAA	35	5e-12	NC_021030_3	Alistipes shahii WAL 8301
3162	GTTGTGGTTTGATGTAGAAATGGAATAAGATACAAC	36	1e-07	NC_021030_3	Alistipes shahii WAL 8301
Cluster 64A	GTTGTGGTTTGATGTAGAATTGGAATGAGAAACAAC	36	1e-06	NC_021030_3	Alistipes shahii WAL 8301
826	ATCCCCGCAAGGGGACGA	18	0.0002	NC_019772_2	Anabaena cylindrica PCC 7122
479	CTTTACATCCCACTATGTATCTATTAATTC	30	0.002	NC_011567_2	Anoxybacillus flavithermus WK1
52	ATTTACATCCCACTATGTATCTATTAATTC	30	0.007	NC_011567_2	Anoxybacillus flavithermus WK1
60	ATTTACATCCCACTATGTAACTATTAATTC	30	0.007	NC_011567_2	Anoxybacillus flavithermus WK1
352	GAATTAATAGATACATAGTGGGATGTAAAT	30	0.007	NC_011567_2	Anoxybacillus flavithermus WK1
353	AATTAATAGTTACATAGTGGGATGTAAAT	29	0.007	NC_011567_2	Anoxybacillus flavithermus WK1
387	GAATTAATAGTTACATAGTGGGATGTAAAT	30	0.007	NC_011567_2	Anoxybacillus flavithermus WK1
939	TTTACATCCCACTATGTAACTATTAATTC	29	0.007	NC_011567_2	Anoxybacillus flavithermus WK1
955	GAATTAATAGTTACATAGTGGGATGTAAATG	31	0.007	NC_011567_2	Anoxybacillus flavithermus WK1
1589	ACGAATTAATAGATACATAGTGGGATGTAAAT	32	0.007	NC_011567_2	Anoxybacillus flavithermus WK1
1617	ATTTACATCCCACTATGTATCTATTAATT	29	0.007	NC_011567_2	Anoxybacillus flavithermus WK1
1945	ATTTACATCCCACTATGTAACTATTAATT	29	0.007	NC_011567_2	Anoxybacillus flavithermus WK1
3128	GAATTAATAGATACATAGTGGGATGTAAAT	30	0.007	NC_011567_2	Anoxybacillus flavithermus WK1
3129	GAATTAATAGTTACATAGTGGGATGTAAAT	30	0.007	NC_011567_2	Anoxybacillus flavithermus WK1
1260	ATTTCAACTCACACGCCCGCGTGGGGCGTGAC	32	3e-07	NC_012560_2	Azotobacter vinelandii DJ
2275	GTCACGCCCCACGCGGGCGTGTGAGTTGAAAT	32	3e-07	NC_012560_2	Azotobacter vinelandii DJ
2282	TGATTTCAACTCACACGCCCGCGTGGGGCGTGAC	34	4e-07	NC_012560_2	Azotobacter vinelandii DJ
Cluster 108A	ATTTCTACTCACACGCCCGCGAGGGGCGTGAC	32	5e-05	NC_012560_2	Azotobacter vinelandii DJ
2212	GTCGTACCCTTTGTGGGTACGTGGATTGAAAT	32	3e-08	NC_006582_10	Bacillus clausii KSM-K16
483	GTCGCATCTTTTACAGATGCGTGGATTGAAACTTTT	36	0.0002	NC_006582_3	Bacillus clausii KSM-K16
484	GGAGTCGCATCTTTTACAGATGCGTGGATTGAAACA	36	0.0002	NC_006582_3	Bacillus clausii KSM-K16
540	GAGTCGCATCTTTTACAGATGCGTGGATTGAAAC	34	0.0002	NC_006582_3	Bacillus clausii KSM-K16
544	GTTTCAATCCACGCATCTGTAAAAGATGCGACTT	34	0.0002	NC_006582_3	Bacillus clausii KSM-K16
559	AGTCGCATCTTTTACAGATGCGTGGATTGAAACC	34	0.0002	NC_006582_3	Bacillus clausii KSM-K16
583	TGTTTCAATCCACGCATCTGTAAAAGATGCGAC	33	0.0002	NC_006582_3	Bacillus clausii KSM-K16
Cluster 4A	GTTTCAATCCACGCATCTGTAAAAGATGCGAC	32	0.0002	NC_006582_3	Bacillus clausii KSM-K16
Cluster 4B	GTCGCATCTTTTACAGATGCGTGGATTGAAAC	32	0.0002	NC_006582_3	Bacillus clausii KSM-K16
27	GTCGCACTCTCACGAGTGCGTGGATTGAAAC	31	2e-10	NC_002570_2	Bacillus halodurans C-125
28	AAGTCGCACTCTCACGAGTGCGTGGATTGAAAC	33	2e-10	NC_002570_2	Bacillus halodurans C-125
109	GTTTCAATCCACGCACTCGTGAGAGTGCGAC	31	2e-10	NC_002570_2	Bacillus halodurans C-125
1401	GTCGCACTCTCATGAGTGCGTGGATTGAAAC	31	2e-10	NC_002570_1	Bacillus halodurans C-125
830	TTCATGTTTCAATCCACGTACCTATATAAGGTACGACAT	39	2e-05	NC_017203_1	Bacillus thuringiensis serovar chinensis CT-43
894	GGTTTCAATCCACGTACCTATATAAGGTACGAC	33	1e-05	NC_017203_1 / NC_020384_1	Bacillus thuringiensis serovar chinensis CT-43 / Bacillus thuringiensis serovar thuringiensis str. IS5056
2141	GTCACACCTCATGTAGGTGTGTGGATTGAAACT	33	1e-05	NC_017203_1 / NC_020384_1	Bacillus thuringiensis serovar chinensis CT-43 / Bacillus thuringiensis serovar thuringiensis str. IS5056
2149	GTTTCAATCCACACACCTACATGAGGTGTGAC	32	1e-05	NC_017203_1 / NC_020384_1	Bacillus thuringiensis serovar chinensis CT-43 / Bacillus thuringiensis serovar thuringiensis str. IS5056
Cluster 25A	GTCACACCTCATGTAGGTGTGTGGATTGAAAC	32	1e-05	NC_017203_1 / NC_020384_1	Bacillus thuringiensis serovar chinensis CT-43 / Bacillus thuringiensis serovar thuringiensis str. IS5056
Cluster 6A	GTTTCAATCCACGTACCTATATAAGGTACGAC	32	1e-05	NC_017203_1 / NC_020384_1	Bacillus thuringiensis serovar chinensis CT-43 / Bacillus thuringiensis serovar thuringiensis str. IS5056
Cluster 6B	GTCGTACCTTATATAGGTACGTGGATTGAAAC	32	1e-05	NC_017203_1 / NC_020384_1	Bacillus thuringiensis serovar chinensis CT-43 / Bacillus thuringiensis serovar thuringiensis str. IS5056
872	TTGGTCGTACCTTATATAGGTACGTGGATTGAAACAGTT	39	2e-05	NC_017203_1 / NC_020384_1	Bacillus thuringiensis serovar chinensis CT-43 / Bacillus thuringiensis serovar thuringiensis str. IS5056
2109	GTCACACCTCATGTAGGTGTGTGGATTGAAACTT	34	2e-05	NC_017203_1 / NC_020384_1	Bacillus thuringiensis serovar chinensis CT-43 / Bacillus thuringiensis serovar thuringiensis str. IS5056
3168	GTTTCCATTCCGCAAGGTACAATTAATCC	29	0.007	NC_003228_3 NC_006347_2	Bacteroides fragilis NCTC 9343
1301	GTTGTTTTCAATGGTTCAAAGATACTAATTTGAAAGCAAATCACAAC	47	3e-17	NC_003228_4 / NC_016776_2	Bacteroides fragilis NCTC 9343 / Bacteroides fragilis 638R
1423	TGTTTTCAATGGTTCAAAGATACTAATTTGAAAGCAAATCACA	43	3e-16	NC_003228_4 / NC_016776_2	Bacteroides fragilis NCTC 9343 / Bacteroides fragilis 638R
359	ACTGTTTCCAATGGTTCAAAGATAGTAAAATGAAAGCAAATCACAAC	47	2e-13	NC_003228_4 / NC_016776_2	Bacteroides fragilis NCTC 9343 / Bacteroides fragilis 638R
1311	ATTTCAATTCCATAAGGTACAATTAATAC	29	5e-11	NC_003228_4 / NC_016776_2	Bacteroides fragilis NCTC 9343 / Bacteroides fragilis 638R
Cluster 56A	GTTGTGATTTGCTCTCATTTTAGTATCTTTGGAACATTGGAAACAAC	47	3e-10	NC_003228_4 / NC_016776_2	Bacteroides fragilis NCTC 9343 / Bacteroides fragilis 638R
1498	ATTTCAATTCCATAAAGGTACAATTAGAA	29	9e-08	NC_003228_4 / NC_016776_2	Bacteroides fragilis NCTC 9343 / Bacteroides fragilis 638R
2019	TTTCCAATGTTCCAAAGATACTAAAATGGGAGCAAATCACAACT	44	5e-07	NC_003228_4 / NC_016776_2	Bacteroides fragilis NCTC 9343 / Bacteroides fragilis 638R
Cluster 118A	GTCACACCCTGTATGGGTGTGTGGATTGAAAC	32	3e-08	NC_014933_2	Bacteroides helcogenes P 36-108
Cluster 3A	GTTTCAATCCACACACCCACGTAGGGTGTGAC	32	3e-07	NC_014933_2	Bacteroides helcogenes P 36-108
Cluster 3B	GTCACACCCTACGTGGGTGTGTGGATTGAAAC	32	3e-07	NC_014933_2	Bacteroides helcogenes P 36-108
308	ATGTTTCAATCCACACACCCACGAAGGGTGTGAC	34	4e-07	NC_014933_2	Bacteroides helcogenes P 36-108
327	AGTTTCAATCCACACACCCACGAAGGGTGTGAC	33	4e-07	NC_014933_2	Bacteroides helcogenes P 36-108
337	TGTTTCAATCCACACACCCACGTAGGGTGTGACC	34	4e-07	NC_014933_2	Bacteroides helcogenes P 36-108
339	AAGTCACACCCTACGTGGGTGTGTGGATTGAAAC	34	4e-07	NC_014933_2	Bacteroides helcogenes P 36-108
373	TGTTTCAATCCACACACCCACGTAGGGTGTGACT	34	4e-07	NC_014933_2	Bacteroides helcogenes P 36-108
421	GTTTCAATCCACACACCCACGTAGGGTGTGACT	33	4e-07	NC_014933_2	Bacteroides helcogenes P 36-108
432	AGTCACACCCTACGTGGGTGTGTGGATTGAAAC	33	4e-07	NC_014933_2	Bacteroides helcogenes P 36-108
3163	GTCACACCCTACGTGGGTGTGTGGATTGAAACA	33	4e-07	NC_014933_2	Bacteroides helcogenes P 36-108
623	ATTTCAACTCACACACCCGTGAGGGTGTGAC	31	1e-05	NC_014933_2	Bacteroides helcogenes P 36-108
1749	GTCACACCCTCACGGGTGTGTGAGTTGAAAT	31	1e-05	NC_014933_2	Bacteroides helcogenes P 36-108
104	GTTTCAATCCACACACCCACGCAGGGTGTGACA	33	5e-05	NC_014933_2	Bacteroides helcogenes P 36-108
119	TGTTTCAATCCACACACCCACGCAGGGTGTGAC	33	5e-05	NC_014933_2	Bacteroides helcogenes P 36-108
124	AGTCACACCCTGCGTGGGTGTGTGGATTGAAAC	33	5e-05	NC_014933_2	Bacteroides helcogenes P 36-108
Cluster 117A	ATTTCAATCCACACATCCGTGAAGGATGTGAC	32	5e-05	NC_014933_2	Bacteroides helcogenes P 36-108
Cluster 1A	GTTTCAATCCACACACCCACGCAGGGTGTGAC	32	5e-05	NC_014933_2	Bacteroides helcogenes P 36-108
Cluster 1B	GTCACACCCTGCGTGGGTGTGTGGATTGAAAC	32	5e-05	NC_014933_2	Bacteroides helcogenes P 36-108
86	AAGGTTTCAATCCACACACCCACGCAGGGTGTGAC	35	6e-05	NC_014933_2	Bacteroides helcogenes P 36-108
13	TTGTTTCAATCCACACACCCACGCAGGGTGTGACGTC	37	6e-05	NC_014933_2	Bacteroides helcogenes P 36-108
2480	GTCACACCCTGCGTGGGTGTGTGGATTGAAA	31	0.0002	NC_014933_2	Bacteroides helcogenes P 36-108
745	GGTCGAAGCCTATACGGCTTCGTGGATTGAAAT	33	0.002	NC_014933_2	Bacteroides helcogenes P 36-108
746	GTCGAAGCCTATACGGCTTCGTGGATTGAAAT	32	0.002	NC_014933_2	Bacteroides helcogenes P 36-108
286	GTTTCAATCCACACACCCACGAAGGGTGTGAC	32	3e-07	NC_014933_2	Bacteroides helcogenes P 36-108
297	GTCACACCCTTCGTGGGTGTGTGGATTGAAAC	32	3e-07	NC_014933_2	Bacteroides helcogenes P 36-108
90	GTTTCAATCCACACACCCACGCAGGGTGTGACTA	34	5e-05	NC_014933_2	Bacteroides helcogenes P 36-108
98	GTTTCAATCCACACACCCACGCAGGGTGTGACG	33	5e-05	NC_014933_2	Bacteroides helcogenes P 36-108
99	GTTTCAATCCACACACCCACGCAGGGTGTGACT	33	5e-05	NC_014933_2	Bacteroides helcogenes P 36-108
56	TAGTCACACCCTGCGTGGGTGTGTGGATTGAAACA	35	6e-05	NC_014933_2	Bacteroides helcogenes P 36-108
434	GTCAGCCTCTTTATGAGGCTGTGAGTTGAAAT	32	0.002	NC_020515_5	Bibersteinia trehalosi USDA-ARS-USMARC-192
2048	GTCATGCTCCACGTGAGCGTGTGAGTTGAAAT	32	0.007	NC_020515_4	Bibersteinia trehalosi USDA-ARS-USMARC-192
Cluster 7B	ATTTCAACTCACACGCTCACGTGGAGCGTGAC	32	0.007	NC_020515_4	Bibersteinia trehalosi USDA-ARS-USMARC-192
Cluster 7C	GTCACGCTCCACGTGAGCGTGTGAGTTGAAAT	32	0.007	NC_020515_4	Bibersteinia trehalosi USDA-ARS-USMARC-192
905	TCAGTCACGCTCCACGTGAGCGTGTGAGTTGAAAT	35	0.008	NC_020515_4	Bibersteinia trehalosi USDA-ARS-USMARC-192
906	TGTCACGCTCCACGTGAGCGTGTGAGTTGAAAT	33	0.008	NC_020515_4	Bibersteinia trehalosi USDA-ARS-USMARC-192
Cluster 7A	GTCACGCTCCACGTGAGCGTGTGAGTTGAAATT	33	0.008	NC_020515_4	Bibersteinia trehalosi USDA-ARS-USMARC-192
1378	ATTTCAATCCACGCTCTCCGTAAGGAGAGCGAC	33	4e-13	NC_008618_4	Bifidobacterium adolescentis ATCC 15703
2426	GTTTCAATCCACACATCCCGTATGGGATGCGAC	33	1e-12	NC_008618_3	Bifidobacterium adolescentis ATCC 15703
Cluster 71A	ATTTCTACTCACACATCCCGTGTGGGATGTGAC	33	0.0006	NC_008618_3	Bifidobacterium adolescentis ATCC 15703
620	GTGTTCCCCGCATACGCGGGGATGATCC	28	2e-08	NC_018720_1	Bifidobacterium asteroides PRL2011
625	GTGTTCCCCGCATACGCGGGGATGATCCC	29	3e-08	NC_018720_1	Bifidobacterium asteroides PRL2011
635	TGTTCCCCGCATACGCGGGGATGATCCC	28	8e-08	NC_018720_1	Bifidobacterium asteroides PRL2011
Cluster 100A	GTGGTCAAAGTCATTGATCTGACAGGCATCTGAAAC	36	1e-14	NC_014616_1	Bifidobacterium bifidum S17
Cluster 95A	GTTTCAGATGCCTGTCAGATCAAAGACTTAGACCAC	36	2e-10	NC_014616_1	Bifidobacterium bifidum S17
600	GTGGTCTAGGTCATTGATCTGACAGGCTTCTGAAAC	36	3e-08	NC_014616_1	Bifidobacterium bifidum S17
473	GTCGCTCCCCACACGGGGAGCGTGGATTGAAAT	33	2e-10	NC_020517_2	Bifidobacterium breve UCC2003
750	GTTTCAATCCACGCTCCCCGTGTGGGGAGCGAC	33	7e-10	NC_020517_2	Bifidobacterium breve UCC2003
984	GTCGCTCTCCTCATGGAGAGCGTGGATTGAAAT	33	6e-11	NC_013714_11	Bifidobacterium dentium Bd1
2166	GTCGCTCTCCTCATGGAGAGCGTGGATTGAAATT	34	6e-11	NC_013714_11	Bifidobacterium dentium Bd1
2192	ATTTCAATCCACGCTCTCCATGAGGAGAGCGAC	33	6e-11	NC_013714_11	Bifidobacterium dentium Bd1
2214	GTCGCTCTCCTCATGGAGAGCGTGGATTGAAATCGG	36	6e-11	NC_013714_11	Bifidobacterium dentium Bd1
2327	GTCGCTCTCCTCGCGGAGAGCGTGGATTGAAAT	33	6e-11	NC_013714_11	Bifidobacterium dentium Bd1
2189	CAAGCTTATCAAGAAGGGTGAATGCTAATTCCCAGC	36	1e-14	NC_010816_5 / NC_017221_2	Bifidobacterium longum DJO10A / Bifidobacterium longum subsp. longum KACC 91563
101	GTTTGCCCCGCATGCGCGGGGATGATCCG	29	5e-11	NC_014656_1	Bifidobacterium longum subsp. longum BBMN68
103	CAAGTTTGCCCCGCACGCGCGGGGATGATCCG	33	5e-11	NC_014656_2	Bifidobacterium longum subsp. longum BBMN68
111	GTTTGCCCCGCATGCGCGGGGATGATCCG	30	5e-11	NC_014656_1	Bifidobacterium longum subsp. longum BBMN68
273	CGGATCATCCCCGCGCATGCGGGGCAAAC	29	5e-11	NC_014656_1	Bifidobacterium longum subsp. longum BBMN68
277	GTTTGCCCCGCACGCGCGGGGATGATCCG	29	5e-11	NC_014656_2	Bifidobacterium longum subsp. longum BBMN68
428	TTCCGGATCATCCCCGCGCGTGCGGGGCAAAC	32	5e-11	NC_014656_2	Bifidobacterium longum subsp. longum BBMN68
244	GGATCATCCCCGCGCATGCGGGGCTCAC	28	2e-08	NC_014656_1	Bifidobacterium longum subsp. longum BBMN68
246	GTGAGCCCCGCATGCGCGGGGATGATCC	28	2e-08	NC_014656_1	Bifidobacterium longum subsp. longum BBMN68
218	GGGATCATCCCCGCGCATGCGGGGCTCAC	29	3e-08	NC_014656_1	Bifidobacterium longum subsp. longum BBMN68
Cluster 52A	ATTTCAATCCACGCTCCCCATGCGGGGAGCGA	32	6e-10	NC_020546_12	Bifidobacterium thermophilum RBL67
241	GATTTCAATCCACGCTCCCCATGCGGGGAGCGA	33	7e-10	NC_020546_12	Bifidobacterium thermophilum RBL67
526	ATTTCAACTCACGCCCTCACGGAGGGCGAC	30	0.007	NC_020546_12	Bifidobacterium thermophilum RBL67
786	GTCGCCCTCCGTGAGGGCGTGAGTTGAAAT	30	0.007	NC_020546_12	Bifidobacterium thermophilum RBL67
787	GTCGCCCTCCGTGAGGGCGTGAGTTGAAATA	31	0.007	NC_020546_12	Bifidobacterium thermophilum RBL67
800	TGTCGCCCTCCGTGAGGGCGTGAGTTGAAATAC	33	0.008	NC_020546_12	Bifidobacterium thermophilum RBL67
367	ATTTCAATCCACGCACCTCGTGTGAGGTGCGACT	34	2e-09	NC_015913_2	Candidatus Arthromitus sp. SFB-mouse-Japan
1280	ATCTACACTAGTAGAAATTCTTTAAGGCTATTCAAC	36	1e-06	NC_020913_2	Candidatus Methanomethylophilus alvus Mx1201
1629	GGTTAAATAATAAGAAAGAATTTCTACTAGTGTAGAT	37	1e-06	NC_020913_2	Candidatus Methanomethylophilus alvus Mx1201
1973	ATCTACACTAGTAGAAATTCTTTCTTATTATTTAA	35	1e-06	NC_020913_2	Candidatus Methanomethylophilus alvus Mx1201
Cluster 70A	GTCTATATGACTAAGTAATTTCTACTATGTGTAGAT	36	0.0002	NC_020913_2	Candidatus Methanomethylophilus alvus Mx1201
Cluster 70B	ATCTACACATAGTAGAAATTACTTAGTCATATAGAC	36	0.0002	NC_020913_2	Candidatus Methanomethylophilus alvus Mx1201
1819	TTTTCGTCCCCTCACGGGGATTTCTCTTTTTCTAT	35	0.0002	NC_011831_36	Chloroflexus aggregans DSM 948
1821	GTTTTCGTCCCCTCACGGGGATTTCTCTTTTTCTAT	36	0.0002	NC_011831_36	Chloroflexus aggregans DSM 948
206	GTTTTCGTCCCCTATCGGGGATTTTGTTATTTATAC	36	0.009	NC_011831_36	Chloroflexus aggregans DSM 948
902	CTTTACATTCCACTATGTTTCTATTAATAC	30	0.0006	NC_018664_3	Clostridium acidurici 9a
318	AGTTTCAATACTACTTAGTTCTATTAAAAGTC	32	0.002	NC_018664_3	Clostridium acidurici 9a
1337	GTTTCAATACTACTTAGTTCTATTAAAAG	29	0.002	NC_018664_3	Clostridium acidurici 9a
2162	GATAAATAAGAACATGAGATGTATTTAAAT	30	4e-06	NC_022592_2	Clostridium autoethanogenum DSM 10061
2161	GATGAATAAGAACATGAGATGTATTTAAAC	30	1e-05	NC_022592_2	Clostridium autoethanogenum DSM 10061
139	ATTTCAATACATCTTATGTTGTTATTAAAC	30	0.0002	NC_022592_4	Clostridium autoethanogenum DSM 10061
146	AATTTCAATACATCTTATGTTGTTATTAAACAG	33	0.0002	NC_022592_4	Clostridium autoethanogenum DSM 10061
937	GTTTCAATACATCTCATGTTGTTATTTATC	30	0.0006	NC_022592_2	Clostridium autoethanogenum DSM 10061
944	GATAAATAACAACATGAGATGTATTGAAAC	30	0.0006	NC_022592_2	Clostridium autoethanogenum DSM 10061
1468	GATTAATAATAACATAAGATGTATTTGAAT	30	4e-06	NC_015417_1	Clostridium botulinum BKT015925
80	GTTTCAATACATCCCATGTTAATGTTTATC	30	1e-06	NC_010723_4	Clostridium botulinum E3 str. Alaska E43
2065	TGTTTCAATACATCCCATGTTAATGTTTATC	31	1e-06	NC_010723_4	Clostridium botulinum E3 str. Alaska E43
2449	GATAAACATTAACATGGGATGTATTGAAAC	30	1e-06	NC_010723_4	Clostridium botulinum E3 str. Alaska E43
1667	GATAAACCGTAACATGGGATGTATTGAAAT	30	5e-05	NC_010723_2	Clostridium botulinum E3 str. Alaska E43
2110	ATTTCAATACATCCCATGTTACGGTTTATC	30	5e-05	NC_010723_2	Clostridium botulinum E3 str. Alaska E43
2359	TGATAAACCGTAACATGGGATGTATTGAAATTAT	34	5e-05	NC_010723_2	Clostridium botulinum E3 str. Alaska E43
1967	GATAAAGAGTAACATGGGATGTATTGAAAC	30	0.0006	NC_010723_4	Clostridium botulinum E3 str. Alaska E43
1968	GTTTCAATACATCCCATGTTACTCTTTATC	30	0.0006	NC_010723_4	Clostridium botulinum E3 str. Alaska E43
73	ATTTCAAAACATCCTATGTTACTGTTTAAC	30	1e-06	NC_017299_5	Clostridium botulinum H04402 065
335	GTTTCAATACATCCTATGTTAATGTTTATC	30	1e-06	NC_017299_8	Clostridium botulinum H04402 065
921	AGTTTCAATACATCCTATGTTAATGTTTATCC	32	1e-06	NC_017299_8	Clostridium botulinum H04402 065
938	GATAAACATTAACATAGGATGTATTGAAAC	30	1e-06	NC_017299_8	Clostridium botulinum H04402 065
1850	GTTAAACAGTAACATAGGATGTTTTGAAAT	30	1e-06	NC_017299_5	Clostridium botulinum H04402 065
Cluster 20A	ATTTCAATCCACGCTCCTACAAGAGGAGCGAC	32	2e-10	NC_011898_1	Clostridium cellulolyticum H10
Cluster 20B	GTCGCTCCTCTTGTAGGAGCGTGGATTGAAAT	32	2e-10	NC_011898_1	Clostridium cellulolyticum H10
300	GTCGCTCCTCTTGTAGGAGCGTGGATTGAAAG	32	6e-10	NC_011898_2	Clostridium cellulolyticum H10
1908	TTTCAATCCACGCTCCTACAAGAGGAGCGAC	31	6e-10	NC_011898_1	Clostridium cellulolyticum H10
3103	TCGCTCCTCTTGTAGGAGCGTGGATTGAAAT	31	6e-10	NC_011898_1 NC_011898_2 NC_016791_1	Clostridium cellulolyticum H10
371	ATTTCAATCCACGCTCCCGCGAGGGGAGCGAC	32	1e-12	NC_021047_2	Clostridium cf. saccharolyticum K10
1145	AATGTCGCTCCCCTCGCGGGAGCGTGGATTGAAAT	35	1e-12	NC_021047_2	Clostridium cf. saccharolyticum K10
1179	GTCGCTCCCCTCGCGGGAGCGTGGATTGAAATTG	34	1e-12	NC_021047_2	Clostridium cf. saccharolyticum K10
1186	GTCGCTCCCCTCGCGGGAGCGTGGATTGAAATT	33	1e-12	NC_021047_2	Clostridium cf. saccharolyticum K10
Cluster 10A	TGTCGCTCCCCTCGCGGGAGCGTGGATTGAAAT	33	1e-12	NC_021047_2	Clostridium cf. saccharolyticum K10
Cluster 10B	GTCGCTCCCCTCGCGGGAGCGTGGATTGAAAT	32	1e-12	NC_021047_2	Clostridium cf. saccharolyticum K10
618	ATTTCAATCCACGCTCCCCGCGAGGGGAGCGAC	33	2e-11	NC_021047_2	Clostridium cf. saccharolyticum K10
1258	TATTTCAATCCACGCTCCCACGAGGGGAGCGAC	33	2e-10	NC_021047_2	Clostridium cf. saccharolyticum K10
1575	ATTTCAATCCGCGCTCCCGCGAGGGGAGCGAC	32	2e-10	NC_021047_2	Clostridium cf. saccharolyticum K10
Cluster 11A	GTCGCTCCCCTCGTGGGAGCGTGGATTGAAAT	32	2e-10	NC_021047_2	Clostridium cf. saccharolyticum K10
807	ATTTCAATCCACGCTTCCACGAGGGGAGCGAC	32	3e-08	NC_021047_2	Clostridium cf. saccharolyticum K10
814	GTCGCTCCCCTTGTGGGAGCGTGGATTGAAAT	32	3e-08	NC_021047_2	Clostridium cf. saccharolyticum K10
1172	GTCGCTCCCCTCGTGGAAGCGTGGATTGAAAT	32	3e-08	NC_021047_2	Clostridium cf. saccharolyticum K10
1173	ATTTCAATCCACGCTCCCACAAGGGGAGCGAC	32	3e-08	NC_021047_2	Clostridium cf. saccharolyticum K10
2387	TATTTCAATCCACGCTCCCACAAGGGGAGCGACA	34	3e-08	NC_021047_2	Clostridium cf. saccharolyticum K10
Cluster 72A	GTCGTTCCCCACGCGGGAACGTGGATTGAAAT	32	4e-06	NC_021047_2	Clostridium cf. saccharolyticum K10
1208	CGTCTGGCTCCGCGAGGAGCTAGTGGATTGAAAT	34	0.002	NC_021047_2	Clostridium cf. saccharolyticum K10
1329	GTTTCAATCCTTATTGTTACTGGTCTTATCTTTTAAC	37	5e-06	NC_016627_5	Clostridium clariflavum DSM 19732
315	ATTTACATTCCACGATAATTAGATATAAAC	30	0.002	NC_013315_14	Clostridium difficile CD196
1006	ATTTCAAAACATCTCATGTTATTGTTTAAC	30	1e-06	NC_017174_8	Clostridium difficile M120
74	ATTTCAATACATCTCATGTTACGGTTTATC	30	4e-06	NC_017174_8	Clostridium difficile M120
2185	ATTTAAAAACATCTCATGTTACAGTTTATC	30	4e-06	NC_017174_8	Clostridium difficile M120
2357	GATAAACCGTAACATGAGATGTATTGAAAT	30	4e-06	NC_017174_8	Clostridium difficile M120
23	GATTAACATTAACATGAGATGTATTGAAAT	30	2e-09	NC_022571_4	Clostridium saccharobutylicum DSM 13864
24	CGATTAACATTAACATGAGATGTATTGAAAT	31	2e-09	NC_022571_4	Clostridium saccharobutylicum DSM 13864
33	GAGATTAACATTAACATGAGATGTATTGAAATT	33	2e-09	NC_022571_4	Clostridium saccharobutylicum DSM 13864
41	ATTTCAATACATCTCATGTTAATGTTAATC	30	2e-09	NC_022571_4	Clostridium saccharobutylicum DSM 13864
2038	AGGATTAACATTAACATGAGATGTATTGAAAT	32	2e-09	NC_022571_4	Clostridium saccharobutylicum DSM 13864
2039	ACTGGATTAACATTAACATGAGATGTATTGAAAT	34	2e-09	NC_022571_4	Clostridium saccharobutylicum DSM 13864
2381	GATTAACATTAACATGAGATGTATTGAAATA	31	2e-09	NC_022571_4	Clostridium saccharobutylicum DSM 13864
2391	CAAAGATTAACATTAACATGAGATGTATTGAAAT	34	2e-09	NC_022571_4	Clostridium saccharobutylicum DSM 13864
2309	ATTAAATTTCAATACATCTCATGTTAATGTTAATCTT	37	3e-09	NC_022571_4	Clostridium saccharobutylicum DSM 13864
1836	ATTTAAATACATCTCATGTTAAAGTTAAAC	30	2e-10	NC_020291_4	Clostridium saccharoperbutylacetonicum N1-4(HMT)
2139	GTTTAACTTTAACATGAGATGTATTTAAAT	30	2e-10	NC_020291_4	Clostridium saccharoperbutylacetonicum N1-4(HMT)
755	GTTTAACTTCAACATAAGATGTATTTAAATT	31	3e-08	NC_020291_2	Clostridium saccharoperbutylacetonicum N1-4(HMT)
769	GTTTAACTTCAACATAAGATGTATTTAAAT	30	3e-08	NC_020291_2	Clostridium saccharoperbutylacetonicum N1-4(HMT)
1895	GATAAACTTTAACATGAGATGTATTGAAAT	30	3e-07	NC_020291_4	Clostridium saccharoperbutylacetonicum N1-4(HMT)
82	GATAAACTTTAACATGAGATGTTTTGAAAT	30	1e-06	NC_020291_4	Clostridium saccharoperbutylacetonicum N1-4(HMT)
1084	GATTAACTTTAACATGGGATGTTTTGAAAT	30	1e-06	NC_020291_4	Clostridium saccharoperbutylacetonicum N1-4(HMT)
1306	GTTTCAATACATCCCATGTTAAAGTTAATC	30	1e-06	NC_020291_4	Clostridium saccharoperbutylacetonicum N1-4(HMT)
1557	GATTAACTTTAACATGGGATGTATTGAAAC	30	1e-06	NC_020291_4	Clostridium saccharoperbutylacetonicum N1-4(HMT)
1177	ATTTCAATACATCTCATGTTGTAGTTTATCG	31	5e-05	NC_020291_2	Clostridium saccharoperbutylacetonicum N1-4(HMT)
1199	GATAAACTTTAACATGGGATGTATTGAAAT	30	5e-05	NC_020291_4	Clostridium saccharoperbutylacetonicum N1-4(HMT)
1551	ATTTCAATACATCCCATGTTAAAGTTTATC	30	5e-05	NC_020291_4	Clostridium saccharoperbutylacetonicum N1-4(HMT)
1552	GAATTTCAATACATCCCATGTTAAAGTTTATCC	33	5e-05	NC_020291_4	Clostridium saccharoperbutylacetonicum N1-4(HMT)
1572	GATAAACTTTAACATGGGATGTATTGAAATAA	32	5e-05	NC_020291_4	Clostridium saccharoperbutylacetonicum N1-4(HMT)
1573	GATAAACTTTAACATGGGATGTATTGAAATT	31	5e-05	NC_020291_4	Clostridium saccharoperbutylacetonicum N1-4(HMT)
2079	ATTTCAATACATCTCATGTTGTAGTTTATC	30	5e-05	NC_020291_2	Clostridium saccharoperbutylacetonicum N1-4(HMT)
1249	ATTTCAAAACATCCCATGTTAAAGTTTATC	30	0.0002	NC_020291_4	Clostridium saccharoperbutylacetonicum N1-4(HMT)
1330	GATAAACTTTAACATGGGATGTTTTGAAAT	30	0.0002	NC_020291_4	Clostridium saccharoperbutylacetonicum N1-4(HMT)
2229	GTTTCAATACATCCCATGTTAAAGTTTATC	30	0.0002	NC_020291_4	Clostridium saccharoperbutylacetonicum N1-4(HMT)
2476	GATAAACTTTAACATGGGATGTATTGAAAC	30	0.0002	NC_020291_4	Clostridium saccharoperbutylacetonicum N1-4(HMT)
210	GTTTCAATTCCTTTTAGGTAAAGTACGAC	29	5e-05	NC_020134_2	Clostridium stercorarium subsp. stercorarium DSM 8532
438	ATTTACATTCCACAATGTTTCTATTAATTC	30	0.007	NC_020134_7	Clostridium stercorarium subsp. stercorarium DSM 8532
1683	TGAATTAATAGAATCATAATGGAATTTAAAT	31	Z	NC_020134_5 NC_020887_5	Clostridium stercorarium subsp. stercorarium DSM 8532
933	AATTTACATTCCAATATGGTACTACTTAAAT	31	3e-07	NC_022777_1	Clostridium tetani 12124569
945	ATTTACATTCCAATATGGAGCTACTACTAT	30	3e-07	NC_022777_1	Clostridium tetani 12124569
934	ATTTACATTCCAATATGGTACTACTTAAAT	30	1e-06	NC_022777_1	Clostridium tetani 12124569
971	ATTAAAGTAGAACCATATTGGAATGTAAAT	30	1e-06	NC_022777_1	Clostridium tetani 12124569
978	ATTTACATTCCAATATGGTTCTACTTTAAT	30	1e-06	NC_022777_1	Clostridium tetani 12124569
2366	CTTTACATTCCAATATGGTTCTACTTTAATAC	32	1e-06	NC_022777_1	Clostridium tetani 12124569
3151	ATTAAAGTAGAACCATATTGGAATGTAAAT	30	1e-06	NC_022777_1	Clostridium tetani 12124569
155	CTTTACATTCCAATATGGTTCTACTTTAAT	30	4e-06	NC_022777_1	Clostridium tetani 12124569
1012	ATTAAAGTAGAACCATATTGGAATGTAAAG	30	4e-06	NC_022777_1	Clostridium tetani 12124569
148	GTATTAATAGAAACATATTGGAATGTAAAT	30	5e-05	NC_022777_1	Clostridium tetani 12124569
1016	GAAATAATAGAAACATATTGGAATGTAAAT	30	0.0002	NC_022777_1	Clostridium tetani 12124569
3123	ATTTACATTCCAATATGTCTCTATTTTAAT	30	0.0002	NC_022777_1	Clostridium tetani 12124569
1017	GAAATAATAGAAACATATTGGAATGTAAA	29	0.0006	NC_022777_1	Clostridium tetani 12124569
151	GATAAACAAAAACAAGAGTTGTATTGAAATA	31	5e-05	NC_004557_2 / NC_022777_3	Clostridium tetani E88 / Clostridium tetani 12124569
194	ATTTAAATACAACTTTTGTTTCTCTTCAAC	30	0.0002	NC_004557_2 / NC_022777_3	Clostridium tetani E88 / Clostridium tetani 12124569
675	TAAGCTTGAGTACCATACATTTTTACATCATTCTCAAAC	39	1e-14	NC_021009_1	Coprococcus catus GD/7
3134	GCTTGAGTACCATACATTTTTACATCATTCTCAAACAGTA	40	1e-14	NC_021009_1	Coprococcus catus GD/7
Cluster 5D	GTTTGAGAATGATGTAAAAATGTATGGTACTCAAGC	36	1e-14	NC_021009_1	Coprococcus catus GD/7
Cluster5 A	GCTTGAGTACCATACATTTTTACATCATTCTCAAAC	36	1e-14	NC_021009_1	Coprococcus catus GD/7
638	TCAGTTTGAGTACCATACATTTTTACATCATTCTCAAACC	40	1e-13	NC_021009_1	Coprococcus catus GD/7
680	TTCGTTTGAGAATGATGTAAAAATGTATGGTACTCAAAC	39	1e-13	NC_021009_1	Coprococcus catus GD/7
731	AGTTTGAGTACCATACATTTTTACATCATTCTCAAAC	37	1e-13	NC_021009_1	Coprococcus catus GD/7
735	AGTTTGAGAATGATGTAAAAATGTATGGTACTCAAAC	37	1e-13	NC_021009_1	Coprococcus catus GD/7
Cluster 5B	GTTTGAGTACCATACATTTTTACATCATTCTCAAAC	36	1e-13	NC_021009_1	Coprococcus catus GD/7
Cluster 5C	GTTTGAGAATGATGTAAAAATGTATGGTACTCAAAC	36	1e-13	NC_021009_1	Coprococcus catus GD/7
1763	GTTTGAGAATGATGTAAAAACGTATGGTACTCAAGC	36	2e-12	NC_021009_1	Coprococcus catus GD/7
1511	AGTTTGAGAATGATGTAGAAATGTATGGTACTCAAACTC	39	2e-11	NC_021009_1	Coprococcus catus GD/7
1901	GTTTGAGAATGATGTAAAAACGTATGGTACTCAAAC	36	2e-11	NC_021009_1	Coprococcus catus GD/7
2009	GTTTGAGTACCATACATTTCTACATCATTCTCAAAC	36	2e-11	NC_021009_1	Coprococcus catus GD/7
2112	GTTTGAGAATGATGTAAAGATGTATGGTACTTAAGC	36	2e-10	NC_021009_1	Coprococcus catus GD/7
936	GTTTGAGCACCATACATTTCTACATCATTCTCAAAC	36	3e-09	NC_021009_1	Coprococcus catus GD/7
2405	GGTTTGAGCACCATACATTTCTACATCATTCTCAAACC	38	3e-09	NC_021009_1	Coprococcus catus GD/7
Cluster 94A	GTTTGAGAATGATGTAAAGATATATGGTATTCAAAC	36	4e-07	NC_021009_1	Coprococcus catus GD/7
862	ATCTACAACAGTAGAAATTATTTAAGGTTATTCAAC	36	2e-12	NC_021018_2	Coprococcus sp. ART55/1
2273	GTTGAATAACCTTAAATAATTTCTACTGTTGTAGAT	36	2e-12	NC_021018_2	Coprococcus sp. ART55/1
405	ATCTACACACAGTAGAAATTATTTAGGTTACTTAAC	36	8e-10	NC_021018_2	Coprococcus sp. ART55/1
508	GTTAAGTAACCTAAATAATTTCTACTGTGTGTAGAT	36	8e-10	NC_021018_2	Coprococcus sp. ART55/1
607	ATCTACACACAGTAGAAATTATTTAAGTTACTTAAC	36	8e-10	NC_021018_2	Coprococcus sp. ART55/1
2254	TATCTACACACAGTAGAAATTATTTAGGTTACTTAAC	37	8e-10	NC_021018_2	Coprococcus sp. ART55/1
829	CTACACACAGTAGAAATTATTTAGGTTACTTAA	33	8e-09	NC_021018_2	Coprococcus sp. ART55/1
1997	GGATTAATAATCCCTAATAATTTCTACTGTTGTAGAT	37	4e-07	NC_021018_2	Coprococcus sp. ART55/1
2176	AATCTACAACAGTAGAAATTATTCTATATTACTTAAC	37	4e-07	NC_021018_2	Coprococcus sp. ART55/1
Cluster 27A	GTTAAGTAATATAGAATAATTTCTACTGTTGTAGAT	36	4e-07	NC_021018_2	Coprococcus sp. ART55/1
Cluster 27B	ATCTACAACAGTAGAAATTATTCTATATTACTTAAC	36	4e-07	NC_021018_2	Coprococcus sp. ART55/1
2175	AAATATCTACAACAGTAGAAATTATTCTATATTACTTAACA	41	5e-07	NC_021018_2	Coprococcus sp. ART55/1
Cluster 105A	GTTGGATTACCAGTCAGAACGACACTGCTCCAAAAC	36	2e-12	NC_015389_4	Coriobacterium glomerans PW2
102	GTGCTCCCCGCGTATGCGGGGATGATCCC	29	3e-11	NC_015389_2	Coriobacterium glomerans PW2
106	GTGCTCCCCGCGTATGCGGGGATGATCC	28	2e-08	NC_015389_2	Coriobacterium glomerans PW2
598	GGATCATCCCCGCATACGCGGGGAGCAC	28	2e-08	NC_015389_2	Coriobacterium glomerans PW2
599	GGGATCATCCCCGCATACGCGGGGAGCAC	29	3e-08	NC_015389_2	Coriobacterium glomerans PW2
912	GAGTTCCCCGCGTAAGCGGGGATGAACCG	29	1e-06	NC_012590_1	Corynebacterium aurimucosum ATCC 700975
914	CGGTTCATCCCCGCTTACGCGGGGAACTC	29	1e-06	NC_012590_1	Corynebacterium aurimucosum ATCC 700975
381	ATTACAACTTATCCCCGCAAGGGGACGGAAAC	32	1e-07	NC_019753_3	Crinalium epipsammum PCC 9333
1964	ATTTCAACTTATCCCCGCAAGGGGACGGAAACG	33	1e-07	NC_019753_3	Crinalium epipsammum PCC 9333
376	ATTACAACTTATCCCCGCAAGGGGACGGAAA	31	3e-07	NC_019753_3	Crinalium epipsammum PCC 9333
219	ATTTACTAAATGATTCCCCGTAAGGGGACGGAAAC	35	4e-07	NC_019753_18	Crinalium epipsammum PCC 9333
193	GTTTCCGTCCCCTTACGGGGTAGTTTGTTTCAATC	35	4e-07	NC_019776_9	Cyanobacterium aponinum PCC 10605
1037	GTTTCAATCCACACTCCTGTACAAGGAGTGAC	32	1e-06	NC_011830_1	Desulfitobacterium hafniense DCB-2
Cluster 54A	GTCACTCCTTATGTGGGAGTGTGGATTGAAAC	32	4e-06	NC_011830_1	Desulfitobacterium hafniense DCB-2
2279	GTCACTTCCCTTGCGGAAGTGTGGATTGAAATT	33	0.0006	NC_011830_1	Desulfitobacterium hafniense DCB-2
Cluster 30A	ATTTCAATCCACACTTCCGCAAGGGAAGTGAC	32	0.0006	NC_011830_1	Desulfitobacterium hafniense DCB-2
Cluster 30B	GTCACTTCCCTTGCGGAAGTGTGGATTGAAAT	32	0.0006	NC_011830_1	Desulfitobacterium hafniense DCB-2
815	ATTTCAATCCACACCTTCCTCACAGAAGGTGACAG	35	0.0007	NC_011830_1	Desulfitobacterium hafniense DCB-2
1475	TATTTCAATCCACTCCCTCCGCATGGAGGGAGACCG	36	1e-06	NC_020304_1	Desulfocapsa sulfexigens DSM 10523
1478	GCTGTCTCCCTCCATGCGGAGGGAGTGGATTGAAAT	36	1e-06	NC_020304_1	Desulfocapsa sulfexigens DSM 10523
1502	GTCTCCCTCCATGCGGAGGGAGTGGATTGAAATG	34	1e-06	NC_020304_1	Desulfocapsa sulfexigens DSM 10523
1504	ATTTCAATCCACTCCCTCCGCATGGAGGGAGA	32	1e-06	NC_020304_1	Desulfocapsa sulfexigens DSM 10523
Cluster 14A	ATTTCAATCCACTCCCTCCGCATGGAGGGAGAC	33	1e-06	NC_020304_1	Desulfocapsa sulfexigens DSM 10523
718	ATTTCAATCCACGCTCCCACGAAGGGAGCGAC	32	2e-10	NC_018068_1	Desulfosporosinus acidiphilus SJ4
719	TATTTCAATCCACGCTCCCACGAAGGGAGCGACA	34	2e-10	NC_018068_1	Desulfosporosinus acidiphilus SJ4
2437	GTCGCTCCCTTCGTGGGAGTGTGGATTGAAATA	33	3e-08	NC_018068_1	Desulfosporosinus acidiphilus SJ4
Cluster 36A	ATTTCAATCCACACTCCCACGAAGGGAGCGAC	32	3e-08	NC_018068_1	Desulfosporosinus acidiphilus SJ4
Cluster 36B	GTCGCTCCCTTCGTGGGAGTGTGGATTGAAAT	32	3e-08	NC_018068_1	Desulfosporosinus acidiphilus SJ4
21	GTCGCACCCTACGTGGGTGCGTGGATTGAAAC	32	1e-07	NC_018068_1	Desulfosporosinus acidiphilus SJ4
161	GTCGTTCCCTGCAATGGGAACGTGGATTGAAAT	33	5e-05	NC_016584_2	Desulfosporosinus orientis DSM 765
1830	GATTTAATAGATACATAGTGGAATGTAAAT	30	0.0002	NC_013216_12	Desulfotomaculum acetoxidans DSM 771
611	ATTTCAACTCACACGCCCGTGTAGGGCGTGAC	32	0.0006	NC_013216_10	Desulfotomaculum acetoxidans DSM 771
Cluster 9A	GTCGCCCCCCTCGCGGGGGGCGTGGATTGAAAT	33	8e-09	NC_021184_10	Desulfotomaculum gibsoniae DSM 7213
Cluster 9B	ATTTCAATCCACGCCCCCCGCGAGGGGGGCGAC	33	8e-09	NC_021184_10	Desulfotomaculum gibsoniae DSM 7213
1051	GGTGTCGCCCCCCTCGCGGGGGGCGTGGATTGAAAT	36	9e-09	NC_021184_10	Desulfotomaculum gibsoniae DSM 7213
1058	AGTCGCCCCCCTCGCGGGGGGCGTGGATTGAAATA	35	9e-09	NC_021184_10	Desulfotomaculum gibsoniae DSM 7213
1080	ATTTCAATCCACGCCCCCCGCGAGGGGGGCGACG	34	9e-09	NC_021184_10	Desulfotomaculum gibsoniae DSM 7213
1032	GCATTTCAATCCACGCCCCCCGCGAGGGGGGCGACCTG	38	1e-08	NC_021184_10	Desulfotomaculum gibsoniae DSM 7213
100	CCCCCCTCGCGGGGGGCGTGGATTGAAAT	29	3e-07	NC_021184_10	Desulfotomaculum gibsoniae DSM 7213
2393	ATTTCAATCCACGCCCCCCGCGAGGGGG	28	3e-07	NC_021184_10	Desulfotomaculum gibsoniae DSM 7213
Cluster 37A	GTCGCCCCTCCCGCAGGGGCGTGAGTAGAAAT	32	1e-05	NC_009253_3	Desulfotomaculum reducens MI-1
Cluster 37B	ATTTCTACTCACGCCCCTGCGGGAGGGGCGAC	32	1e-05	NC_009253_3	Desulfotomaculum reducens MI-1
1332	GTATTCCCCGCGTGAGCGGGGGTGAACC	28	4e-05	NC_012214_2	Erwinia pyrifoliae Ep1/96
1312	GTATTCCCCGCGTGAGCGGGGGTGAACCT	29	5e-05	NC_012214_2	Erwinia pyrifoliae Ep1/96
422	GTGTTCCCCGCGTCAGCGGGGATAAACCG	29	5e-05	NC_017626_6	Escherichia coli 042
87	GAGTTCCCCGCGCCAGCGGGGATAAACCG	29	5e-11	NC_017633_6	Escherichia coli ETEC H10407
112	CGGTTTATCCCCGCTGGCGCGGGGAACTC	29	5e-11	NC_017633_6	Escherichia coli ETEC H10407
330	AGAGTTCCCCGCGCCAGCGGGGATAAACC	29	2e-10	NC_017633_6	Escherichia coli ETEC H10407
2356	AGTTCCCCGCGCCAGCGGGGATAAACCG	28	2e-10	NC_017633_6	Escherichia coli ETEC H10407
2022	CCGGTTTATCCCCGCTGGCGCGGGGAACAC	30	2e-11	NC_017656_2 / NC_013941_2	Escherichia coli O55:H7 str. RM12579 / Escherichia coli O55:H7 str. CB9615
88	GTGTTCCCCGCGCCAGCGGGGATAAACCG	29	5e-11	NC_017656_2 / NC_013941_2	Escherichia coli O55:H7 str. RM12579 / Escherichia coli O55:H7 str. CB9615
133	CGGTTTATCCCCGCTGGCGCGGGGAACAC	29	5e-11	NC_017656_2 / NC_013941_2	Escherichia coli O55:H7 str. RM12579 / Escherichia coli O55:H7 str. CB9615
875	GTGTTCCCCGCGCCAGCGGGGATAAACC	28	2e-10	NC_017656_2 / NC_013941_2	Escherichia coli O55:H7 str. RM12579 / Escherichia coli O55:H7 str. CB9615
1052	GGTTTATCCCCGCTGGCGCGGGGAACAC	28	2e-10	NC_017656_2 / NC_013941_2	Escherichia coli O55:H7 str. RM12579 / Escherichia coli O55:H7 str. CB9615
819	CGATTTATCCCCGCTGGCGCGGGGAACAC	29	2e-09	NC_017656_2 / NC_013941_2	Escherichia coli O55:H7 str. RM12579 / Escherichia coli O55:H7 str. CB9615
1665	GTCGCTCTCCGCAAGGAGAGCGTGGATAGAAATT	34	1e-06	NC_014828_2	Ethanoligenens harbinense YUAN-3
Cluster 17A	GTCGCTCTCCGCAAGGAGAGCGTGGATAGAAAT	33	1e-06	NC_014828_2	Ethanoligenens harbinense YUAN-3
Cluster 17B	ATTTCTATCCACGCTCTCCTTGCGGAGAGCGAC	33	1e-06	NC_014828_2	Ethanoligenens harbinense YUAN-3
1071	ATCTACAAAGTAGAAATTATTTAAGGTTATTCAAAC	36	1e-14	NC_012778_1	Eubacterium eligens ATCC 27750
272	GTTGAATAACCTTAAAGAATTTCTACTAGTGTAGAT	36	3e-08	NC_012778_1	Eubacterium eligens ATCC 27750
1519	ATCTACACTAGTAGAAATTCTTTAAGGTTATTCAAC	36	3e-08	NC_012778_1	Eubacterium eligens ATCC 27750
270	AAGTTGAATAACCTTAAAGAATTTCTACTAGTGTAGAT	38	4e-08	NC_012778_1	Eubacterium eligens ATCC 27750
271	CTTTGTTGAATAACCTTAAAGAATTTCTACTAGTGTAGATTC	42	4e-08	NC_012778_1	Eubacterium eligens ATCC 27750
263	ATCTACAATAGTAGAAATTATTGAAGCTTATTAGCC	36	1e-06	NC_012778_1	Eubacterium eligens ATCC 27750
343	ATTTCAATCCACGCTCCCACGAGAGGAGCGAC	32	1e-12	NC_012781_3	Eubacterium rectale ATCC 33656
349	GTCGCTCCTCTCGTGGGAGCGTGGATTGAAAT	32	1e-12	NC_012781_3	Eubacterium rectale ATCC 33656
546	GTTGAAACTGTAAGCGGAATGTCTACTAGGGTAGAT	36	2e-12	NC_021044_9	Eubacterium rectale M104/1
1658	AATCTACCCTAGTAGACATTCCGCTTACAGTTTCAAC	37	2e-12	NC_021044_9	Eubacterium rectale M104/1
3126	ATTCAAATACAACACTTGTTAAAGTTAAAT	30	2e-11	NC_021044_5 NC_021044_6 NC_021044_7	Eubacterium rectale M104/1
18	GATATACATTACCTATAAGGAATTGACAC	29	5e-11	NC_021044_5	Eubacterium rectale M104/1
380	GTGTCAATTCCTTATAGGTAATGTATATCA	30	5e-11	NC_021044_5	Eubacterium rectale M104/1
593	GTGTCAATTCCTTATAGGTAATGTATATC	29	5e-11	NC_021044_5	Eubacterium rectale M104/1
1288	TGAGATACATTACCTATGAGGAATTGACACA	31	5e-11	NC_021044_4	Eubacterium rectale M104/1
1325	GTGTCAATTCCTCATAGGTAATGTATCTC	29	5e-11	NC_021044_4	Eubacterium rectale M104/1
1992	AGTGTCAATTCCTTATAGGTAATGTATATCAA	32	5e-11	NC_021044_5	Eubacterium rectale M104/1
2447	TTGTGTCAATTCCTTATAGGTAATGTATATCA	32	5e-11	NC_021044_5	Eubacterium rectale M104/1
3107	TTGAGATACATTACCTATGAGGAATTGACAC	31	5e-11	NC_021044_4	Eubacterium rectale M104/1
3108	TGATATACATTACCTATAAGGAATTGACAC	30	5e-11	NC_021044_5 NC_021044_6 NC_021044_7	Eubacterium rectale M104/1
3120	GATATACATTACCTATAAGGAATTGACAC	29	5e-11	NC_021044_5 NC_021044_6 NC_021044_7	Eubacterium rectale M104/1
917	GAGATACATTACCTATAAGGAATTGACAC	29	2e-09	NC_021044_5	Eubacterium rectale M104/1
1019	GAAATACATTACCTATGAGGAATTGACACA	30	2e-09	NC_021044_4	Eubacterium rectale M104/1
1022	GATATACATTACCTATAAGGAATTGA	26	2e-09	NC_021044_5	Eubacterium rectale M104/1
2338	GTGTCAATTCCTCATAGGTAATGTATTTC	29	2e-09	NC_021044_4	Eubacterium rectale M104/1
84	GTGTCAATTCCTCATAGGTAATGTAAAAC	29	7e-09	NC_021044_4	Eubacterium rectale M104/1
1308	GTTTTACATTACCTATGAGGAATTGACAC	29	7e-09	NC_021044_4	Eubacterium rectale M104/1
2450	GTGTCAATTCCTTATAGGTAATATATATC	29	7e-09	NC_021044_5	Eubacterium rectale M104/1
908	AGTGTCAATTCCTCATAGGTAATGTAAAAC	30	8e-09	NC_021044_4	Eubacterium rectale M104/1
42	GTCGGACATTACCTATGAGGAATTGACAC	29	3e-08	NC_021044_4	Eubacterium rectale M104/1
43	TGTCGGACATTACCTATGAGGAATTGACAC	30	3e-08	NC_021044_4	Eubacterium rectale M104/1
57	GCTGTCGGACATTACCTATGAGGAATTGACACA	33	3e-08	NC_021044_4	Eubacterium rectale M104/1
972	TGTGTCAATTCCTCATAGGCAATGTATAACAT	32	3e-07	NC_021044_4	Eubacterium rectale M104/1
1345	GTTTTACCTTACCTATGAGGAATTGACAC	29	1e-06	NC_021044_4	Eubacterium rectale M104/1
1842	GTCGGACATTACCTATGAGGAATTGATAC	29	1e-06	NC_021044_4	Eubacterium rectale M104/1
382	GTTGTACCGTACCTAAGAGGAATTGACAC	29	0.0006	NC_021044_4	Eubacterium rectale M104/1
1180	GTGTCAATTCCTCTTAGGTACGGTACAAC	29	0.0006	NC_021044_4	Eubacterium rectale M104/1
1372	GTCAATTCCTCTTAGGTACGGTAC	24	0.005	NC_021044_4	Eubacterium rectale M104/1
749	GTTTGAGAGTAGTGTAAATTTATAGGGTAGTAAAAC	36	1e-14	NC_021011_6	Eubacterium siraeum 70/3
751	GTTTTACTACCCTATAAATTTACACTACTCTCAAAC	36	1e-14	NC_021011_6	Eubacterium siraeum 70/3
1929	GTTTTACTACCCTATAAAATTACACTACTCTCAAAC	36	2e-12	NC_021011_6	Eubacterium siraeum 70/3
67	GTCGCCCTCTTTACGAGGGCGTGGATTGAAAT	32	2e-10	NC_021011_5	Eubacterium siraeum 70/3
1381	ATTTCAATCCACGCCCTCGTAAAGAGGGCGAC	32	2e-10	NC_021011_5	Eubacterium siraeum 70/3
Cluster 8A	GTTTTACTACCTTATAGATTTACACTATTCTCAAAC	36	3e-08	NC_021011_6	Eubacterium siraeum 70/3
Cluster 8B	GTTTGAGAATAGTGTAAATCTATAAGGTAGTAAAAC	36	3e-08	NC_021011_6	Eubacterium siraeum 70/3
980	GGTTTTACTACCTTATAGATTTACACTATTCTCAAACC	38	4e-08	NC_021011_6	Eubacterium siraeum 70/3
992	AAGTTTTACTACCTTATAGATTTACACTATTCTCAAAC	38	4e-08	NC_021011_6	Eubacterium siraeum 70/3
186	GTTTGAGAATAGTGTAAATTCATAAGGTAGTGAAAC	36	5e-06	NC_021011_6	Eubacterium siraeum 70/3
187	TGTTTGAGAATAGTGTAAATTCATAAGGTAGTGAAAC	37	5e-06	NC_021011_6	Eubacterium siraeum 70/3
417	GTTTGATTCCCCTACGAATTTGCACTACTCTCAAAC	36	0.0007	NC_021011_6	Eubacterium siraeum 70/3
1036	GTCGAGGCCCGCGAGGGCCTTGTGGATTGAAATTTT	36	0.009	NC_021011_5	Eubacterium siraeum 70/3
1592	TGTCGCCCTCTTCACGAGGGCGTGGATTGAAAT	33	2e-10	NC_021043_4	Eubacterium siraeum V10Sc8a
1607	CTTGTCCCCACACGCGTGGGGATGATCC	28	2e-10	NC_021043_3	Eubacterium siraeum V10Sc8a
1659	GGATCATCCCCACGCGTGTGGGGACAAG	28	2e-10	NC_021043_3	Eubacterium siraeum V10Sc8a
1669	CTTGTCCCCACACGCGTGGGGATGATCCT	29	2e-10	NC_021043_3	Eubacterium siraeum V10Sc8a
Cluster 16A	GTCGCCCTCTTCACGAGGGCGTGGATTGAAAT	32	2e-10	NC_021043_4	Eubacterium siraeum V10Sc8a
Cluster 16B	ATTTCAATCCACGCCCTCGTGAAGAGGGCGAC	32	2e-10	NC_021043_4	Eubacterium siraeum V10Sc8a
1636	AGATTAATAGAAACAATAGTTGTATTTGAAT	31	2e-09	NC_021041_3	Eubacterium siraeum V10Sc8a
1676	CTTGTCCCCACACGCGTGGGGATGAT	26	2e-09	NC_021043_3	Eubacterium siraeum V10Sc8a
706	CTTGTCCCCATACGCGTGGGGATGATCC	28	2e-08	NC_021043_3	Eubacterium siraeum V10Sc8a
741	GGATCATCCCCACGCGTATGGGGACAAG	28	2e-08	NC_021043_3	Eubacterium siraeum V10Sc8a
699	CTTGTCCCCATACGCGTGGGGATGATC	27	8e-08	NC_021043_3	Eubacterium siraeum V10Sc8a
1656	CCCACGCGTGTGGGGACAAG	20	2e-06	NC_021043_3	Eubacterium siraeum V10Sc8a
1657	CTTGTCCCCATACGCGTGGGGATGATCCT	29	2e-06	NC_021043_3	Eubacterium siraeum V10Sc8a
1235	GTTTCAATCCACGCACTCCGAAGAGTGCGAC	31	3e-08	NC_010556_1	Exiguobacterium sibiricum 255-15
612	ATTTCAACTCACGCACTCACGTGGAGTGCGAC	32	1e-07	NC_010556_1	Exiguobacterium sibiricum 255-15
412	GGATCACCCCCGCGTATGCGGGGAAAAG	28	2e-10	NC_021020_2	Faecalibacterium prausnitzii SL3/3
630	CTTTTCCCCGCATACGCGGGGGTGATCC	28	2e-10	NC_021020_2	Faecalibacterium prausnitzii SL3/3
1739	GGATCACCCCCGCGTATGCGGGGAAAAGC	29	2e-10	NC_021020_2	Faecalibacterium prausnitzii SL3/3
1744	GTTTGAGAGCTTTGTTAATTCAGAAGAGTATCAAAC	36	2e-10	NC_021020_2	Faecalibacterium prausnitzii SL3/3
2021	CTTTTCCCCGCATACGCGGGGGTGATCCC	29	2e-10	NC_021020_2	Faecalibacterium prausnitzii SL3/3
3112	TCTTTTCCCCGCATACGCGGGGGTGATCCCT	31	2e-10	NC_021020_2	Faecalibacterium prausnitzii SL3/3
3119	GGATCACCCCCGCGTATGCGGGGAAAAG	28	2e-10	NC_021020_2	Faecalibacterium prausnitzii SL3/3
3121	GGATCACCCCCGCGTATGCGGGGAAAAG	28	2e-10	NC_021020_2	Faecalibacterium prausnitzii SL3/3
3146	CTTTTCCCCGCATACGCGGGGGTGATCCC	29	2e-10	NC_021020_2	Faecalibacterium prausnitzii SL3/3
3150	CTTTTCCCCGCATACGCGGGGGTGATCC	28	2e-10	NC_021020_2	Faecalibacterium prausnitzii SL3/3
2431	CTTTTCCCCGCATACGCGGGGGTGAT	26	2e-09	NC_021020_2	Faecalibacterium prausnitzii SL3/3
1241	GGATCACCCCCGCGTATGCGGGGAAGAG	28	7e-09	NC_021020_2	Faecalibacterium prausnitzii SL3/3
2119	GGGATCACCCCCGCGTATGCGGGGAAGAG	29	7e-09	NC_021020_2	Faecalibacterium prausnitzii SL3/3
2246	CTCTTCCCCGCATACGCGGGGGTGATCC	28	7e-09	NC_021020_2	Faecalibacterium prausnitzii SL3/3
35	CTTTTCCCCGCATAGGCGGGGGTGATCC	28	2e-08	NC_021020_2	Faecalibacterium prausnitzii SL3/3
69	GGATCACCCCCGCCTATGCGGGGAAAAG	28	2e-08	NC_021020_2	Faecalibacterium prausnitzii SL3/3
34	ACTTTTCCCCGCATAGGCGGGGGTGATCCTG	31	3e-08	NC_021020_2	Faecalibacterium prausnitzii SL3/3
36	GTCTTTTCCCCGCATAGGCGGGGGTGATCCC	31	3e-08	NC_021020_2	Faecalibacterium prausnitzii SL3/3
413	GGGATCACCCCCGCATATGCGGGGAAAAG	29	3e-08	NC_021020_2	Faecalibacterium prausnitzii SL3/3
942	ACTTTTCCCCGCAAACGCGGGGGTGATCCT	30	3e-08	NC_021020_2	Faecalibacterium prausnitzii SL3/3
951	TAACTTTTCCCCGCATAGGCGGGGGTGATCCT	32	3e-08	NC_021020_2	Faecalibacterium prausnitzii SL3/3
954	AGGATCACCCCCGCCTATGCGGGGAAAAG	29	3e-08	NC_021020_2	Faecalibacterium prausnitzii SL3/3
1068	TAGGATCACCCCCGCCTATGCGGGGAAAAGG	31	3e-08	NC_021020_2	Faecalibacterium prausnitzii SL3/3
1076	CAGGATCACCCCCGCCTATGCGGGGAAAAGAC	32	3e-08	NC_021020_2	Faecalibacterium prausnitzii SL3/3
1102	CTTTTCCCCGCATAGGCGGGGGTGATCCT	29	3e-08	NC_021020_2	Faecalibacterium prausnitzii SL3/3
1627	GGATCACCCCCGCATATGCGGGGAAAAGT	29	3e-08	NC_021020_2	Faecalibacterium prausnitzii SL3/3
3106	CTTTTCCCCGCCTACGCGGGGGTGATCCC	29	3e-08	NC_021020_2	Faecalibacterium prausnitzii SL3/3
644	GTTTTCCCCGCATCCGCGGGGGTGATCC	28	8e-08	NC_021020_2	Faecalibacterium prausnitzii SL3/3
2400	GGATCACCCCCGCGGATGCGGGGAAAAC	28	8e-08	NC_021020_2	Faecalibacterium prausnitzii SL3/3
2116	TCACCCCCGCGTATGCGGGGAAGAG	25	2e-07	NC_021020_2	Faecalibacterium prausnitzii SL3/3
1653	ATATTCCCCGCATACGCGGGGGTGAACCT	29	3e-07	NC_021020_2	Faecalibacterium prausnitzii SL3/3
465	GTTTGAGAGTAGTGTAATTTCATATGGTAGTCAAAC	36	1e-14	NC_016630_2	Filifactor alocis ATCC 35896
1395	TTTACTACCATATGAAATTACACTACTCTCAAAC	34	1e-12	NC_016630_2	Filifactor alocis ATCC 35896
2155	GTTTGAGAGTAGTGTAATTTCATATGGTAATCAAAC	36	2e-12	NC_016630_2	Filifactor alocis ATCC 35896
578	GTTTGAGAGTAGTGTAATTTCATAAGGTAGTAAAAC	36	2e-10	NC_016630_2	Filifactor alocis ATCC 35896
1870	GTTTGAGTACCATTGAAGATTACACTACTCTCAAAC	36	8e-10	NC_016630_2	Filifactor alocis ATCC 35896
Cluster 66A	GTTTGAGAGTAGTGTAATTTCATAAGGTACTGAAAC	36	9e-09	NC_016630_2	Filifactor alocis ATCC 35896
141	GTTTGAGAATAGTGTAATTTCATAAGGTAGTAAAAC	36	3e-08	NC_016630_2	Filifactor alocis ATCC 35896
2055	GTTTTACTACCTTATGAAATTACACTATTCTCAAAC	36	3e-08	NC_016630_2	Filifactor alocis ATCC 35896
143	GTGTTTGAGAATAGTGTAATTTCATAAGGTAGTAAAAC	38	4e-08	NC_016630_2	Filifactor alocis ATCC 35896
435	TTTACAGAATTACACTACTCTCAAAC	26	1e-05	NC_016630_2	Filifactor alocis ATCC 35896
418	AGTTTTAGAAGTTTACAGAATTACACTACTCTCAAAC	37	2e-05	NC_016630_2	Filifactor alocis ATCC 35896
436	GTTTTAGAAGTTTACAGAATTACACTACTCTCAAAC	36	2e-05	NC_016630_2	Filifactor alocis ATCC 35896
2213	GTTTGAGAGTAGTGTAATTCTGTAAACCTCTAAAAC	36	2e-05	NC_016630_2	Filifactor alocis ATCC 35896
2412	GTTTGAGAGTAGTGTAATCCCAAGTGGTAGTAAAAC	36	2e-05	NC_016630_2	Filifactor alocis ATCC 35896
1108	GTTTGACTACCATCTAAAACAACACGACTCTCAAAC	36	0.0007	NC_016630_2	Filifactor alocis ATCC 35896
1700	AGGGTTTAATAACCCTATATAATTTCTACTATTGTAGATT	40	1e-07	NC_016001_11	Flavobacterium branchiophilum FL-15
1709	GATCTACAATAGTAGAAATTATATAGGGTTATTAAAC	37	1e-07	NC_016001_11	Flavobacterium branchiophilum FL-15
Cluster 18A	TATCTACAATAGTAGAAATTATATAGGGTTATTAAAC	37	1e-07	NC_016001_11	Flavobacterium branchiophilum FL-15
Cluster 18B	ATCTACAATAGTAGAAATTATATAGGGTTATTAAAC	36	1e-07	NC_016001_11	Flavobacterium branchiophilum FL-15
Cluster 18C	GTTTAATAACCCTATATAATTTCTACTATTGTAGAT	36	1e-07	NC_016001_11	Flavobacterium branchiophilum FL-15
369	ATCTACAATAGTAGAAATTATATAGGGTTATTAAA	35	4e-07	NC_016001_11	Flavobacterium branchiophilum FL-15
262	GGCTAGTAAGCTCTAATAATTTCTACTATTGTAGAT	36	5e-06	NC_016001_11	Flavobacterium branchiophilum FL-15
802	ATCTACAATAGTAGAAATTATGTATTATTATTAAAC	36	2e-05	NC_016001_11	Flavobacterium branchiophilum FL-15
1837	GGCTAATAAGCCATTTTAATTTCTACTATTGTAGAT	36	2e-05	NC_016001_11	Flavobacterium branchiophilum FL-15
471	GTCTATATGACAAAGTAATTTCTACTATGTGTAGAT	36	0.0002	NC_016001_11	Flavobacterium branchiophilum FL-15
1962	GTCTATAAGGACTTGATAATTTCTACTATCGTAGAT	36	0.003	NC_016001_11	Flavobacterium branchiophilum FL-15
2297	ATCTACGATAGTAGAAATTATCAAGTCCTTATAGAC	36	0.003	NC_016001_11	Flavobacterium branchiophilum FL-15
Cluster 79A	GTCTATACGGACTTGATAATTTCTACTATCGTAGAT	36	0.003	NC_016001_11	Flavobacterium branchiophilum FL-15
211	GTTTCAATTCCTCATAGGTAAGGTACAAC	29	3e-08	NC_014650_12 / NC_015660_11	Geobacillus sp. Y4.1MC1 / Geobacillus thermoglucosidasius C56-YS93
876	AGGTTCAACCCCGCCCGTGCGGGGAATAT	29	0.0002	NC_016027_1	Gluconacetobacter xylinus NBRC 3288
1602	ATATTCCCCGCACGGGCGGGGTTGAACCT	29	0.0002	NC_016027_1	Gluconacetobacter xylinus NBRC 3288
239	GTATTCCCCGCATGGGCGGGGGTGAACCT	29	0.0002	NC_019396_1	Gluconobacter oxydans H24
120	ATTTCAACCCACGCGCCCCTTGCGGGGCGCGAC	33	3e-08	NC_021021_4	Gordonibacter pamelaeae 7-10-1-b
2430	GCATTTCAACCCACGCGCCCCTTGCGGGGCGCGAC	35	3e-08	NC_021021_4	Gordonibacter pamelaeae 7-10-1-b
975	GTAGAAGTACTAGATCCATTAAAATAAGGATTGAAAC	37	3e-09	NC_014654_3	Halanaerobium sp. 'sapolanicus'
981	GTTTCAATCCTTATTTTAATGGATCTAATACTTCTAC	37	3e-08	NC_014654_3	Halanaerobium sp. 'sapolanicus'
927	GTTTGGAAGAACAGAAACCCCAAAGGGGATTGAAAC	36	0.003	NC_015954_1	halophilic archaeon DL31
1298	CGTTTCAATCCCCTTTGGGGTGTTTACTCTTCCAAAC	37	0.0008	NC_017459_1	Haloquadratum walsbyi C23
474	GTCTTCCCCACGCACGTGGGGGTGTTTC	28	2e-10	NC_012731_4 / NC_012912_4	Klebsiella pneumoniae NTUH-K2044 / Dickeya zeae Ech1591
2125	GTCTTCCCCACGCTCGTGGGGGTGTTTCC	29	3e-08	NC_012731_4 / NC_012912_4	Klebsiella pneumoniae NTUH-K2044 / Dickeya zeae Ech1591
448	GAAACACCCCCACGCGTGTGGGGAAGAC	28	2e-10	NC_018522_1	Klebsiella pneumoniae subsp. pneumoniae 1084
1013	GTTTTCTCCACGTATGTGGAGGTGATCC	28	6e-10	NC_006814_1	Lactobacillus acidophilus NCFM
197	GTAAATTACATCATTGATTTAACATCCATCTAAAGC	36	6e-05	NC_015428_2 / NC_018610_6	Lactobacillus buchneri NRRL B-30929 / Lactobacillus buchneri CD034
629	CTCTTTTCCCCGCACATGCGGGGGTGATCCC	31	6e-10	NC_008526_2	Lactobacillus casei ATCC 334
679	ACTTTTCCCCGCACATGCGGGGGTGATCCCTAC	33	7e-10	NC_008526_2	Lactobacillus casei ATCC 334
648	GCGTTTTCCCCGCACCTGCGGGGGTGATCC	30	3e-08	NC_008526_2	Lactobacillus casei ATCC 334
2343	CTTTTCCCCGCCCATGCGGGGGTGATCC	28	8e-08	NC_008526_2	Lactobacillus casei ATCC 334
1510	AGCTTTTCCCCGCCCATGCGGGGGTGATCCC	31	9e-08	NC_008526_2	Lactobacillus casei ATCC 334
394	GCTTTTCCCCGCCTATGCGGGGGTGATCCT	30	3e-07	NC_008526_2	Lactobacillus casei ATCC 334
431	GGATCACCTCCACACTCGTGGAGAATAC	28	2e-10	NC_014106_3	Lactobacillus crispatus ST1
433	GGATCACCTCCACACACGTGGAGAATAC	28	2e-10	NC_014106_1	Lactobacillus crispatus ST1
430	GGATCACCTCCACATGCGTGGAGAATAC	28	2e-08	NC_014106_2	Lactobacillus crispatus ST1
993	GGATCACCCCCACTTGCGTGGGGAATAC	28	2e-10	NC_008054_2	Lactobacillus delbrueckii subsp. bulgaricus ATCC 11842
416	AGAATCATCCCCATGTATATGGGGAGCAC	29	0.0002	NC_021235_1	Lactobacillus fermentum F-6
2144	AGGATCACCCCCACATACATGGGGAACAC	29	2e-09	NC_010610_2	Lactobacillus fermentum IFO 3956
1157	GTGTTCCCCGTGTATGCGGGGGTGATCCT	29	5e-05	NC_010610_2	Lactobacillus fermentum IFO 3956
389	AAGTTTTCGTCTCCTTAACTCGGAGATAGGTAATGATC	38	2e-10	NC_015975_2	Lactobacillus ruminis ATCC 27782
2232	GTTTTGTTACCATTCAAAATAACATACTCCTAAAACCA	38	8e-10	NC_003212_2	Listeria innocua Clip11262
2252	GTTTTGTTACCATTCAAAATAACATACTCCTAAAAC	36	8e-10	NC_003212_2	Listeria innocua Clip11262
Cluster 29A	GTTTTGTTACCATTCAAAATAACATACTCCTAAAAC	36	8e-10	NC_003212_2	Listeria innocua Clip11262
Cluster 29C	GTTTTAGGAGTATGTTATTTTGAATGGTAACAAAAC	36	8e-10	NC_003212_2	Listeria innocua Clip11262
Cluster 69A	GTTTTGTTACCATTCAAAATAACATACTTCTAAAAC	36	8e-10	NC_003212_2	Listeria innocua Clip11262
Cluster 69B	GTTTTAGAAGTATGTTATTTTGAATGGTAACAAAAC	36	8e-10	NC_003212_2	Listeria innocua Clip11262
926	TTTTGTTACCATTCAAAATAACATACTCCTAAAAC	35	3e-09	NC_003212_2	Listeria innocua Clip11262
Cluster 29B	ATTTTAGGAGTATGTTATTTTGAATGGTAACAAAAC	36	3e-09	NC_003212_2	Listeria innocua Clip11262
Cluster 29D	TTTTAGGAGTATGTTATTTTGAATGGTAACAAAAC	35	3e-09	NC_003212_2	Listeria innocua Clip11262
Cluster 44A	GTTTTGTTACCATTCAAAATAACATTGTTCTAAAAC	36	3e-08	NC_003212_2	Listeria innocua Clip11262
Cluster 44B	GTTTTAGAACAATGTTATTTTGAATGGTAACAAAAC	36	3e-08	NC_003212_2	Listeria innocua Clip11262
2243	GTTTTGTTACCATTCAAAATAACACACTCCTAAAAC	36	1e-07	NC_003212_2	Listeria innocua Clip11262
3003	GTTTTAGAACAATGTTATTTTGAATGGTAACAAAA	35	1e-07	NC_003212_2	Listeria innocua Clip11262
Cluster 47A	GTTTTATTACCATTCAAAATAACATACTCCTAAAAC	36	1e-07	NC_003212_2	Listeria innocua Clip11262
Cluster 47B	GTTTTAGGAGTATGTTATTTTGAATGGTAATAAAAC	36	1e-07	NC_003212_2	Listeria innocua Clip11262
3111	GTTTTGTAATCATTCAAAATAACACACTTCTAAAAC	36	2e-05	NC_003212_2	Listeria innocua Clip11262
2258	GTTTTAGAAATATGTTATTTTAGATAGTAATAAAAC	36	0.009	NC_003212_2	Listeria innocua Clip11262
772	GTTATAATTAGTTCATAGTGAAATGTAAAT	30	0.002	NC_013891_2	Listeria seeligeri serovar 1/2b str. SLCC3954
1380	ATTTACATTTCACTATGAACTAATTATAAC	30	0.002	NC_013891_2	Listeria seeligeri serovar 1/2b str. SLCC3954
450	ATTTCAATCCACGCTCCCCGTAAGGGGAGCGAC	33	2e-09	NC_010381_1	Lysinibacillus sphaericus C3-41
841	GTAATACCGTACCTATAAGGAATTGAAA	28	4e-06	NC_016751_1	Marinitoga piezophila KA3
1469	AATTCAAATACAACTCTTGTTTCTATTAATC	31	4e-12	NC_021041_3	Megamonas hypermegale ART12/1
4	ATTCAAATACAACACTTGTTAAAGTTAAATT	31	1e-11	NC_021041_2	Megamonas hypermegale ART12/1
538	AATTTAACTTTAACAAGAGTTGTATTTGAAT	31	1e-11	NC_021041_1	Megamonas hypermegale ART12/1
605	AATTCAAATACAACACTTGTTAAAGTTAAAT	31	1e-11	NC_021041_2	Megamonas hypermegale ART12/1
1044	AATTCAAATACAACTCTTGTTAAAGTTAAAT	31	1e-11	NC_021041_1	Megamonas hypermegale ART12/1
1424	CATTTAACTTTAACAAGTGTTGTATTTGAAT	31	1e-11	NC_021041_2	Megamonas hypermegale ART12/1
1491	ATTCAAATACAACACTTGTTAAAGTTAAATG	31	1e-11	NC_021041_2	Megamonas hypermegale ART12/1
1548	ATTTAACTTTAACAAGTGTTGTATTTGAATT	31	1e-11	NC_021041_2	Megamonas hypermegale ART12/1
1638	ATTTAACTTTAACAAGTGTTGTATTTGAATA	31	1e-11	NC_021041_2	Megamonas hypermegale ART12/1
3	ATTTAACTTTAACAAGTGTTGTATTTGAAT	30	2e-11	NC_021041_2	Megamonas hypermegale ART12/1
5	ATTCAAATACAACACTTGTTAAAGTTAAAT	30	2e-11	NC_021041_2	Megamonas hypermegale ART12/1
46	ATTCAAATACAACTCTTGTTTCTATTAATC	30	2e-11	NC_021041_3	Megamonas hypermegale ART12/1
62	ATTCAAATACAACTCTTGTTAAAGTTAAAT	30	2e-11	NC_021041_1	Megamonas hypermegale ART12/1
302	ATTTAACTTTAACAAGAGTTGTATTTGAAT	30	2e-11	NC_021041_1	Megamonas hypermegale ART12/1
545	ATTTAACTTTAACAAGAGTTGTATTTGAATAG	32	2e-11	NC_021041_1	Megamonas hypermegale ART12/1
554	GATTAATAGAAACAAGAGTTGTATTTGAAT	30	2e-11	NC_021041_3	Megamonas hypermegale ART12/1
1040	ATTTAACTTTAACAAATGTTGTATTTGAAT	30	2e-11	NC_021041_7	Megamonas hypermegale ART12/1
1324	ATTCAAATACAACATTTGTTAAAGTTAAAT	30	2e-11	NC_021041_7	Megamonas hypermegale ART12/1
1439	TACTATTCAAATACAACACTTGTTAAAGTTAAATTAA	37	2e-11	NC_021041_2	Megamonas hypermegale ART12/1
1503	ATTTAACTTTAACAAGAGTTGTATTTGAATTT	32	2e-11	NC_021041_1	Megamonas hypermegale ART12/1
1567	AATTTAACTTTAACAAGTGTTGTATTTGAATT	32	2e-11	NC_021041_2	Megamonas hypermegale ART12/1
3118	ATTCAAATACAACACTTGTTAAAGTTAAAT	30	2e-11	NC_021041_2	Megamonas hypermegale ART12/1
3157	ATTCAAATACAACTCTTGTTTCTATTAATC	30	2e-11	NC_021041_3	Megamonas hypermegale ART12/1
3159	ATTCAAATACAACACTTGTTAAAGTTAAAT	30	2e-11	NC_021041_2	Megamonas hypermegale ART12/1
3160	ATTTAACTTTAACAAGAGTTGTATTTGAAT	30	2e-11	NC_021041_1	Megamonas hypermegale ART12/1
3165	ATTCAAATACAACTCTTGTTAAAGTTAAAT	30	2e-11	NC_021041_1	Megamonas hypermegale ART12/1
6	GTTCAAATACAACACTTGTTAAAGTTAAAT	30	5e-11	NC_021041_2	Megamonas hypermegale ART12/1
1129	ATTCAAATACAACACTTGTTAAAGTTAAA	29	5e-11	NC_021041_2	Megamonas hypermegale ART12/1
1435	TTCAAATACAACACTTGTTAAAGTTAAAT	29	5e-11	NC_021041_2	Megamonas hypermegale ART12/1
1436	TTTCAAATACAACACTTGTTAAAGTTAAAT	30	5e-11	NC_021041_2	Megamonas hypermegale ART12/1
296	TCAAATACAACTCTTGTTTCTATTAATC	28	2e-10	NC_021041_3	Megamonas hypermegale ART12/1
2085	GATTAATAGAAACAAGAGTTGTATTTG	27	5e-10	NC_021041_3	Megamonas hypermegale ART12/1
507	GATTAATAGAAACAATAGTTGTATTTGAAT	30	2e-09	NC_021041_3	Megamonas hypermegale ART12/1
1190	ATTCAAATACAACACTTGTTAATGTTAAAT	30	2e-09	NC_021041_2	Megamonas hypermegale ART12/1
1430	ATTCAAATACAACTATTGTTTCTATTAATC	30	2e-09	NC_021041_3	Megamonas hypermegale ART12/1
1432	ATTCAAATACAACTATTGTTTCTATTAATCAAAC	34	2e-09	NC_021041_3	Megamonas hypermegale ART12/1
370	GATTAATAGAAACATGAGATGTATTGAAAT	30	5e-05	NC_021041_3	Megamonas hypermegale ART12/1
377	GATTAATAGAAACATGAGATGTATTGAAATA	31	5e-05	NC_021041_3	Megamonas hypermegale ART12/1
379	ATTTCAATACATCTCATGTTTCTATTAATC	30	5e-05	NC_021041_3	Megamonas hypermegale ART12/1
137	AGTAAATATACAACTCTTGTTTTTATTTATC	31	0.0006	NC_021041_3	Megamonas hypermegale ART12/1
1	ATTCAAAAACAACCTTTGTTACTGTTAATC	30	0.007	NC_021041_4	Megamonas hypermegale ART12/1
1048	ATTCAAAAACAACTTTTGTTACTGTTAATC	30	0.007	NC_021041_4	Megamonas hypermegale ART12/1
1412	GATTAACAGTAACAAAGGTTGTTTTTGAAT	30	0.007	NC_021041_4	Megamonas hypermegale ART12/1
1434	CATTCAAAAACAACCTTTGTTACTGTTAATCC	32	0.007	NC_021041_4	Megamonas hypermegale ART12/1
1778	GATTAACAGTAACAAAAGTTGTTTTTGAAT	30	0.007	NC_021041_4	Megamonas hypermegale ART12/1
3161	ATTCAAAAACAACCTTTGTTACTGTTAATC	30	0.007	NC_021041_4	Megamonas hypermegale ART12/1
1214	GTCGCACCCTTCATGGGTGCGTGGATTGAAA	31	4e-12	NC_015873_9	Megasphaera elsdenii DSM 20460
1234	GTTTCAATCCACGCACCCATGAAGGGTGCGAC	32	4e-12	NC_015873_9	Megasphaera elsdenii DSM 20460
1213	GTGTCGCACCCTTCATGGGTGCGTGGATTGAAAC	34	5e-12	NC_015873_9	Megasphaera elsdenii DSM 20460
Cluster 113A	GATAAGAACCATAATCCCCGCAAGGGGACGGAAAC	35	5e-12	NC_015873_7	Megasphaera elsdenii DSM 20460
213	ATTTCAATCCACGCACCCGTGAAGGGTGCGAC	32	1e-12	NC_015873_13 / NC_018089_3	Megasphaera elsdenii DSM 20460 / Streptococcus mutans GS-5
575	GTCGCACCCTTCACGGGTGCGTGGATTGAAAT	32	1e-12	NC_015873_13 / NC_018089_3	Megasphaera elsdenii DSM 20460 / Streptococcus mutans GS-5
1175	ATTTCAATCCACGCACCCGTGAAGGGTGCGACCT	34	1e-12	NC_015873_13 / NC_018089_3	Megasphaera elsdenii DSM 20460 / Streptococcus mutans GS-5
26	ATGTCGCACCCTCACGGGTGCGTGGATTGAAAC	33	2e-10	NC_015873_13 / NC_018089_3	Megasphaera elsdenii DSM 20460 / Streptococcus mutans GS-5
2398	GTTTCAATCCACGCACCCGTGAGGGTGCGAC	31	2e-10	NC_015873_13 / NC_018089_3	Megasphaera elsdenii DSM 20460 / Streptococcus mutans GS-5
2416	GTCGCACCCTCACGGGTGCGTGGATTGAAAC	31	2e-10	NC_015873_13 / NC_018089_3	Megasphaera elsdenii DSM 20460 / Streptococcus mutans GS-5
733	GTTTCAATCCACGCACCCGTAAAGGATGCGAC	32	1e-07	NC_015873_13 / NC_018089_3	Megasphaera elsdenii DSM 20460 / Streptococcus mutans GS-5
701	GTTTCAACCCACGCACCCGTAAAGGATGCGAC	32	1e-05	NC_015873_13 / NC_018089_3	Megasphaera elsdenii DSM 20460 / Streptococcus mutans GS-5
44	ATATTCCCCGCATACGCGGGGTTGAACC	28	1e-05	NC_014212_2	Meiothermus silvanus DSM 9946
45	ATATTCCCCGCATACGCGGGGTTGAACCT	29	1e-05	NC_014212_2	Meiothermus silvanus DSM 9946
736	GGTTCAACCCCGCGTATGCGGGGAATAT	28	1e-05	NC_014212_2	Meiothermus silvanus DSM 9946
877	AGGTTCAACCCCGCGTATGCGGGGAATAT	29	1e-05	NC_014212_2	Meiothermus silvanus DSM 9946
1596	ATATTCCCCGCATACGCGGGGTTGAACCTAA	31	1e-05	NC_014212_2	Meiothermus silvanus DSM 9946
542	GTTGTGATTCGCTTTCAAATTTGTATCTTTGACATATTAAATACAG	46	3e-11	NC_018178_3	Melioribacter roseus P3M
94	GTCACTCCCTTCGCGGGAGTGTGGATTGAAATT	33	2e-10	NC_019943_5	Methanoregula formicicum SMSP
237	GCAGTCACTCCCTTCGCGGGAGTGTGGATTGAAAT	35	2e-10	NC_019943_5	Methanoregula formicicum SMSP
384	GTCACTCCCTTCGCGGGAGTGTGGATTGAAAT	32	2e-10	NC_019943_5	Methanoregula formicicum SMSP
518	GAAATTTCAATCCACACTCCCGCGAAGGGAGTGACGTT	38	2e-10	NC_019943_5	Methanoregula formicicum SMSP
2147	GCAATTTCAATCCACACTCCCACGAAGGGAGTGACGA	37	3e-08	NC_019943_5	Methanoregula formicicum SMSP
2173	ATTTCAATCCACACTCCCACGAAGGGAGTGAC	32	3e-08	NC_019943_5	Methanoregula formicicum SMSP
3149	GTCACTCCCCTTGCGGGAGTGTGGATTGAAATTTG	35	1e-07	NC_019943_5	Methanoregula formicicum SMSP
Cluster 53A	GTCACTCCCCTTGCGGGAGTGTGGATTGAAAT	32	1e-07	NC_019943_5	Methanoregula formicicum SMSP
Cluster 121A	GTCGCACCCTACGCGGGTGCGTGAATTGAAAC	32	2e-10	NC_007947_2	Methylobacillus flagellatus KT
440	GATGCCCCCTCACGGGGGCACGACTTGAAAC	31	1e-05	NC_011894_3	Methylobacterium nodulans ORS 2060
Cluster 125A	GTTTCAATCCACGCGCCCGCGTGGGGCGCGAC	32	1e-12	NC_015572_4	Methylomonas methanica MC09
1271	CAAAGTCGGCGTACCAAAATCCCCGTAAGGGGACTGAAACGCC	43	2e-07	NC_019740_6	Microcoleus sp. PCC 7113
216	GTTTCCGTCCCCTTGCGGGGATTAAGGTAATGTAC	35	4e-07	NC_019740_8	Microcoleus sp. PCC 7113
334	ATTTCAACTTATCCCCGCAAGGGGACGAAAA	31	1e-06	NC_019740_8	Microcoleus sp. PCC 7113
1236	GTCTCAGTCCCCTTACGGGGAATTTGGTAACGTAAC	36	6e-05	NC_019740_6	Microcoleus sp. PCC 7113
47	GAAACAACTTACACCCCGCAAGGGGACG	28	0.0002	NC_019740_8	Microcoleus sp. PCC 7113
1764	TACAATCCCCGTAAGGGGGCGAA	23	0.001	NC_019740_6	Microcoleus sp. PCC 7113
2318	TTTCGCCCCCTTACGGGGATTGTA	24	0.001	NC_019740_6	Microcoleus sp. PCC 7113
1921	TACAATCCCCGTAAGGGGGCGAAAAC	26	0.002	NC_019740_6	Microcoleus sp. PCC 7113
2295	GTACAATCCCCGTAAGGGGGCGAAAAC	27	0.002	NC_019740_6	Microcoleus sp. PCC 7113
903	GAGTTCCCCGCGCAAGCGGGGATGAACCG	29	3e-08	NC_008595_1	Mycobacterium avium 104
1232	CGGTTCATCCCCGCTTGCGCGGGGAACTC	29	3e-08	NC_008595_1	Mycobacterium avium 104
2174	GTATTCCCCGCGCAAGCGGGGATGATCC	28	1e-06	NC_008595_1	Mycobacterium avium 104
1464	ATAGAGAATAAAGAAACCCCGAGAGGGGACGGAAAC	36	1e-07	NC_017524_7	Mycobacterium tuberculosis CTRI-2
1731	ATTAGAGAATATAGAACCCCAGTAGGGGACGGAAAC	36	0.0002	NC_017524_7	Mycobacterium tuberculosis CTRI-2
2182	AAAAGTTTCCGTCCCCTACTGGGGTTCTCTATCTTCTAAT	40	0.0002	NC_017524_7	Mycobacterium tuberculosis CTRI-2
2186	AATTAGAAGATAGAGAACCCCAGTAGGGGACGGAAAC	37	0.0002	NC_017524_7	Mycobacterium tuberculosis CTRI-2
2193	GTTTCCGTCCCCTACTGGGGTTCTCTATCTTCTAATC	37	0.0002	NC_017524_7	Mycobacterium tuberculosis CTRI-2
2195	ATTAGAAGATAGAGAACCCCAGTAGGGGACGGAAACT	37	0.0002	NC_017524_7	Mycobacterium tuberculosis CTRI-2
2203	GTTTCCGTCCCCTACTGGGGTTCTCTATCTTCTAAT	36	0.0002	NC_017524_7	Mycobacterium tuberculosis CTRI-2
Cluster 28A	ATTAGAAGATAGAGAACCCCAGTAGGGGACGGAAAC	36	0.0002	NC_017524_7	Mycobacterium tuberculosis CTRI-2
724	GTCGTATCTTATAGAGGTACGTGGGTTGAAAC	32	0.007	NC_020126_11	Myxococcus stipitatus DSM 14675
1338	GTTATCCGCCGAGTAGGCGGTTTAGAAGT	29	5e-05	NC_013960_2	Nitrosococcus halophilus Nc4
653	GTCTCAATCCCCCTATAAGGGGTTCAAT	28	0.007	NC_013960_6	Nitrosococcus halophilus Nc4
714	CTATTGAACCCCTTATAGGGGGATTGATACA	31	0.007	NC_013960_6	Nitrosococcus halophilus Nc4
715	CTATTGAACCCCTTATAGGGGGATTGATAC	30	0.007	NC_013960_6	Nitrosococcus halophilus Nc4
584	GGGTCGCGCCCCACGTGGGCGCGTGGATTGAAACT	35	2e-10	NC_015222_2	Nitrosomonas sp. AL212
1938	TCTTTTAATTGAACTAAGGTAGAATTGAAAC	31	1e-11	NC_015160_2	Odoribacter splanchnicus DSM 20712
312	GTTTCAATTCTACCTTAGTTCAATTAAAAG	30	2e-11	NC_015160_2	Odoribacter splanchnicus DSM 20712
319	GTTTCAATTCTACCTTAGTTCAATTAAAAGCCA	33	2e-11	NC_015160_2	Odoribacter splanchnicus DSM 20712
1109	CTTTTAATTGAACTAAGGTAGAATTGAAAC	30	2e-11	NC_015160_2	Odoribacter splanchnicus DSM 20712
1250	TACTTTTAATTGAACTAAGGTAGAATTGAAACT	33	2e-11	NC_015160_2	Odoribacter splanchnicus DSM 20712
1598	GGCTTTTAATTGAACTAAGGTAGAATTGAAACAT	34	2e-11	NC_015160_2	Odoribacter splanchnicus DSM 20712
2457	ACTTTTAATTGAACTAAGGTAGAATTGAAACA	32	2e-11	NC_015160_2	Odoribacter splanchnicus DSM 20712
311	TTTCAATTCTACCTTAGTTCAATTAAAAGC	30	5e-11	NC_015160_2	Odoribacter splanchnicus DSM 20712
322	AAATTTCAATTCTACACCAGTTCTATTAAAAT	32	0.002	NC_015160_2	Odoribacter splanchnicus DSM 20712
228	TTTCCGTCCCCTTTCGGGGAATCATTTAGAAAAT	34	5e-05	NC_019693_9	Oscillatoria acuminata PCC 6304
943	GTTTAGAAGGACACTAACCCCAAAGGGGATTGAAAC	36	0.009	NC_019729_54	Oscillatoria nigro-viridis PCC 7112
663	TCGCATCTTTTACAGATGCGTGGATTGAAAC	31	0.0006	NC_023134_1	Paenibacillus larvae subsp. larvae DSM 25430
2066	GTTTCAATCCACGCATCTGTAAAAGATGCGA	31	0.0006	NC_023134_1	Paenibacillus larvae subsp. larvae DSM 25430
2	ATTTCAATCCATGCAATCCGGTAGATTGCATC	32	0.002	NC_023134_1	Paenibacillus larvae subsp. larvae DSM 25430
32	GTTTCAATCCACGCACCCACACGGGGTGCGAC	32	1e-12	NC_009615_1	Parabacteroides distasonis ATCC 8503
1299	GTCGCACCCCGTGTGGGTGCGTGGATTGAAACAT	34	1e-12	NC_009615_1	Parabacteroides distasonis ATCC 8503
1361	GGTCGCACCCCGTGTGGGTGCGTGGATTGAAACA	34	1e-12	NC_009615_1	Parabacteroides distasonis ATCC 8503
1362	GTTTCAATCCACGCACCCACACGGGGTGCGACA	33	1e-12	NC_009615_1	Parabacteroides distasonis ATCC 8503
1388	AGTCGCACCCCGTGTGGGTGCGTGGATTGAAAC	33	1e-12	NC_009615_1	Parabacteroides distasonis ATCC 8503
Cluster 12A	GTTTCAATCCACGCACCCACACGGGGTGCGAC	32	1e-12	NC_009615_1	Parabacteroides distasonis ATCC 8503
Cluster 12B	GTCGCACCCCGTGTGGGTGCGTGGATTGAAAC	32	1e-12	NC_009615_1	Parabacteroides distasonis ATCC 8503
1087	GTTTCAATCCACGCACCCACACGGGGTACGAC	32	2e-10	NC_009615_1	Parabacteroides distasonis ATCC 8503
Cluster 73A	GTTTCAATCCACGCACCCACGAGGGGTGCGAC	32	6e-10	NC_009615_1	Parabacteroides distasonis ATCC 8503
3110	ATTTCTATTCACGCCCCCGCGAAGGGGGCGAC	32	1e-07	NC_008686_4	Paracoccus denitrificans PD1222
267	TTTCTAAGCTGCCTATACGGCAGTTAAC	28	2e-10	NC_016808_2	Pasteurella multocida 36950
1220	TTTCTAAGCTGCCTATACGGCAGATAAC	28	2e-08	NC_002663_4	Pasteurella multocida subsp. multocida str. Pm70
2462	TTTCTAAGCTGCCTATACGGCAGTCAAC	28	2e-08	NC_013421_4 / NC_017731_4	Pectobacterium wasabiae WPP163 / Providencia stuartii MRSN 2154
794	GTTTGAGAGCTTTGTTAAATCAATAAGTTACAAAAC	36	6e-05	NC_022780_1	Pediococcus pentosaceus SL4
660	ATTTCAATCCACGCTCCCCGCACGGGGAGCGAC	33	6e-11	NC_009454_6	Pelotomaculum thermopropionicum SI
1902	AATTTCAATCCACGCTCCCCGCACGGGGAGCGAC	34	6e-11	NC_009454_6	Pelotomaculum thermopropionicum SI
Cluster 22A	GTCGCTCCCCGTGCGGGGAGCGTGGATTGAAAT	33	6e-11	NC_009454_6	Pelotomaculum thermopropionicum SI
Cluster 22B	ATTTCAATCCACGCTCCCCGCACGGGGAGCGACA	34	6e-11	NC_009454_6	Pelotomaculum thermopropionicum SI
1034	ATTTCAATCCACGCTCCCACACGGGGAGCGAC	32	6e-10	NC_009454_6	Pelotomaculum thermopropionicum SI
Cluster 84A	GTCTTAATCCTTGTTGTAGTGGAAGATGGTCTCGTAC	37	2e-05	NC_015311_8	Prevotella denticola F0289
1282	GTCTTAATCCTTATTATACTGGAAGTACTCTATGAGT	37	0.0002	NC_015311_8	Prevotella denticola F0289
531	CTCATAGAGTAACTTCCAGTATAATAAGGATTAAGAC	37	0.0008	NC_015311_8	Prevotella denticola F0289
534	GTCTTAATCCTTATTATACTGGAAGTTACTCTATGAG	37	0.0008	NC_015311_8	Prevotella denticola F0289
2305	ATTTGAGTTACTTCCAGTAGAATAAGGATTAAGAC	35	0.002	NC_015311_8	Prevotella denticola F0289
2328	GTCTTAATCCTTATTCTACTGGAAGTAACTCAAA	34	0.002	NC_015311_8	Prevotella denticola F0289
Cluster 31A	GTCTTAATCCTTATTCTACTGGAAGTAACTCAAAT	35	0.002	NC_015311_8	Prevotella denticola F0289
1848	GTCTTAATCCTTATTGTAGTGGAAGATGGTCTCGTACCTA	40	0.003	NC_015311_8	Prevotella denticola F0289
2293	GTCTTAATCCTTATTCTACTGGAAGTAACTCAAATA	36	0.003	NC_015311_8	Prevotella denticola F0289
1925	TCTTAATCCTTATTGTAGTGGAAGATGGTCTCG	33	0.008	NC_015311_8	Prevotella denticola F0289
Cluster 65A	GTTGTGGTTTGATGTAGGAATCAAAAGATATACAAC	36	4e-07	NC_014033_4	Prevotella ruminicola 23
205	GATCACTGCCGCATAGGCAGCTTAGAAA	28	2e-09	NC_017731_5 / NC_018525_7	Providencia stuartii MRSN 2154 / Pectobacterium carotovorum subsp. carotovorum PCC21
579	TTTCTAAGCTGCCTATGCGGCAGTGATC	28	2e-09	NC_017731_5 / NC_018525_7	Providencia stuartii MRSN 2154 / Pectobacterium carotovorum subsp. carotovorum PCC21
1070	ATTGATCACTGCCGCATAGGCAGCTTAGAAATT	33	2e-09	NC_017731_5 / NC_018525_7	Providencia stuartii MRSN 2154 / Pectobacterium carotovorum subsp. carotovorum PCC21
1273	TTTGATCACTGCCGCATAGGCAGCTTAGAAA	31	2e-09	NC_017731_5 / NC_018525_7	Providencia stuartii MRSN 2154 / Pectobacterium carotovorum subsp. carotovorum PCC21
1923	ATTGATCACTGCCGCATAGGCAGCTTAGAAAAA	33	2e-09	NC_017731_5 / NC_018525_7	Providencia stuartii MRSN 2154 / Pectobacterium carotovorum subsp. carotovorum PCC21
1980	AACAGATCACTGCCGCATAGGCAGCTTAGAAA	32	2e-09	NC_017731_5 / NC_018525_7	Providencia stuartii MRSN 2154 / Pectobacterium carotovorum subsp. carotovorum PCC21
79	GTTAACTGCCGCATAGGCAGCTTAGAAA	28	2e-08	NC_017731_5 / NC_018525_7	Providencia stuartii MRSN 2154 / Pectobacterium carotovorum subsp. carotovorum PCC21
125	TTTCTAAACTGCCTATGCGGCAGTGAAC	28	2e-08	NC_017731_5 / NC_018525_7	Providencia stuartii MRSN 2154 / Pectobacterium carotovorum subsp. carotovorum PCC21
260	TTTCTAAGCTGCCTATGCGGCAGTTAAC	28	2e-08	NC_017731_5 / NC_018525_7	Providencia stuartii MRSN 2154 / Pectobacterium carotovorum subsp. carotovorum PCC21
2451	TTTCTAAGCTGCCTATGCGGCAGTCAAC	28	2e-08	NC_017731_5 / NC_018525_7	Providencia stuartii MRSN 2154 / Pectobacterium carotovorum subsp. carotovorum PCC21
1171	GTTAACTGCCGCATAGGCAGCTTAGAAAAG	30	3e-08	NC_017731_5 / NC_018525_7	Providencia stuartii MRSN 2154 / Pectobacterium carotovorum subsp. carotovorum PCC21
375	GAGTTTCCGTCCCCTTGCGGGGTGTGGGTTGTTTCT	36	4e-07	NC_019701_5	Pseudanabaena sp. PCC 7367
Cluster 48A	GTTTCCGTCCCCTTGCGGGGTGTGGGTTGTTTC	33	4e-07	NC_019701_5	Pseudanabaena sp. PCC 7367
2418	CGTCCCCTTGCGGGGTGTGA	20	0.0003	NC_019701_5	Pseudanabaena sp. PCC 7367
128	AATCGACTTATCCTACGTCCCCTTGCGGGGTGTGAT	37	0.0007	NC_019701_5	Pseudanabaena sp. PCC 7367
602	AGTTTCAATCCACGCGCCCGCGTGGGGCGCGAC	33	1e-12	NC_009434_3	Pseudomonas stutzeri A1501
238	GTATTCCCCGCGTGAGCGGGGATGAACC	28	1e-06	NC_017574_1	Ralstonia solanacearum Po82
1792	GGTTCATCCCCGCTCACGCGGGGAATAC	28	1e-06	NC_017574_1	Ralstonia solanacearum Po82
810	GTCTCCGTCCTCGCGGGCGGAGTGGGTTGAAAT	33	0.008	NC_015677_1	Ramlibacter tataouinensis TTB310
1176	ATTTCAACCCACTCCGCCCGCGAGGACGGAGAC	33	0.008	NC_015677_1	Ramlibacter tataouinensis TTB310
331	GTTCTAATCGCACCTTTATGGAATTGAAAT	30	5e-05	NC_013501_5	Rhodothermus marinus DSM 4252
340	ATTTCAATTCCATAAAGGTGCGATTAGAAC	30	5e-05	NC_013501_5	Rhodothermus marinus DSM 4252
617	AATGTTCTAATCGCACCTTTATGGAATTGAAAT	33	5e-05	NC_013501_5	Rhodothermus marinus DSM 4252
2097	AGTTATTTCAATTCCATAAAGGTGCGATTAGAAC	34	5e-05	NC_013501_5	Rhodothermus marinus DSM 4252
156	ATTTCTAAATTAATCCCCAGTACGGGGACGGAAAC	35	5e-06	NC_019678_28	Rivularia sp. PCC 7116
1765	GTACCATCCCCGTAAGGGGGCGAAAAC	27	0.0005	NC_019678_29	Rivularia sp. PCC 7116
2313	TTTTCGCCCCCTTACGGGGATGGTAC	26	0.0005	NC_019678_29	Rivularia sp. PCC 7116
1614	GTACCATCCCCGTAAGGGGGCGAAAACCA	29	0.0006	NC_019678_29	Rivularia sp. PCC 7116
2286	ATTTCAATCCACGCTCCCCTCACAGGGAGCGAC	33	4e-13	NC_015977_13	Roseburia hominis A2-183
1143	ATTTCAATCCACGCTCCCTCACGGGAGCGAC	31	6e-10	NC_015977_13	Roseburia hominis A2-183
1138	CTTATTTCAATCCACGCTCCCTCACGGGAGCGAC	34	7e-10	NC_015977_13	Roseburia hominis A2-183
221	ATTTCAATCCACGCTCCCCTTG	22	2e-06	NC_015977_13	Roseburia hominis A2-183
781	ATTTCAATCCACTCCGCCCGTGTGGGCGGAGAC	33	1e-07	NC_014833_4	Ruminococcus albus 7
134	ATTTCAATCCACTCTCCCTATACAGGGAGAGAC	33	5e-05	NC_014833_4	Ruminococcus albus 7
1664	CATTTCAATCCACTCTCTCCATACGGAGGGAGACG	35	0.0007	NC_014833_4	Ruminococcus albus 7
1222	GTTTTAATCGTACCTTTATGGAATTGAAAT	30	1e-07	NC_015703_11	Runella slithyformis DSM 19594
1963	ATTTCAATTCCATAAAGGTACGATTAAAAC	30	1e-07	NC_015703_11	Runella slithyformis DSM 19594
1429	GTTTCAATTCCATAAGGTACGATTAAAAG	29	1e-06	NC_015703_11	Runella slithyformis DSM 19594
1446	CTTTTAATCGTACCTTATGGAATTGAAAC	29	1e-06	NC_015703_11	Runella slithyformis DSM 19594
1794	ATTTCAATTCCATAAAGGTACGATTAGAAC	30	1e-06	NC_015703_11	Runella slithyformis DSM 19594
1262	GTCTTAATCCTTGTTCTACTGGAATAACCTTTCTAAC	37	0.0002	NC_015703_9	Runella slithyformis DSM 19594
Cluster 61A	GTACGAGACCATTGTCCACTACAACAAGGATTAAGAC	37	0.003	NC_015703_9	Runella slithyformis DSM 19594
Cluster 83A	GTCTTAATCCTTGTTGTAGTGGACGATGGTCTCGTAC	37	0.003	NC_015703_9	Runella slithyformis DSM 19594
1212	GGTTGCCCCGCACACGCGGGGATAGGCC	28	1e-06	NC_013159_9	Saccharomonospora viridis DSM 43017
1215	GGTTGCCCCGCACACGCGGGGATAGGCCC	29	1e-06	NC_013159_9	Saccharomonospora viridis DSM 43017
581	GGCTTATCCCCGCGTGTGCGGGGTAGGT	28	1e-05	NC_013159_9	Saccharomonospora viridis DSM 43017
588	GGTTCATCCCCGCATACGCGGGGTCCAC	28	1e-05	NC_013159_2	Saccharomonospora viridis DSM 43017
1807	AATGTCTCCACGCACGTGGAGATGAACC	28	0.0002	NC_013159_4	Saccharomonospora viridis DSM 43017
1808	AAAATGTCTCCACGCACGTGGAGATGAACC	30	0.0002	NC_013159_4	Saccharomonospora viridis DSM 43017
16	GGATCACCCCCGCGTGGGCGGGGAAAAG	28	1e-11	NC_009953_10	Salinispora arenicola CNS-205
995	GGATCACCCCCGCGTGTGCGGGGAAAAG	28	7e-09	NC_009953_10	Salinispora arenicola CNS-205
1724	CTTTTCCCCGCACACGCGGGGGTGATCC	28	7e-09	NC_009953_10	Salinispora arenicola CNS-205
1714	CTTTTCCCCGCACACGCGGGGGTGA	25	2e-07	NC_009953_10	Salinispora arenicola CNS-205
17	CTTTTCCCCGCCCACGCGGGGGTGATCC	28	1e-06	NC_009953_10	Salinispora arenicola CNS-205
609	GTATTAATTTAAATATATTAGAATGTAAAG	30	0.0002	NC_013517_4	Sebaldella termitidis ATCC 33386
1517	CTTCTAAGCCGCCTACACGGCGGATAAC	28	1e-05	NC_017068_4	Selenomonas ruminantium subsp. lactilytica TAM6421
443	ATTTCAATCCACGCAGCCCGAGTGGGCTGCGAC	33	1e-06	NC_015437_5	Selenomonas sputigena ATCC 35185
690	TTTCTAAGCTGCCTGTACGGCAGTGAAC	28	2e-10	NC_022268_7	Serratia sp. ATCC 39006
859	TTTCTAAGCTGCCTGTACGGCAGTGAACG	29	2e-10	NC_022268_7	Serratia sp. ATCC 39006
1150	GTTCACTGCCGTACAGGCAGCTTAGAAA	28	2e-10	NC_022268_7	Serratia sp. ATCC 39006
580	CGGTTTATCCCCGCGTGTGCGGGGTAGAT	29	4e-06	NC_022268_8	Serratia sp. ATCC 39006
1077	ATCTACCCCGCACACGCGGGGATAAACCGG	30	4e-06	NC_022268_8	Serratia sp. ATCC 39006
1063	ATCTACCCCGCACACGCGGGGATAAACC	28	1e-05	NC_022268_8	Serratia sp. ATCC 39006
888	GTTTCAATTCACGCACCCGTGAGGGTGCGAC	31	5e-11	NC_016633_1	Sphaerochaeta pleomorpha str. Grapes
114	GTTTCAATTCACGCACCCGTGTGGGTGCGAC	31	7e-09	NC_016633_1	Sphaerochaeta pleomorpha str. Grapes
700	GTCGCACCCACACGGGTGCGTGAATTGAAAC	31	7e-09	NC_016633_1	Sphaerochaeta pleomorpha str. Grapes
1399	GTCGCACCCACACGGGTGCGTGAATTGAAA	30	3e-08	NC_016633_1	Sphaerochaeta pleomorpha str. Grapes
280	GGTCGCTTCCTATACGGAGGCGTGAATTGAAAC	33	0.002	NC_016633_1	Sphaerochaeta pleomorpha str. Grapes
Cluster 76A	GTCGCTCCCCCTCGTGGGGAGCGTGGATTGAAAC	34	2e-09	NC_015732_3	Spirochaeta caldaria DSM 7334
Cluster 76B	GTCGCTCCCCCTCGTGGGGAGCGTGGATTGAAA	33	8e-09	NC_015732_3	Spirochaeta caldaria DSM 7334
Cluster 23A	GTCGCTCCCTTCGCGGGAGCGTGGATTGAAAT	32	4e-12	NC_014364_1	Spirochaeta smaragdinae DSM 11293
Cluster 23B	ATTTCAATCCACGCTCCCGCGAAGGGAGCGAC	32	4e-12	NC_014364_1	Spirochaeta smaragdinae DSM 11293
386	ATTTCAATCCTCGCTCCCGCGAAGGGAGCGAC	32	6e-10	NC_014364_1	Spirochaeta smaragdinae DSM 11293
Cluster 120A	GTCGCTCCCTTCGCGGGAGCGCGGATTGAAAT	32	6e-10	NC_014364_1	Spirochaeta smaragdinae DSM 11293
1593	ATTTCAATCCGCGCTCCCGC	20	6e-06	NC_023035_1	Spirochaeta sp. L21-RPul-D2
Cluster 68A	GTTCTCGTCCCCTTATCGGGGTTCTCTTATCTCAAT	36	0.0002	NC_013893_1	Staphylococcus lugdunensis HKU09-01
Cluster 68B	ATTGAGATAAGAGAACCCCGATAAGGGGACGAGAAC	36	0.0002	NC_013893_1	Staphylococcus lugdunensis HKU09-01
2159	GTTTTAGTACTCTGTAATTTTTCGCTATGATAAAAC	36	1e-06	NC_022737_3	Staphylococcus pasteuri SP1
2163	GTTTTATCATAGCGAAAAATTACAGAGTACTAAAAC	36	1e-06	NC_022737_3	Staphylococcus pasteuri SP1
472	GTTTTAGTACTCTGTTGGATATTGATAAACTTACAC	36	0.003	NC_022737_3	Staphylococcus pasteuri SP1
281	GTTGGTTTTATCATTGTTTTGAATGGTATATCCAAC	36	0.009	NC_012891_2	Streptococcus dysgalactiae subsp. equisimilis GGS_124
457	GGTTGGTTTTATTATTGTTTTGAATGGTATATCCAAC	37	0.009	NC_012891_2	Streptococcus dysgalactiae subsp. equisimilis GGS_124
1002	GTTGGATATACCATTCAAAACAATGATAAAACCAAC	36	0.009	NC_012891_2	Streptococcus dysgalactiae subsp. equisimilis GGS_124
Cluster 74A	ATTTCAATCCACTCCCTCCGTATGGAGGGAGAC	33	1e-06	NC_011134_1	Streptococcus equi subsp. zooepidemicus MGCS10565
834	GGATCACCCCCGCTCGTGCGGGAAAGAC	28	8e-08	NC_018089_2	Streptococcus mutans GS-5
821	GGATCACTCCCGCTCGTGCGGGAAAGAC	28	1e-05	NC_018089_2	Streptococcus mutans GS-5
2208	GTTTTAGAGCTGTGTTGTTTCGAATGGTTCCAAAAC	36	1e-14	NC_004350_1 / NC_008532_5	Streptococcus mutans UA159 / Streptococcus thermophilus LMD-9
Cluster 35A	GTCGCTCCCTTCACGGGGAGCGTGGATTGAAAT	33	2e-11	NC_015678_3	Streptococcus parasanguinis ATCC 15912
Cluster 35B	ATTTCAATCCACGCTCCCCGTGAAGGGAGCGAC	33	2e-11	NC_015678_3	Streptococcus parasanguinis ATCC 15912
2424	GTCGCCGCCTTCACGGGCGGCGTGGATTGAAAT	33	8e-09	NC_015678_3	Streptococcus parasanguinis ATCC 15912
2425	CGTCGCCGCCTTCACGGGCGGCGTGGATTGAAAT	34	9e-09	NC_015678_3	Streptococcus parasanguinis ATCC 15912
2014	GGGATCACCCCCGCGTGTGCGGGGAAAAG	29	7e-09	NC_015760_1	Streptococcus salivarius CCHSS3
2378	CTTTTCCCCGCACACGCGGGGGTGATCCC	29	7e-09	NC_015760_1	Streptococcus salivarius CCHSS3
2013	CTTTTCCCCGCACACGCGGGGGTGATCCCA	30	8e-09	NC_015760_1	Streptococcus salivarius CCHSS3
481	GCTTTTCCCCGCCCACGCGGGGGTGATCCCT	31	1e-06	NC_015760_1	Streptococcus salivarius CCHSS3
1610	CTTTTCCCCGCCCACGCGGGGGTGATCCC	29	1e-06	NC_015760_1	Streptococcus salivarius CCHSS3
2153	GTTGTACAGTTACTTAAATCTTGAGAGTACAAAAACG	37	1e-14	NC_006448_2	Streptococcus thermophilus LMG 18311
2146	TGATATAAACCTATTTACCTCGAGAGGGGACGGAAAC	37	2e-12	NC_006448_2	Streptococcus thermophilus LMG 18311
2145	GATATAAACCTATATACCTCGAGAGGGGACGGAAAC	36	5e-12	NC_006448_2	Streptococcus thermophilus LMG 18311
3138	AAAGTTTCCGTCCCCTCTCGAGGTAGATAGGTTTATATCT	40	6e-12	NC_006448_2 NC_008532_4 NC_017581_2	Streptococcus thermophilus LMG 18311
222	TTAAGGTTTTTGTACTCTCAAGATTTAAGTAACTGTACAAC	41	1e-14	NC_006448_1 / NC_017595_3 / NC_022584_3	Streptococcus thermophilus LMG 18311 / Streptococcus salivarius JIM8777 / Streptococcus sp. I-G2
223	GTTTTTGTACTCTCAAGATTTAAGTAACTGTACAAC	36	1e-14	NC_006448_1 / NC_017595_3 / NC_022584_3	Streptococcus thermophilus LMG 18311 / Streptococcus salivarius JIM8777 / Streptococcus sp. I-G2
2168	GTTGTACAGTTACTTAAATCTTGAGAGTACAAAAAC	36	1e-14	NC_006448_1 / NC_017595_3 / NC_022584_3	Streptococcus thermophilus LMG 18311 / Streptococcus salivarius JIM8777 / Streptococcus sp. I-G2
212	GGGATCATCCCCGCGGGTGCGGGGCTCAC	29	4e-06	NC_022785_18	Streptomyces rapamycinicus NRRL 5491
226	GGGATCATCCCCGCGGGTGCGGGGCTCA	28	4e-06	NC_022785_18	Streptomyces rapamycinicus NRRL 5491
645	ATTTCAATCCACGCACCCCTGACGGGGTGCGAC	33	6e-11	NC_015172_2	Syntrophobotulus glycolicus DSM 8271
775	GTCGCACCCCGCACGGGGTGCGTGGATTGAAAT	33	6e-11	NC_015172_2	Syntrophobotulus glycolicus DSM 8271
1984	GTCGCACCCCGCAAGGGGTGCGTGGATTGAAAT	33	6e-11	NC_015172_2	Syntrophobotulus glycolicus DSM 8271
1999	ATTTCAATCCACGCACCCCTTGCGGGGTGCGAC	33	6e-11	NC_015172_2	Syntrophobotulus glycolicus DSM 8271
68	ATTTCAATCCACGTACCCCGTGCGGGGTGCGAC	33	8e-09	NC_015172_2	Syntrophobotulus glycolicus DSM 8271
1790	GTATAGATTTAACCAGAATGGAATGTAAAG	30	3e-08	NC_015172_3 NC_015172_4	Syntrophobotulus glycolicus DSM 8271
1244	GGGGTGCGTGGATTGAAAC	19	7e-06	NC_015172_2	Syntrophobotulus glycolicus DSM 8271
229	ATTAAAAAACGAATAACCCCTGTAAGGGACGGAAAC	36	2e-05	NC_008346_8	Syntrophomonas wolfei subsp. wolfei str. Goettingen
712	GTCGCTCCCCGCACGGGGAGCGTGGATTGAAAT	33	8e-09	NC_014220_3	Syntrophothermus lipocalidus DSM 12680
767	ATTTCAATCCACGCTCCCCGTGCGGGGAGCGAC	33	8e-09	NC_014220_3	Syntrophothermus lipocalidus DSM 12680
804	GTCACGCTCCCCGCGGAGCGTGTGAGTTGAAAT	33	0.0006	NC_014220_3	Syntrophothermus lipocalidus DSM 12680
2453	ATTTCAACTCACACGCTCCGCGGGGAGCGTGAC	33	0.0006	NC_014220_3	Syntrophothermus lipocalidus DSM 12680
358	GTTTTAATCGGACCTTCATGGAATTGAAAC	30	4e-06	NC_016610_4	Tannerella forsythia ATCC 43037
853	TGTAATACCGTACCTATAAGGAATTGAAAC	30	1e-06	NC_015519_2	Tepidanaerobacter sp. Re1
Cluster 63A	GTTTCAATCCACGCACCCGCATGGGGTGCGAC	32	1e-12	NC_014152_1	Thermincola sp. JR
1466	GTTTCAATCCACGCACCCGCGTGGGGTGCGAC	32	2e-10	NC_014152_1	Thermincola sp. JR
785	GTCGCACCCCACGCGGGTGCGTGGATTGAAAT	32	6e-10	NC_014152_1	Thermincola sp. JR
2700	ATTTCAATCCACGCACCCCAGTGGGGTGCGAC	32	2e-09	NC_014152_1	Thermincola sp. JR
Cluster 38A	GTCGCACCCCACTGGGGTGCGTGGATTGAAAT	32	2e-09	NC_014152_1	Thermincola sp. JR
328	ATTACAACTTATCCCCGTAAGGGGACGGAAACT	33	8e-09	NC_014152_3	Thermincola sp. JR
456	GTTTCTAAATCTTATCCCCGTAAGGGGACGGAAAC	35	9e-09	NC_014152_3	Thermincola sp. JR
455	TTATCCCCGTAAGGGGACGGAAAC	24	2e-08	NC_014152_3	Thermincola sp. JR
126	GTTACCGTCCCCTTACGGGGATAAGTTGTAAT	32	1e-06	NC_014152_3	Thermincola sp. JR
1246	GTTTCAATCCACGCACCCGTTTGGGTGCGAC	31	1e-06	NC_014152_1	Thermincola sp. JR
1360	GTGTCAATCCCTCTTAGGTACGGTACAAC	29	0.0002	NC_003869_3	Thermoanaerobacter tengcongensis MB4
388	ATTTCAATCCTCATACTTATGTAAACTACATC	32	0.007	NC_010525_10	Thermoproteus neutrophilus V24Sta
1193	GTTTTTATTTAACCTTGGAGGATTGTAAAT	30	0.0006	NC_009616_2	Thermosipho melanesiensis BI429
2202	ATTTACAATCCTCCAAGGTTAAATAAAAAC	30	0.0006	NC_009616_2	Thermosipho melanesiensis BI429
2167	ATTTACAATCCTCCAAGGTTAAATAAAAA	29	0.002	NC_009616_2	Thermosipho melanesiensis BI429
2207	CTTTTTATTTAACCTTGGAGGATTGTAAAT	30	0.002	NC_009616_2	Thermosipho melanesiensis BI429
344	GTCGCACCCTATGTGGGTGCGTGGATTGAAAC	32	8e-12	NC_017957_2	Tistrella mobilis KA081020-065
485	GTTTCAATCCACGCACCCGCACGGGGTGCGAC	32	2e-10	NC_017958_2	Tistrella mobilis KA081020-065
668	ATTTCAATCCACGCACCCCGCGAGGGGTGCGAC	33	8e-09	NC_017958_2	Tistrella mobilis KA081020-065
1121	GTCGCACCCCTCGCGGGGTGCGTGGATTGAAAT	33	8e-09	NC_017958_2	Tistrella mobilis KA081020-065
2096	CAGTTTCAATCCACGCACCCACATAGGGTGCGAC	34	9e-09	NC_017957_2	Tistrella mobilis KA081020-065
2307	TGGTCGCACCCTGCGTGGGTGCGTGGATTGAAAC	34	9e-09	NC_017957_1	Tistrella mobilis KA081020-065
362	GTTTCAATCCACGCACCCACATAGGGTGCGA	31	3e-08	NC_017957_2	Tistrella mobilis KA081020-065
2345	TGTTTCAATCCACGCACCCACGCAGGGTGCGACT	34	3e-08	NC_017957_2	Tistrella mobilis KA081020-065
2346	GTCGCACCCTGCGTGGGTGCGTGGATTGAAACT	33	3e-08	NC_017957_2NC_017957_3	Tistrella mobilis KA081020-065
2349	GTTTTACACTTATTCGAAACTACAAGGTTCTCAAAC	36	3e-08	NC_017957_2	Tistrella mobilis KA081020-065
Cluster 33A	GTTTCAATCCACGCACCCACGCAGGGTGCGAC	32	3e-08	NC_017957_2	Tistrella mobilis KA081020-065
Cluster 34B	GTCGCACCCTGCGTGGGTGCGTGGATTGAAAC	32	3e-08	NC_017957_2	Tistrella mobilis KA081020-065
314	ATTTCAATCCACACCACCCGCAAGGTGGTGAC	32	1e-05	NC_017958_2	Tistrella mobilis KA081020-065
744	GTCACCACCTTGCGGGTGGTGTGGATTGAAAT	33	1e-05	NC_017958_2	Tistrella mobilis KA081020-065
728	ATTTCAATCCACGAAGCCGCAAGGGCTTCGAC	32	0.0006	NC_017958_2	Tistrella mobilis KA081020-065
360	CGACGCTCCCTATACGGGAGCGTGAATTGTAATTT	35	0.0002	NC_015500_14	Treponema brennaborense DSM 12168
1053	GTTAAATTAAATAATCCCCATTAGGGGACGGAAAC	35	3e-14	NC_013520_10	Veillonella parvula DSM 2008
1449	GTTTCCGTCCCCTAATGGGGATTATTTAATTTAAC	35	3e-14	NC_013520_10	Veillonella parvula DSM 2008
2935	AAGTTTCAATACCGTAAACGGTAAGTACTGTTGCAAC	37	3e-14	NC_013520_7	Veillonella parvula DSM 2008
Cluster 43A	GTTTCAATACCGTAAACGGTAAGTACTGTTGCAAC	35	3e-14	NC_013520_7	Veillonella parvula DSM 2008
2188	GTTGCAACAGCACTTACCGTTTACGGTATTGAAACT	36	4e-14	NC_013520_2	Veillonella parvula DSM 2008
2920	GTTTCAATACCGTAAACGGTAAGTACTGTTGCAACT	36	4e-14	NC_013520_7	Veillonella parvula DSM 2008
1461	GTTTCAATACCGTAAACGGTAGGTACTGTTGCAAC	35	5e-12	NC_013520_7	Veillonella parvula DSM 2008
3115	GTTAAATTTAATGATTCCCATTAGGGGACGGAAAC	35	7e-10	NC_013520_10	Veillonella parvula DSM 2008
3154	CATGGTTAAATTTAATGATTCCCATTAGGGGACGGAAAC	39	9e-10	NC_013520_10	Veillonella parvula DSM 2008
2172	GTTTCCGTCCCCATCTGGGGATTATTTAATTTAAC	35	3e-09	NC_013520_10	Veillonella parvula DSM 2008
2194	GTTAAATTAAATAATCCCCAGATGGGGACGGAAAC	35	3e-09	NC_013520_10	Veillonella parvula DSM 2008
Cluster 111A	GTTTCCGTCCCCATCAGGGGATTATTTAATTTAAC	35	3e-09	NC_013520_10	Veillonella parvula DSM 2008
1056	GTTAAATTAAATAATCCCCTGATGGGGGCGGAAACAT	37	4e-07	NC_013520_10	Veillonella parvula DSM 2008
2171	GTTTCAATACCGCAAGCGGTAAGCACTATTGCAAT	35	4e-07	NC_013520_9	Veillonella parvula DSM 2008
1663	GTTTCCGTCCCCTTATGGGGTTTCTTAATTTCAAAT	36	5e-06	NC_013520_10	Veillonella parvula DSM 2008
1055	GTTAAATTAAATAATCCCC	19	7e-06	NC_013520_10	Veillonella parvula DSM 2008
1057	TTAAATTAAATAATCCCC	18	2e-05	NC_013520_10	Veillonella parvula DSM 2008
2015	GTTTCCGTCCCCTATTGGGGTTCTTTATATTTCAAT	36	2e-05	NC_013520_10	Veillonella parvula DSM 2008
2177	GTTAAATTAAATAATCCC	18	2e-05	NC_013520_10	Veillonella parvula DSM 2008
1520	GTTTCCGTCCCCTACTGGGGTTATATATTCTCTAATA	37	6e-05	NC_013520_10	Veillonella parvula DSM 2008
1227	CACAGAATTGTAGCCCTCCTAATACCGTTTTCGGTATTGAAAC	43	0.0003	NC_013520_9	Veillonella parvula DSM 2008
1089	ATAAGAAATTAGATAACCCCTGATGGGGACGGAAAC	36	0.0007	NC_013520_10	Veillonella parvula DSM 2008
2262	GTTTCCGTCCCCATCAGGGGTTATCTAATTTCTTAT	36	0.0007	NC_013520_10	Veillonella parvula DSM 2008
184	GTCGCCTCCTTCTCGGAGGCGTGGATTGAAAT	32	6e-10	NC_013357_1 / NC_015715_1	Zymomonas mobilis subsp. mobilis NCIMB 11163 / Zymomonas mobilis subsp. pomaceae ATCC 29192
185	ACGGTGTCGCCTCCTTCTCGGAGGCGTGGATTGAAATTG	39	9e-10	NC_013357_1 / NC_015715_1	Zymomonas mobilis subsp. mobilis NCIMB 11163 / Zymomonas mobilis subsp. pomaceae ATCC 29192
3102	GTGTTACCATTTTTGC	16	-
3114	AACCAGCTGACCCAGCTGGA	20	-
3124	GAATTAATAGAAACATAATGGAATTTAAAG	30	-
3131	GTTTGAATATATGTCGTATTACCTTTTGCTCAAACT	36	-
3132	TCATTTCAATCTAACGCAACCCGTGTGGATTGCAACG	37	-
3133	GTTTTATTACTATCTAAAATAACACAATTCTAAAAC	36	-
3139	GTTGCAACCCACACGGGTTGCGTTAGATTGAAAT	34	-
3140	GCTGTCAACGGTTCGGGCGATGT	23	-
3141	GAATTAATAGAATCATAATGGAATTTAAAT	30	-
3147	GTTAGATATCATACTTATTAAGGATTAACGC	31	-
1703	GGGACACTTCTACACATCTG	20
1728	GTTTTAGAATTGTGTTATTTTAGATAGTAATGAAAC	36
1779	CAGCTGGCAACCCACTTGCCTACGAGGATTGCAAC	35
1956	ATTATAACATACCAAGAAAAATTAGGGAACTACAAT	36
2068	GTTTGAGAGCTGTGCGTTTTCGTAGGGGAGTCAAACTT	38
2319	GTTTGAGAGGTATGTAATTCTGTATAGGTATAAAAC	36
2395	GTTTAAGACATATCATAAATTACAAGGTTCTCAAAC	36
2806	GTTTCACTACCTTATGGATTTACACTATTCTCAAA	35

## Sheet: B. Strains
Supplementary Table 5. Repeat sequences' BLAST hits against CRISPRdb database
	Strain	Number of Matches	% in Total
	No match	370	0.293418
	Megamonas hypermegale ART12/1	46	0.0368885
	Faecalibacterium prausnitzii SL3/3	31	0.0248597
	Bacteroides helcogenes P 36-108	30	0.0240577
	Eubacterium rectale M104/1	30	0.0240577
	Veillonella parvula DSM 2008	23	0.0184443
	Faecalibacterium prausnitzii L2-6	21	0.0168404
	Clostridium saccharoperbutylacetonicum N1-4(HMT)	20	0.0160385
	Coprococcus catus GD/7	18	0.0144346
	Clostridium cf. saccharolyticum K10	17	0.0136327
	Listeria innocua Clip11262	17	0.0136327
	Desulfotomaculum acetoxidans DSM 771	15	0.0120289
	Filifactor alocis ATCC 35896	15	0.0120289
	Tistrella mobilis KA081020-065	15	0.0120289
	Anoxybacillus flavithermus WK1	13	0.010425
	Clostridium tetani 12124569	13	0.010425
	Crinalium epipsammum PCC 9333	13	0.010425
	Eubacterium siraeum 70/3	13	0.010425
	Eubacterium siraeum V10Sc8a	13	0.010425
	Flavobacterium branchiophilum FL-15	13	0.010425
	Coprococcus sp. ART55/1	12	0.0096231
	Providencia stuartii MRSN 2154 / Pectobacterium carotovorum subsp. carotovorum PCC21	11	0.00882117
	Syntrophobotulus glycolicus DSM 8271	11	0.00882117
	Alistipes shahii WAL 8301	10	0.00801925
	Odoribacter splanchnicus DSM 20712	10	0.00801925
	Prevotella denticola F0289	10	0.00801925
	Thermincola sp. JR	10	0.00801925
	Akkermansia muciniphila ATCC BAA-835	9	0.00721732
	Bacillus clausii KSM-K16	9	0.00721732
	Bifidobacterium longum subsp. longum BBMN68	9	0.00721732
	Clostridium saccharobutylicum DSM 13864	9	0.00721732
	Eubacterium rectale ATCC 33656	9	0.00721732
	Microcoleus sp. PCC 7113	9	0.00721732
	Parabacteroides distasonis ATCC 8503	9	0.00721732
	Acidaminococcus fermentans DSM 20731	8	0.0064154
	Bacillus thuringiensis serovar chinensis CT-43 / Bacillus thuringiensis serovar thuringiensis str. IS5056	8	0.0064154
	Bacteroides fragilis NCTC 9343 / Bacteroides fragilis YCH46	8	0.0064154
	Clostridium botulinum E3 str. Alaska E43	8	0.0064154
	Desulfotomaculum gibsoniae DSM 7213	8	0.0064154
	Megasphaera elsdenii DSM 20460 / Streptococcus mutans GS-5	8	0.0064154
	Methanoregula formicicum SMSP	8	0.0064154
	Mycobacterium tuberculosis CTRI-2	8	0.0064154
	Runella slithyformis DSM 19594	8	0.0064154
	Streptococcus mutans GS-5	8	0.0064154
	Bibersteinia trehalosi USDA-ARS-USMARC-192	7	0.00561347
	Bifidobacterium thermophilum RBL67	6	0.00481155
	Clostridium autoethanogenum DSM 10061	6	0.00481155
	Desulfitobacterium hafniense DCB-2	6	0.00481155
	Desulfosporosinus acidiphilus SJ4	6	0.00481155
	Escherichia coli O55:H7 str. CB9615/Escherichia coli O55:H7 str. RM12579	6	0.00481155
	Eubacterium eligens ATCC 27750	6	0.00481155
	Lactobacillus casei ATCC 334	6	0.00481155
	Saccharomonospora viridis DSM 43017	6	0.00481155
	Serratia sp. ATCC 39006	6	0.00481155
	Bifidobacterium dentium Bd1	5	0.00400962
	Candidatus Methanomethylophilus alvus Mx1201	5	0.00400962
	Clostridium botulinum H04402 065	5	0.00400962
	Clostridium cellulolyticum H10	5	0.00400962
	Coriobacterium glomerans PW2	5	0.00400962
	Desulfocapsa sulfexigens DSM 10523	5	0.00400962
	Gloeobacter kilaueensis JS1	5	0.00400962
	Meiothermus silvanus DSM 9946	5	0.00400962
	Pelotomaculum thermopropionicum SI	5	0.00400962
	Rivularia sp. PCC 7116	5	0.00400962
	Salinispora arenicola CNS-205	5	0.00400962
	Sphaerochaeta pleomorpha str. Grapes	5	0.00400962
	Streptococcus salivarius CCHSS3	5	0.00400962
	Azotobacter vinelandii DJ	4	0.0032077
	Bacillus cereus FRI-35	4	0.0032077
	Bacillus halodurans C-125	4	0.0032077
	Clostridium difficile M120	4	0.0032077
	Escherichia coli ETEC H10407	4	0.0032077
	Megasphaera elsdenii DSM 20460	4	0.0032077
	Nitrosococcus halophilus Nc4	4	0.0032077
	Pseudanabaena sp. PCC 7367	4	0.0032077
	Rhodothermus marinus DSM 4252	4	0.0032077
	Roseburia hominis A2-183	4	0.0032077
	Spirochaeta smaragdinae DSM 11293	4	0.0032077
	Streptococcus parasanguinis ATCC 15912	4	0.0032077
	Streptococcus thermophilus LMG 18311	4	0.0032077
	Syntrophothermus lipocalidus DSM 12680	4	0.0032077
	Thermosipho melanesiensis BI429	4	0.0032077
	Bifidobacterium adolescentis ATCC 15703	3	0.00240577
	Bifidobacterium asteroides PRL2011	3	0.00240577
	Bifidobacterium bifidum S17	3	0.00240577
	Candidatus Symbiobacter mobilis CR	3	0.00240577
	Chloroflexus aggregans DSM 948	3	0.00240577
	Clostridium acidurici 9a	3	0.00240577
	Clostridium stercorarium subsp. stercorarium DSM 8532	3	0.00240577
	Ethanoligenens harbinense YUAN-3	3	0.00240577
	Lactobacillus crispatus ST1	3	0.00240577
	Mycobacterium avium 104	3	0.00240577
	Paenibacillus larvae subsp. larvae DSM 25430	3	0.00240577
	Ruminococcus albus 7	3	0.00240577
	Staphylococcus pasteuri SP1	3	0.00240577
	Streptococcus dysgalactiae subsp. equisimilis GGS_124	3	0.00240577
	Streptococcus salivarius JIM8777	3	0.00240577
	Streptococcus sp. I-G2	3	0.00240577
	Streptococcus thermophilus LMG 18311 / Streptococcus salivarius JIM8777 / Streptococcus sp. I-G2	3	0.00240577
	Bacteroides fragilis NCTC 9343	2	0.00160385
	Bifidobacterium breve UCC2003	2	0.00160385
	Clostridium tetani E88 / Clostridium tetani 12124569	2	0.00160385
	Corynebacterium aurimucosum ATCC 700975	2	0.00160385
	Desulfotomaculum reducens MI-1	2	0.00160385
	Erwinia pyrifoliae Ep1/96	2	0.00160385
	Exiguobacterium sibiricum 255-15	2	0.00160385
	Gluconacetobacter xylinus NBRC 3288	2	0.00160385
	Gordonibacter pamelaeae 7-10-1-b	2	0.00160385
	Halanaerobium sp. 'sapolanicus'	2	0.00160385
	Klebsiella pneumoniae NTUH-K2044 / Dickeya zeae Ech1591	2	0.00160385
	Lactobacillus fermentum IFO 3956	2	0.00160385
	Listeria seeligeri serovar 1/2b str. SLCC3954	2	0.00160385
	Nitrosomonas sp. AL212	2	0.00160385
	Ralstonia solanacearum Po82	2	0.00160385
	Ramlibacter tataouinensis TTB310	2	0.00160385
	Spirochaeta caldaria DSM 7334	2	0.00160385
	Staphylococcus lugdunensis HKU09-01	2	0.00160385
	Streptococcus mutans GS-5	2	0.00160385
	Streptomyces rapamycinicus NRRL 5491	2	0.00160385
	Zymomonas mobilis subsp. mobilis NCIMB 11163 / Zymomonas mobilis subsp. pomaceae ATCC 29192	2	0.00160385
	Acidaminococcus intestini RyC-MR95	1	0.000801925
	Acidianus hospitalis W1	1	0.000801925
	Anabaena cylindrica PCC 7122	1	0.000801925
	Bacillus thuringiensis serovar chinensis CT-43	1	0.000801925
	Bifidobacterium longum DJO10A / Bifidobacterium longum subsp. longum KACC 91563	1	0.000801925
	Candidatus Arthromitus sp. SFB-mouse-Japan	1	0.000801925
	Clostridium botulinum BKT015925	1	0.000801925
	Clostridium clariflavum DSM 19732	1	0.000801925
	Clostridium difficile CD196	1	0.000801925
	Cyanobacterium aponinum PCC 10605	1	0.000801925
	Delftia sp. Cs1-4 / Methylomicrobium alcaliphilum	1	0.000801925
	Desulfosporosinus orientis DSM 765	1	0.000801925
	Escherichia coli 042	1	0.000801925
	Escherichia coli E24377A / Shigella sonnei 53G	1	0.000801925
	Geobacillus sp. Y4.1MC1 / Geobacillus thermoglucosidasius C56-YS93	1	0.000801925
	Gluconobacter oxydans H24	1	0.000801925
	halophilic archaeon DL31	1	0.000801925
	Haloquadratum walsbyi C23	1	0.000801925
	Ignavibacterium album JCM 16511	1	0.000801925
	Klebsiella pneumoniae subsp. pneumoniae 1084	1	0.000801925
	Lactobacillus acidophilus NCFM	1	0.000801925
	Lactobacillus buchneri CD034/Lactobacillus buchneri NRRL B-30929	1	0.000801925
	Lactobacillus delbrueckii subsp. bulgaricus ATCC 11842	1	0.000801925
	Lactobacillus fermentum F-6	1	0.000801925
	Lactobacillus ruminis ATCC 27782	1	0.000801925
	Lactobacillus salivarius subsp. salivarius	1	0.000801925
	Lysinibacillus sphaericus C3-41	1	0.000801925
	Marinitoga piezophila KA3	1	0.000801925
	Melioribacter roseus P3M	1	0.000801925
	Methanocorpusculum labreanum Z	1	0.000801925
	Methylobacillus flagellatus KT	1	0.000801925
	Methylobacterium nodulans ORS 2060	1	0.000801925
	Methylomonas methanica MC09	1	0.000801925
	Myxococcus stipitatus DSM 14675	1	0.000801925
	Nitrosomonas eutropha C91	1	0.000801925
	Oscillatoria acuminata PCC 6304	1	0.000801925
	Oscillatoria nigro-viridis PCC 7112	1	0.000801925
	Paracoccus denitrificans PD1222	1	0.000801925
	Pasteurella multocida 36950	1	0.000801925
	Pasteurella multocida subsp. multocida str. Pm70	1	0.000801925
	Pectobacterium wasabiae WPP163	1	0.000801925
	Pediococcus pentosaceus SL4	1	0.000801925
	Prevotella ruminicola 23	1	0.000801925
	Pectobacterium wasabiae WPP163 / Providencia stuartii MRSN 2154	1	0.000801925
	Pseudomonas stutzeri A1501	1	0.000801925
	Saccharothrix espanaensis DSM 44229	1	0.000801925
	Sebaldella termitidis ATCC 33386	1	0.000801925
	Selenomonas ruminantium subsp. lactilytica TAM6421	1	0.000801925
	Selenomonas sputigena ATCC 35185	1	0.000801925
	Spirochaeta sp. L21-RPul-D2	1	0.000801925
	Streptococcus equi subsp. zooepidemicus ATCC 35246	1	0.000801925
	Streptococcus equi subsp. zooepidemicus MGCS10565	1	0.000801925
	Streptococcus mutans UA159	1	0.000801925
	Streptococcus thermophilus LMD-9	1	0.000801925
	Syntrophomonas wolfei subsp. wolfei str. Goettingen	1	0.000801925
	Tannerella forsythia ATCC 43037	1	0.000801925
	Tepidanaerobacter sp. Re1	1	0.000801925
	Thermoanaerobacter tengcongensis MB4	1	0.000801925
	Thermoproteus neutrophilus V24Sta	1	0.000801925
	Treponema brennaborense DSM 12168	1	0.000801925

## Sheet: C. Removed sequences
Supplementary Table 5. Repeat sequences' BLAST hits against CRISPRdb database
Query ID	Query Sequence	Length	Evalue	Match Results
975	GTAGAAGTACTAGATCCATTAAAATAAGGATTGAAAC	37	3e-09	actagatccattaaaataaggattgaaac
				|||| ||||||||||||||||||||||||
				acta-atccattaaaataaggattgaaac
981	GTTTCAATCCTTATTTTAATGGATCTAATACTTCTAC	37	3e-08	gtttcaatccttattttaatggat
				||||||||||||||||||||||||
				gtttcaatccttattttaatggat
57	GCTGTCGGACATTACCTATGAGGAATTGACACA	33	3e-08	acattacctatgaggaattgacac
				||||||||||||||||||||||||
				acattacctatgaggaattgacac
1790	GTATAGATTTAACCAGAATGGAATGTAAAG	30	3e-08	atttaaccagaatggaatgtaaag
				||||||||||||||||||||||||
				atttaaccagaatggaatgtaaag
1464	ATAGAGAATAAAGAAACCCCGAGAGGGGACGGAAAC	36	1e-07	aaaccccgagaggggacggaaac
				|||||||||||||||||||||||
				aaaccccgagaggggacggaaac
1588	TCGTATAGATTTAACCAGAATGGAATGTAAATC	33	1e-07	atttaaccagaatggaatgtaaa
				|||||||||||||||||||||||
				atttaaccagaatggaatgtaaa
1271	CAAAGTCGGCGTACCAAAATCCCCGTAAGGGGACTGAAACGCC	43	2e-07	aatccccgtaaggggactgaaac
				|||||||||||||||||||||||
				aatccccgtaaggggactgaaac
2176	AATCTACAACAGTAGAAATTATTCTATATTACTTAAC	37	4e-07	atctacaacagtagaaattatt
				||||||||||||||||||||||
				atctacaacagtagaaattatt
375	GAGTTTCCGTCCCCTTGCGGGGTGTGGGTTGTTTCT	36	4e-07	gtttccgtccccttgcggggt-gtgggtt
				||||| ||||||||||||||| |||||||
				gtttcagtccccttgcggggtagtgggtt
193	GTTTCCGTCCCCTTACGGGGTAGTTTGTTTCAATC	35	4e-07	gtttccgtccccttacggggta
				||||||||||||||||||||||
				gtttccgtccccttacggggta
445	GTTTCCGTCCCCTCGCGGGGATGATGTTTAGAAAC	35	4e-07	gtttccgtcccctcgcggggat
				||||||||||||||||||||||
				gtttccgtcccctcgcggggat
219	ATTTACTAAATGATTCCCCGTAAGGGGACGGAAAC	35	4e-07	ttccccgtaaggggacggaaac
				||||||||||||||||||||||
				ttccccgtaaggggacggaaac
2175	AAATATCTACAACAGTAGAAATTATTCTATATTACTTAACA	41	5e-07	atctacaacagtagaaattatt
				||||||||||||||||||||||
				atctacaacagtagaaattatt
1629	GGTTAAATAATAAGAAAGAATTTCTACTAGTGTAGAT	37	1e-06	agaatttctactagtgtagat
				|||||||||||||||||||||
				agaatttctactagtgtagat
2163	GTTTTATCATAGCGAAAAATTACAGAGTACTAAAAC	36	1e-06	aaaattacagagtactaaaac
				|||||||||||||||||||||
				aaaattacagagtactaaaac
2159	GTTTTAGTACTCTGTAATTTTTCGCTATGATAAAAC	36	1e-06	gttttagtactctgtaatttt
				|||||||||||||||||||||
				gttttagtactctgtaatttt
1280	ATCTACACTAGTAGAAATTCTTTAAGGCTATTCAAC	36	1e-06	atctacactagtagaaattct
				|||||||||||||||||||||
				atctacactagtagaaattct
1973	ATCTACACTAGTAGAAATTCTTTCTTATTATTTAA	35	1e-06	atctacactagtagaaattct
				|||||||||||||||||||||
				atctacactagtagaaattct
126	GTTACCGTCCCCTTACGGGGATAAGTTGTAAT	32	1e-06	ccgtccccttacggggataag
				|||||||||||||||||||||
				ccgtccccttacggggataag
2162	GATAAATAAGAACATGAGATGTATTTAAAT	30	4e-06	aacatgagatgtatttaaat
				||||||||||||||||||||
				aacatgagatgtatttaaat
1189	GTCTCAATCCCTTCGAAATCAGGGTTTCATTCGAAC	36	5e-06	gtctcaatcccttcgaaatcaggg
				||||||||||||| ||||||||||
				gtctcaatccctttgaaatcaggg
2161	GATGAATAAGAACATGAGATGTATTTAAAC	30	1e-05	aacatgagatgtatttaaa
				|||||||||||||||||||
				aacatgagatgtatttaaa
435	TTTACAGAATTACACTACTCTCAAAC	26	1e-05	aattacactactctcaaac
				|||||||||||||||||||
				aattacactactctcaaac
418	AGTTTTAGAAGTTTACAGAATTACACTACTCTCAAAC	37	2e-05	aattacactactctcaaac
				|||||||||||||||||||
				aattacactactctcaaac
436	GTTTTAGAAGTTTACAGAATTACACTACTCTCAAAC	36	2e-05	aattacactactctcaaac
				|||||||||||||||||||
				aattacactactctcaaac
2213	GTTTGAGAGTAGTGTAATTCTGTAAACCTCTAAAAC	36	2e-05	gtttgagagtagtgtaatt
				|||||||||||||||||||
				gtttgagagtagtgtaatt
1837	GGCTAATAAGCCATTTTAATTTCTACTATTGTAGAT	36	2e-05	aatttctactattgtagat
				|||||||||||||||||||
				aatttctactattgtagat
802	ATCTACAATAGTAGAAATTATGTATTATTATTAAAC	36	2e-05	atctacaatagtagaaatt
				|||||||||||||||||||
				atctacaatagtagaaatt
228	TTTCCGTCCCCTTTCGGGGAATCATTTAGAAAAT	34	5e-05	tttccgtcccctttcggggaat
				||||||||||||| ||||||||
				tttccgtccccttgcggggaat
794	GTTTGAGAGCTTTGTTAAATCAATAAGTTACAAAAC	36	6e-05	tgttaaatcaataagttacaa
				||||||||||||||||| |||
				tgttaaatcaataagtt-caa
1236	GTCTCAGTCCCCTTACGGGGAATTTGGTAACGTAAC	36	6e-05	tcagtccccttacgggga
				||||||||||||||||||
				tcagtccccttacgggga
2182	AAAAGTTTCCGTCCCCTACTGGGGTTCTCTATCTTCTAAT	40	0.0002	gtttccgtcccctact-ggggtt
				||||||||||||| || ||||||
				gtttccgtcccct-ctcggggtt
1262	GTCTTAATCCTTGTTCTACTGGAATAACCTTTCTAAC	37	0.0002	gtcttaatccttgttct
				|||||||||||||||||
				gtcttaatccttgttct
2195	ATTAGAAGATAGAGAACCCCAGTAGGGGACGGAAACT	37	0.0002	aacccc-agtaggggacggaaac
				|||||| || |||||||||||||
				aaccccgag-aggggacggaaac
2186	AATTAGAAGATAGAGAACCCCAGTAGGGGACGGAAAC	37	0.0002	aacccc-agtaggggacggaaac
				|||||| || |||||||||||||
				aaccccgag-aggggacggaaac
1821	GTTTTCGTCCCCTCACGGGGATTTCTCTTTTTCTAT	36	0.0002	tcccctcacggggattt
				|||||||||||||||||
				tcccctcacggggattt
2203	GTTTCCGTCCCCTACTGGGGTTCTCTATCTTCTAAT	36	0.0002	gtttccgtcccctact-ggggtt
				||||||||||||| || ||||||
				gtttccgtcccct-ctcggggtt
471	GTCTATATGACAAAGTAATTTCTACTATGTGTAGAT	36	0.0002	aatttctactatgtgtagat
				||||||||||| ||||||||
				aatttctacta-gtgtagat
1731	ATTAGAGAATATAGAACCCCAGTAGGGGACGGAAAC	36	0.0002	aacccc-agtaggggacggaaac
				|||||| || |||||||||||||
				aaccccgag-aggggacggaaac
1819	TTTTCGTCCCCTCACGGGGATTTCTCTTTTTCTAT	35	0.0002	tcccctcacggggattt
				|||||||||||||||||
				tcccctcacggggattt
11	GTTGAATAGTAACATTAGATGTATTGAAATAT--C	35	0.0002	taacattagatgtattgaaat
				||||| |||||||||||||||
				taacaatagatgtattgaaat
360	CGACGCTCCCTATACGGGAGCGTGAATTGTAATTT	35	0.0002	cgctccctat-acgggagcgtgaattg
				|||||||| | ||||||||||| ||||
				cgctccct-tcacgggagcgtggattg
2368	ATGAATTAATAGATACATAGTGGAATGTAAAT	32	0.0002	catagtggaatgtaaat
				|||||||||||||||||
				catagtggaatgtaaat
1346	AGGTTTTAATAGATACATAGTGGAATGTAAAT	32	0.0002	catagtggaatgtaaat
				|||||||||||||||||
				catagtggaatgtaaat
2369	AAGAATTAATAGATACATAGTGGAATGTAAAT	32	0.0002	catagtggaatgtaaat
				|||||||||||||||||
				catagtggaatgtaaat
492	GTTTTAATAGATACATAGTGGAATGTAAAT	30	0.0002	catagtggaatgtaaat
				|||||||||||||||||
				catagtggaatgtaaat
10	GTTGAATAGTAACATTAGATGTATTGAAAT	30	0.0002	taacattagatgtattgaaat
				||||| |||||||||||||||
				taacaatagatgtattgaaat
351	GAATTAATAGATACATAGTGGAATGTAAAT	30	0.0002	catagtggaatgtaaat
				|||||||||||||||||
				catagtggaatgtaaat
1016	GAAATAATAGAAACATATTGGAATGTAAAT	30	0.0002	catattggaatgtaaat
				|||||||||||||||||
				catattggaatgtaaat
288	ATTTCAATACATCTAATGTTACTATTCAAC	30	0.0002	atttcaatacatctaatgtta
				||||||||||||||| |||||
				atttcaatacatctattgtta
1535	ATTTACATTCCACTATGTATCTATTAATTC	30	0.0002	atttacattccactatg
				|||||||||||||||||
				atttacattccactatg
1843	ATTTACATTCCACTATGTATCTATTAAATC	30	0.0002	atttacattccactatg
				|||||||||||||||||
				atttacattccactatg
1808	AAAATGTCTCCACGCACGTGGAGATGAACC	30	0.0002	tctccacgcacgtggag
				|||||||||||||||||
				tctccacgcacgtggag
1360	GTGTCAATCCCTCTTAGGTACGGTACAAC	29	0.0002	tcaatccctcttaggta
				|||||||||||||||||
				tcaatccctcttaggta
1830	GATTTAATAGATACATAGTGGAATGTAAAT	30	0.0002	catagtggaatgtaaat
				|||||||||||||||||
				catagtggaatgtaaat
1807	AATGTCTCCACGCACGTGGAGATGAACC	28	0.0002	tctccacgcacgtggag
				|||||||||||||||||
				tctccacgcacgtggag
3123	ATTTACATTCCAATATGTCTCTATTTTAAT	30	0.0002	atttacattccaatatg
				|||||||||||||||||
				atttacattccaatatg
1227	CACAGAATTGTAGCCCTCCTAATACCGTTTTCGGTATTGAAAC	43	0.0003	taccgttttcggtattgaaac
				|||||||| ||||||||||||
				taccgtttacggtattgaaac
1765	GTACCATCCCCGTAAGGGGGCGAAAAC	27	0.0005	ccatccccgtaagggg
				||||||||||||||||
				ccatccccgtaagggg
2313	TTTTCGCCCCCTTACGGGGATGGTAC	26	0.0005	ccccttacggggatgg
				||||||||||||||||
				ccccttacggggatgg
2178	GTCACCTTCCGCAAGGAAGGTGTGGATTGAAAT	33	0.0006	tccgcaaggaag-gtgtggattgaaa
				|||||||||| | | |||||||||||
				tccgcaagga-gtgcgtggattgaaa
882	GTAACCGTCCCCTCGCGGGGCTAAGCTGCATC	32	0.0006	ccgtcccctcgcgggg
				||||||||||||||||
				ccgtcccctcgcgggg
728	ATTTCAATCCACGAAGCCGCAAGGGCTTCGAC	32	0.0006	tttcaatccacgaagccgcaaggg
				|||||||||||| | |||||||||
				tttcaatccacgcacccgcaaggg
611	ATTTCAACTCACACGCCCGTGTAGGGCGTGAC	32	0.0006	atttcaactcacacgccc--gtgtaggg
				||||||| || ||||||| ||||||||
				atttcaa-tc-cacgcccccgtgtaggg
137	AGTAAATATACAACTCTTGTTTTTATTTATC	31	0.0006	atacaactcttgtttttatt
				||||||||||||||| ||||
				atacaactcttgtttctatt
1968	GTTTCAATACATCCCATGTTACTCTTTATC	30	0.0006	aatacatcccatgtta
				||||||||||||||||
				aatacatcccatgtta
1967	GATAAAGAGTAACATGGGATGTATTGAAAC	30	0.0006	taacatgggatgtatt
				||||||||||||||||
				taacatgggatgtatt
1600	CTTTACATTCCACTATGTCTCTATTAAAAC	30	0.0006	tttacattccactatg
				||||||||||||||||
				tttacattccactatg
1163	GTTTCCATTCCGCAAGGTACAATTAATAC	29	0.0006	aaggtacaattaatac
				||||||||||||||||
				aaggtacaattaatac
382	GTTGTACCGTACCTAAGAGGAATTGACAC	29	0.0006	tacctaagaggaattgacac
				|||||| |||||||||||||
				tacctatgaggaattgacac
1180	GTGTCAATTCCTCTTAGGTACGGTACAAC	29	0.0006	gtgtcaattcctcttaggta
				||||||||||||| ||||||
				gtgtcaattcctcataggta
1614	GTACCATCCCCGTAAGGGGGCGAAAACCA	29	0.0006	ccatccccgtaagggg
				||||||||||||||||
				ccatccccgtaagggg
2367	GAATTAATAGATACATAGTGGAATGTAAA	29	0.0006	tagatacatagtggaatgtaaa
				||||| |||| |||||||||||
				tagatccatattggaatgtaaa
1017	GAAATAATAGAAACATATTGGAATGTAAA	29	0.0006	catattggaatgtaaa
				||||||||||||||||
				catattggaatgtaaa
128	AATCGACTTATCCTACGTCCCCTTGCGGGGTGTGAT	36	0.0007	gtccccttgcggggt-gtg
				||||||||||||||| |||
				gtccccttgcggggtagtg
417	GTTTGATTCCCCTACGAATTTGCACTACTCTCAAAC	36	0.0007	aatttgcactactctcaaac
				||||| ||||||||||||||
				aatttacactactctcaaac
2261	GTTTCCGTCCCCTTCCCGGGGATCTTATTTCTCAAT	36	0.0007	gtttccgtccccttcccggggat
				|||||||||||| || |||||||
				gtttccgtcccc-tcgcggggat
1028	GTTTCCGTCCCCTATCGGGGAGCTACATTTCTCAAT	36	0.0007	gtttccgtcccctat-cgggga
				||||||||||||| | ||||||
				gtttccgtcccct-tgcgggga
460	ATTGAGAAATAAGATCCCCGGGAAGGGGACGGAAAC	36	0.0007	atccccgggaaggggacggaaac
				||||||| || ||||||||||||
				atccccgcga-ggggacggaaac
815	ATTTCAATCCACACCTTCCTCACAGAAGGTGACAG	35	0.0007	atttcaatccacaccttcctca
				|||||||||||||| ||||||
				atttcaatccacac--tcctca
1516	GTTCTCGTCCCCTTGCGGGGCGTAAGTTGTTTCA	34	0.0007	ttctcgtccccttgcgggg
				||| |||||||||||||||
				ttc-cgtccccttgcgggg
2318	TTTCGCCCCCTTACGGGGATTGTA	24	0.001	ccccttacggggatt
				|||||||||||||||
				ccccttacggggatt
1208	CGTCTGGCTCCGCGAGGAGCTAGTGGATTGAAAT	34	0.002	cgcgaggagctagtggattgaaat
				|||| ||||| ||||||||||||
				cgcg-ggagc--gtggattgaaat
280	GGTCGCTTCCTATACGGAGGCGTGAATTGAAAC	33	0.002	acggag-gcgtgaattgaaac
				|||| | ||||||||||||||
				acgg-gtgcgtgaattgaaac
745	GGTCGAAGCCTATACGGCTTCGTGGATTGAAAT	33	0.002	cctatacggct-tcgtggattgaaa
				||||||||| | | |||||||||||
				cctatacgggtgt-gtggattgaaa
746	GTCGAAGCCTATACGGCTTCGTGGATTGAAAT	32	0.002	cctatacggct-tcgtggattgaaa
				||||||||| | | |||||||||||
				cctatacgggtgt-gtggattgaaa
434	GTCAGCCTCTTTATGAGGCTGTGAGTTGAAAT	32	0.002	ggctgtgagttgaaa
				|||||||||||||||
				ggctgtgagttgaaa
2	ATTTCAATCCATGCAATCCGGTAGATTGCATC	32	0.002	atttcaatccatgcaatccg-gtag
				||||||||||| || ||||| ||||
				atttcaatccacgc-atccgcgtag
318	AGTTTCAATACTACTTAGTTCTATTAAAAGTC	32	0.002	ctact-tagttctattaa
				||||| ||||||||||||
				ctactctagttctattaa
479	CTTTACATCCCACTATGTATCTATTAATTC	30	0.002	ctttacatcccacta
				|||||||||||||||
				ctttacatcccacta
739	TTTAAATACCACTAAGGTACAATTAACCC	29	0.002	ccactaaggtacaattaa
				||| ||||||||||||||
				cca-taaggtacaattaa
1337	GTTTCAATACTACTTAGTTCTATTAAAAG	29	0.002	ctact-tagttctattaa
				||||| ||||||||||||
				ctactctagttctattaa
740	TTTAAATACCACTAAGGTACAATTAAAC	28	0.002	ccactaaggtacaattaa
				||| ||||||||||||||
				cca-taaggtacaattaa
2295	GTACAATCCCCGTAAGGGGGCGAAAAC	27	0.002	aatccccgtaagggg
				|||||||||||||||
				aatccccgtaagggg
1023	CGTCCCCTTGCGGGGTGGGAGTTGTTT	27	0.002	cgtccccttgcgggg
				|||||||||||||||
				cgtccccttgcgggg
1921	TACAATCCCCGTAAGGGGGCGAAAAC	26	0.002	aatccccgtaagggg
				|||||||||||||||
				aatccccgtaagggg
1848	GTCTTAATCCTTATTGTAGTGGAAGATGGTCTCGTACCTA	40	0.003	gtcttaatccttattgtagtggaagat
				|||||||||||| || || ||||||||
				gtcttaatccttgttttaatggaagat
537	GTTGCATCCCATAAGGGATGCATGAATTGAAATCCAA	37	0.003	gttgcatcccataagggat
				||||||||||| |||||||
				gttgcatcccaaaagggat
671	AGTCTAAATCCCTTTGAGTACAGGGTATCGTTTCAAT	37	0.003	gtctaaatccctttgag-tacaggg
				|||| |||||||||||| | |||||
				gtcttaatccctttgagat-caggg
472	GTTTTAGTACTCTGTTGGATATTGATAAACTTACAC	36	0.003	gttttagtactctgt
				|||||||||||||||
				gttttagtactctgt
927	GTTTGGAAGAACAGAAACCCCAAAGGGGATTGAAAC	36	0.003	cagaaacccca-aaggggattgaaac
				|||||| |||| || |||||||||||
				cagaaaacccagaacgggattgaaac
1962	GTCTATAAGGACTTGATAATTTCTACTATCGTAGAT	36	0.003	aatttctactatcgtagat
				|||||||||||| ||||||
				aatttctactattgtagat
2297	ATCTACGATAGTAGAAATTATCAAGTCCTTATAGAC	36	0.003	atctacgatagtagaaatt
				|||||| ||||||||||||
				atctacaatagtagaaatt
1372	GTCAATTCCTCTTAGGTACGGTAC	24	0.005	gtcaattcctcttaggta
				||||||||||| ||||||
				gtcaattcctcataggta
724	GTCGTATCTTATAGAGGTACGTGGGTTGAAAC	32	0.007	gaggta-cgtgggttgaaac
				|||| | |||||||||||||
				gagg-agcgtgggttgaaac
2048	GTCATGCTCCACGTGAGCGTGTGAGTTGAAAT	32	0.007	cgtgagcgtgtgagttgaaa
				||| ||| ||||||||||||
				cgt-agc-tgtgagttgaaa
1434	CATTCAAAAACAACCTTTGTTACTGTTAATCC	32	0.007	tgttactgttaatc
				||||||||||||||
				tgttactgttaatc
388	ATTTCAATCCTCATACTTATGTAAACTACATC	32	0.007	tttcaatcctcatactt
				|||||||||||| ||||
				tttcaatcctca-actt
1589	ACGAATTAATAGATACATAGTGGGATGTAAAT	32	0.007	tagtgggatgtaaa
				||||||||||||||
				tagtgggatgtaaa
787	GTCGCCCTCCGTGAGGGCGTGAGTTGAAATA	31	0.007	gcgtgagttgaaat
				||||||||||||||
				gcgtgagttgaaat
955	GAATTAATAGTTACATAGTGGGATGTAAATG	31	0.007	tagtgggatgtaaa
				||||||||||||||
				tagtgggatgtaaa
714	CTATTGAACCCCTTATAGGGGGATTGATACA	31	0.007	aaccccttataggg
				||||||||||||||
				aaccccttataggg
786	GTCGCCCTCCGTGAGGGCGTGAGTTGAAAT	30	0.007	gcgtgagttgaaat
				||||||||||||||
				gcgtgagttgaaat
1412	GATTAACAGTAACAAAGGTTGTTTTTGAAT	30	0.007	gattaacagtaaca
				||||||||||||||
				gattaacagtaaca
1778	GATTAACAGTAACAAAAGTTGTTTTTGAAT	30	0.007	gattaacagtaaca
				||||||||||||||
				gattaacagtaaca
387	GAATTAATAGTTACATAGTGGGATGTAAAT	30	0.007	tagtgggatgtaaa
				||||||||||||||
				tagtgggatgtaaa
352	GAATTAATAGATACATAGTGGGATGTAAAT	30	0.007	tagtgggatgtaaa
				||||||||||||||
				tagtgggatgtaaa
715	CTATTGAACCCCTTATAGGGGGATTGATAC	30	0.007	aaccccttataggg
				||||||||||||||
				aaccccttataggg
526	ATTTCAACTCACGCCCTCACGGAGGGCGAC	30	0.007	atttcaactcacgc
				||||||||||||||
				atttcaactcacgc
52	ATTTACATCCCACTATGTATCTATTAATTC	30	0.007	tttacatcccacta
				||||||||||||||
				tttacatcccacta
60	ATTTACATCCCACTATGTAACTATTAATTC	30	0.007	tttacatcccacta
				||||||||||||||
				tttacatcccacta
1048	ATTCAAAAACAACTTTTGTTACTGTTAATC	30	0.007	tgttactgttaatc
				||||||||||||||
				tgttactgttaatc
1	ATTCAAAAACAACCTTTGTTACTGTTAATC	30	0.007	tgttactgttaatc
				||||||||||||||
				tgttactgttaatc
939	TTTACATCCCACTATGTAACTATTAATTC	29	0.007	tttacatcccacta
				||||||||||||||
				tttacatcccacta
665	GTTTCCATTCCGCAAGGTACAATTAATCC	29	0.007	aaggtacaattaat
				||||||||||||||
				aaggtacaattaat
1617	ATTTACATCCCACTATGTATCTATTAATT	29	0.007	tttacatcccacta
				||||||||||||||
				tttacatcccacta
1945	ATTTACATCCCACTATGTAACTATTAATT	29	0.007	tttacatcccacta
				||||||||||||||
				tttacatcccacta
353	AATTAATAGTTACATAGTGGGATGTAAAT	29	0.007	tagtgggatgtaaa
				||||||||||||||
				tagtgggatgtaaa
653	GTCTCAATCCCCCTATAAGGGGTTCAAT	28	0.007	ccctataaggggtt
				||||||||||||||
				ccctataaggggtt
3128	GAATTAATAGATACATAGTGGGATGTAAAT	30	0.007	tagtgggatgtaaa
				||||||||||||||
				tagtgggatgtaaa
3129	GAATTAATAGTTACATAGTGGGATGTAAAT	30	0.007	tagtgggatgtaaa
				||||||||||||||
				tagtgggatgtaaa
3161	ATTCAAAAACAACCTTTGTTACTGTTAATC	30	0.007	tgttactgttaatc
				||||||||||||||
				tgttactgttaatc
3168	GTTTCCATTCCGCAAGGTACAATTAATCC	29	0.007	aaggtacaattaat
				||||||||||||||
				aaggtacaattaat
905	TCAGTCACGCTCCACGTGAGCGTGTGAGTTGAAAT	35	0.008	cgtgagcgtgtgagttgaaa
				||| ||| ||||||||||||
				cgt-agc-tgtgagttgaaa
800	TGTCGCCCTCCGTGAGGGCGTGAGTTGAAATAC	33	0.008	gcgtgagttgaaat
				||||||||||||||
				gcgtgagttgaaat
906	TGTCACGCTCCACGTGAGCGTGTGAGTTGAAAT	33	0.008	cgtgagcgtgtgagttgaaa
				||| ||| ||||||||||||
				cgt-agc-tgtgagttgaaa
1925	TCTTAATCCTTATTGTAGTGGAAGATGGTCTCG	33	0.008	tcttaatccttattgtagtggaagat
				||||||||||| || || ||||||||
				tcttaatccttgttttaatggaagat
1725	GTTACAGTCCCCGCAAGGGGCGCGAATTGTAGC	33	0.008	tccccgcaagggg-cgcgaa
				||||||||||||| || |||
				tccccgcaaggggacg-gaa
810	GTCTCCGTCCTCGCGGGCGGAGTGGGTTGAAAT	33	0.008	cgcgggcggagtgggttgaaa
				|||||||| |||||||||||
				cgcgggcgc-gtgggttgaaa
1176	ATTTCAACCCACTCCGCCCGCGAGGACGGAGAC	33	0.008	tttcaacccactccgcccgcg
				||||||||||| ||||||||
				tttcaacccac-gcgcccgcg
457	GGTTGGTTTTATTATTGTTTTGAATGGTATATCCAAC	37	0.009	ttgttttgaatggt
				||||||||||||||
				ttgttttgaatggt
206	GTTTTCGTCCCCTATCGGGGATTTTGTTATTTATAC	36	0.009	tcccct-atcggggattttg
				|||||| | |||||||||||
				tcccctca-cggggattttg
943	GTTTAGAAGGACACTAACCCCAAAGGGGATTGAAAC	36	0.009	aaggggattgaaac
				||||||||||||||
				aaggggattgaaac
281	GTTGGTTTTATCATTGTTTTGAATGGTATATCCAAC	36	0.009	ttgttttgaatggt
				||||||||||||||
				ttgttttgaatggt
1002	GTTGGATATACCATTCAAAACAATGATAAAACCAAC	36	0.009	accattcaaaacaa
				||||||||||||||
				accattcaaaacaa
1036	GTCGAGGCCCGCGAGGGCCTTGTGGATTGAAATTTT	36	0.009	gcgagggccttgtggattgaaat
				|||||||| ||||||||||||
				gcgagggc---gtggattgaaat
1950	ATTGAGATATAAGAACCCCGTTGAGGGGACGAGAAC	36	0.009	ccccgttgagggga
				||||||||||||||
				ccccgttgagggga
1683	TGAATTAATAGAATCATAATGGAATTTAAAT	31	0.024	cataatggaatttaaat
				||||||||||| |||||
				cataatggaatgtaaat
